# Supplementary material for: mTert induction in p21-positive cells counteracts capillary rarefaction and pulmonary emphysema
Source: EMBO Rep. 2024 Feb 29;25(3):36. doi: 10.1038/s44319-023-00041-1 (PMC10933469; doi:10.1038/s44319-023-00041-1)
Supplement: Supplementary file 2 — Dataset EV1 [file 44319_2023_41_MOESM2_ESM.xlsx]

## Sheet: Title
Dataset EV1. Number and % of cell types analyzed in the single cell experiments. Refers to Fig. EV4

## Sheet: Cell-type %
all Cell Type (number)	p21+/+_1	p21+/-_1	p21+/-_2	p21+/-_3	p21+/Tert_1	p21+/Tert_2	p21+/Tert_3	p21+/Tert_4	p21+/Tert_5	p21+/TertCI_1	p21+/TertCI_2
Alveolar Macrophage	139	290	612	211	264	244	204	187	237	658	243
AT1	23	24	110	20	19	72	63	113	115	35	31
AT2	248	373	502	220	213	417	284	445	449	251	300
B_Cell	2114	2253	1144	908	1841	1161	1184	1608	1255	173	1286
Basophil	36	25	10	13	27	3	18	69	27	18	18
Ciliated	138	169	190	100	99	203	100	220	202	140	98
Club	42	37	25	19	33	42	10	63	50	32	24
Dendritic_Cell	109	125	314	162	79	105	57	135	149	141	170
Endothelial_Cell	419	621	955	281	502	766	446	892	860	334	513
Fibroblast	120	156	237	125	93	172	116	242	344	120	249
Interstitial Macrophage	324	379	375	638	332	170	172	319	282	613	385
Megakaryocyte	3	15	178	29	11	22	110	48	22	30	26
Monocyte	191	138	509	160	173	186	161	257	202	137	158
Neutrophil	268	322	210	1386	475	229	428	525	272	794	361
NK	89	137	83	112	94	99	118	218	131	53	51
T_Cell	965	792	1361	861	1431	1325	691	1425	1182	2255	1420
all Cell Type (percent)	p21+/+_1	p21+/-_1	p21+/-_2	p21+/-_3	p21+/Tert_1	p21+/Tert_2	p21+/Tert_3	p21+/Tert_4	p21+/Tert_5	p21+/TertCI_1	p21+/TertCI_2		p21+/+	p21+/-	p21+/Tert	p21+/TertCI
Alveolar Macrophage	0.0265876	0.0495219	0.0898019	0.0402288	0.0464298	0.0467791	0.0490149	0.0276382	0.0410106	0.113762	0.0455653		0.0265876	0.0621232	0.041146	0.081047
AT1	0.00439939	0.00409836	0.0161409	0.00381316	0.00334154	0.0138037	0.015137	0.0167012	0.0198996	0.00605118	0.00581286		0.00439939	0.00859567	0.0138361	0.00593685
AT2	0.0474369	0.0636954	0.073661	0.0419447	0.0374604	0.0799463	0.0682364	0.06577	0.0776951	0.0433956	0.0562535		0.0474369	0.0611186	0.0654859	0.0495637
B_Cell	0.404361	0.384734	0.167865	0.173117	0.323778	0.222584	0.284479	0.237659	0.217166	0.0299101	0.24114		0.404361	0.240288	0.255315	0.13124
Basophil	0.006886	0.00426913	0.00146735	0.00247855	0.00474851	0.000575153	0.00432484	0.010198	0.00467209	0.00311203	0.00337521		0.006886	0.00267917	0.00521569	0.00323828
Ciliated	0.0263963	0.0288593	0.0278797	0.0190658	0.0174112	0.0389187	0.0240269	0.0325155	0.0349541	0.0242047	0.0183761		0.0263963	0.0256196	0.0298453	0.0214087
Club	0.00803366	0.00631831	0.00366838	0.0036225	0.00580373	0.00805215	0.00240269	0.00931126	0.00865202	0.0055325	0.00450028		0.00803366	0.0045211	0.00717157	0.00503733
Dendritic_Cell	0.0208493	0.0213456	0.0460748	0.0308866	0.0138938	0.0201304	0.0136953	0.0199527	0.025783	0.0243776	0.031877		0.0208493	0.0335454	0.0190155	0.0279752
Endothelial_Cell	0.0801454	0.106045	0.140132	0.0535748	0.088287	0.146856	0.10716	0.131836	0.148815	0.0577455	0.0961935		0.0801454	0.10365	0.125539	0.0761896
Fibroblast	0.0229533	0.0266393	0.0347762	0.0238322	0.016356	0.0329755	0.0278712	0.0357671	0.0595259	0.0207469	0.0466904		0.0229533	0.0289127	0.0350248	0.0331924
Interstitial Macrophage	0.061974	0.0647199	0.0550257	0.12164	0.058389	0.032592	0.0413263	0.0471475	0.0487974	0.105982	0.072192		0.061974	0.0776959	0.0461806	0.0897724
Megakaryocyte	0.000573833	0.00256148	0.0261189	0.00552908	0.00193458	0.00421779	0.0264296	0.0070943	0.00380689	0.00518672	0.0048753		0.000573833	0.0123912	0.00771488	0.00503733
Monocyte	0.036534	0.0235656	0.0746882	0.0305052	0.0304256	0.0356595	0.0386833	0.037984	0.0349541	0.023686	0.0296269		0.036534	0.0450435	0.0354595	0.0265359
Neutrophil	0.0512624	0.0549863	0.0308144	0.264252	0.0835385	0.0439034	0.102835	0.0775939	0.047067	0.137275	0.0676917		0.0512624	0.107055	0.0698685	0.103895
NK	0.0170237	0.0233948	0.012179	0.0213537	0.0165318	0.0189801	0.0283518	0.0322199	0.0226683	0.00916321	0.0095631		0.0170237	0.0185309	0.0239052	0.00935504
T_Cell	0.184583	0.135246	0.199707	0.164156	0.251671	0.254026	0.166026	0.210612	0.204534	0.389869	0.266267		0.184583	0.16823	0.219276	0.330575
Endothelial cells subtypes	p21+/+_1	p21+/-_1	p21+/-_2	p21+/-_3	p21+/Tert_1	p21+/Tert_2	p21+/Tert_3	p21+/Tert_4	p21+/Tert_5	p21+/TertCI_1	p21+/TertCI_2		p21+/+	p21+/-	p21+/Tert	p21+/TertCI
EC_aCap	75	82	85	11	51	98	50	136	123	24	43		0.178998	0.0958535	0.132141	0.0791027
EC_artery	34	60	50	20	49	62	48	71	80	33	44		0.0811456	0.0700054	0.0894403	0.0909091
EC_gCap	240	357	626	179	284	461	249	536	504	218	290		0.572792	0.62574	0.586844	0.599764
EC_lymphatic	13	28	54	21	21	41	23	32	31	27	22		0.0310263	0.0554658	0.0427005	0.0578512
EC_vein	57	94	140	50	97	104	76	117	122	32	114		0.136038	0.152935	0.148875	0.172373
Fibroblast subtypes	p21+/+_1	p21+/-_1	p21+/-_2	p21+/-_3	p21+/Tert_1	p21+/Tert_2	p21+/Tert_3	p21+/Tert_4	p21+/Tert_5	p21+/TertCI_1	p21+/TertCI_2		p21+/+	p21+/-	p21+/Tert	p21+/TertCI
Ebf1+fibroblast	11	15	26	20	11	20	11	17	20	17	29		0.0916667	0.117761	0.081696	0.124661
inter-fibroblast	33	53	85	45	29	47	27	54	81	53	69		0.275	0.353282	0.246122	0.330623
lipofibroblast	28	35	45	6	26	40	32	73	139	15	77		0.233333	0.166023	0.320579	0.249322
Mesothelial_Cell	27	20	37	30	10	34	12	38	41	9	31		0.225	0.167954	0.139607	0.108401
Myofibroblast	4	6	7	9	3	13	11	15	17	7	17		0.0333333	0.042471	0.0610134	0.0650407
smooth muscle	17	27	37	15	14	18	23	45	46	19	26		0.141667	0.15251	0.150982	0.121951
Non-immune Cell Types (percent)	p21+/+	p21+/-	p21+/Tert	p21+/TertCI
AT1	0.0232323	0.0369837	0.0499673	0.0310296
AT2	0.250505	0.262968	0.236494	0.25905
Ciliated	0.139394	0.110231	0.107783	0.111895
Club	0.0424242	0.0194524	0.0258993	0.0263282
Ebf1+fibroblast	0.0111111	0.0146494	0.0103336	0.0216267
EC_aCap	0.0757576	0.0427474	0.0599084	0.0314998
EC_artery	0.0343434	0.03122	0.0405494	0.0362012
EC_gCap	0.242424	0.279059	0.266056	0.238834
EC_lymphatic	0.0131313	0.0247358	0.0193591	0.0230371
EC_vein	0.0575758	0.0682037	0.0674951	0.0686413
inter-fibroblast	0.0333333	0.0439481	0.0311315	0.0573578
lipofibroblast	0.0282828	0.0206532	0.0405494	0.0432534
Mesothelial_Cell	0.0272727	0.0208934	0.0176586	0.0188058
Myofibroblast	0.0040404	0.00528338	0.00771746	0.0112835
smooth muscle	0.0171717	0.0189721	0.0190974	0.0211566
