# Supplementary material for: mTert induction in p21-positive cells counteracts capillary rarefaction and pulmonary emphysema
Source: EMBO Rep. 2024 Feb 29;25(3):36. doi: 10.1038/s44319-023-00041-1 (PMC10933469; doi:10.1038/s44319-023-00041-1)
Supplement: Supplementary file 3 — Source Data Fig. 1 [file 44319_2023_41_MOESM3_ESM.zip]

Archive with 8 entries (6 files):
- Source data Figure 1 /
- __MACOSX/._Source data Figure 1 
- Source data Figure 1 /.DS_Store
- __MACOSX/Source data Figure 1 /._.DS_Store
- Source data Figure 1 /1C, PDL., Fig. 1D, Fig. 1ENumerical Data/
- __MACOSX/Source data Figure 1 /._1C, PDL., Fig. 1D, Fig. 1ENumerical Data
- Source data Figure 1 /1C, PDL., Fig. 1D, Fig. 1ENumerical Data/Fig1C, 1D, 1E.xlsx
- __MACOSX/Source data Figure 1 /1C, PDL., Fig. 1D, Fig. 1ENumerical Data/._Fig1C, 1D, 1E.xlsx
