# Supplementary material for: mTert induction in p21-positive cells counteracts capillary rarefaction and pulmonary emphysema
Source: EMBO Rep. 2024 Feb 29;25(3):36. doi: 10.1038/s44319-023-00041-1 (PMC10933469; doi:10.1038/s44319-023-00041-1)
Supplement: Supplementary file 3 — Source Data Fig. 1 [file 44319_2023_41_MOESM3_ESM.zip › Source data Figure 1 /1C, PDL., Fig. 1D, Fig. 1ENumerical Data/Fig1C, 1D, 1E.xlsx]

## Sheet: Fig1C
Cumulative population doubling level (PDL) of PA-SMCs
passage number	p21+/+					p21+/-					p21+/Tert
	Exp.1	Exp.2	Exp.3	Exp.4	Exp.5	Exp.12	Exp.23	Exp.34	Exp.45	Exp.56	Exp.17	Exp.28	Exp.39	Exp.410	Exp.511	Exp.6	Exp.7	Exp.8	Exp.9
0	0	0	0	0	0	0	0	0	0	0	0	0	0	0	0	0	0	0	0
1	2.64155	3.47249	2.94111	1.04064	2.71425	1.18145	2.07529	1.22239	0.939879	0.808635	1.53715	1.07146	3.7866	4.36457	3.41954	3.48543	2.07039	1.1375	1.848
2	4.7548	5.47249	4.94111	2.71871	7.85175	3.41131	3.64386	2.81804	2.16763	2.32776	3.6484	3.82575	5.7866	6.36457	6.41954	6.48543	4.39232	3.43029	3.61353
3	6.33976	8.32048	8.45207	6.44118	13.3112	4.89176	5.87564	3.96807	4.47902	2.9341	5.56762	6.3965	7.7866	8.36457	9.68257	8.55582	8.09276	7.96634	7.40013
4	7.18776	8.32048	8.45207	12.4591	19.139	4.93781	6.37752	7.63665	5.45235	4.01656	8.68716	6.60866	9.77937	10.6276	9.72522	9.78848	12.1631	11.9843	13.081
5	9.85073	8.32048	12.3194	18.3466	23.802	5.34679	10.2329	7.63665	5.45235	4.01656	10.8513	7.13061	12.4391	12.3931	14.1453	12.5468	18.108	18.4305	19.6898
6	13.5686	8.32048	15.4669	23.6924	23.802	9.12525	11.0939	7.63665	6.86919	4.01656	10.9489	10.835	17.196	14.1637	17.8661	14.8912	24.3096	24.6164	26.7602
7	15.2353	8.32048	21.5962	23.6924	23.802	9.12525	14.157	9.91165	8.56519	4.01656	13.1692	14.0602		16.7824	22.773	18.2977	29.965	30.5982	33.7421
8	18.2073	8.32048	21.5962	23.6924	23.802	10.8477	15.432	10.1626	8.92133	4.01656	14.9305	16.4045		20.2519	29.0565	20.528	34.1874	36.3531	38.479
9	21.5379	8.32048	21.5962	23.6924	23.802	11.8186	17.5318	10.8586	9.77466	4.01656	15.916	17.2404		23.7053		23.9203	35.9243	40.3531	45.479
10	26.8598	8.32048	21.5962	23.6924	23.802	12.8958	18.888	14.7655	11.7344	4.01656	16.5759	18.1254		28.5255		29.7017	40.7988	46.035	52.2339
11	26.8598	8.32048	21.5962	23.6924	23.802	14.4808	22.0515	16.8359	14.9975	4.01656	18.5723	19.2563		33.5255		35.4778	45.4427	50.6979	58.6934
12	26.8598	8.32048	21.5962	23.6924	23.802	15.0657	23.6389	19.1864	16.9609	4.01656	20.6427	22.2575		39.3068			50.0865	56.179	64.5178
13	26.8598	8.32048	21.5962	23.6924	23.802	17.3288	25.4788	22.973	19.6834	4.01656	23.5496	23.5503		44.5163			52.6715	60.8229	69.8986
14	26.8598	8.32048	21.5962	23.6924	23.802	20.9137	27.9513	26.7343	23.9006	4.01656	25.8126	25.5138		51.3743			58.5784	66.3412	76.0618
15	26.8598	8.32048	21.5962	23.6924	23.802	24.1525	31.7993	28.7438	26.8752	4.01656	29.6606	27.9033					63.0378	71.6389	80.4769
16	26.8598	8.32048	21.5962	23.6924	23.802	27.2905	34.6473	31.9645	29.7857	4.01656	32.7515	31.4143					70.1463	78.3113	89.2778
17	26.8598	8.32048	21.5962	23.6924	23.802	29.7608	37.3698	33.9243	31.4705	4.01656	35.5384	34.8066					77.5127	85.7543	97.5066
18	26.8598	8.32048	21.5962	23.6924	23.802	33.0671	41.4908	35.7332	34.6404	4.01656	37.4583	37.877					83.0976	93.5225	103.314
19	26.8598	8.32048	21.5962	23.6924	23.802	37.0743	44.7173	39.4644	38.4509	4.01656	39.9162	41.8949					89.0518	100.862	112.415
20	26.8598	8.32048	21.5962	23.6924	23.802		47.1114	42.9318	42.6805	4.01656	42.6286	45.7084					97.1286	108.576	118.969
21	26.8598	8.32048	21.5962	23.6924	23.802		49.7715	46.91		4.01656	46.1243	46.6867					102.883	115.952	126.912

## Sheet: Fig1D
Relative expression of mTert (endogenous + transgene) and Cdkn1a mRNA in the whole lung samples measured by RT-qPCR
Tert (WT + KI allele) mRNA
p21+/+	p21+/Tert	p21+/TertCi	p21+/+	p21+/-	p21+/Tert	p21+/TertCi
0.93	8.68	5.21	1.23	3.45	16.17	6.27
0.84	9	7.92	2.22	1.49	16.89	4.94
1.28	9.18	13.09	2.61	3.1	13.51	11.36
				2.29	9.21	20.06
Cdkn1a mRNA level
p21+/+	p21+/Tert	p21+/TertCi	p21+/+	p21+/-	p21+/Tert	p21+/TertCi
0.85	0.56	0.72	2.7	2.45	0.84	0.5
0.88	0.67	0.66	1.99	1.61	0.77	0.68
1.33	0.81	0.86	2.9	1.39	1.11	0.66
				1.18	0.81	1.64

## Sheet: Fig1E
Telomere Shortest Length Assay (TeSLA) performed on lung parenchyma from p21+/+ and p21+/Tert mice.
TL (kb)	Mean WT - Mean p21-Tert	t-test p value
0.1	0	0
0.2	1.5	0.320792
0.3	2	0.1527
0.4	1.33333	0.0885058
0.5	3.16667	0.0370403
0.6	5	0.0244736
0.7	5.16667	0.029102
0.8	5.5	0.0409379
0.9	6.16667	0.0412707
1	5.16667	0.0369154
1.1	4	0.0226142
1.2	5.33333	0.0100424
1.3	6.5	0.00770217
1.4	6.83333	0.00628871
1.5	7.66667	0.00815969
1.6	7.66667	0.0112732
1.7	8.5	0.0174891
1.8	7	0.0267598
1.9	7.33333	0.0304017
2	6.66667	0.0437379
2.1	7.33333	0.0565827
2.2	7	0.0978507
2.3	6	0.139839
2.4	5.33333	0.179265
2.5	4.16667	0.226853
2.6	4.83333	0.22608
2.7	4.16667	0.252045
2.8	3.66667	0.2602
2.9	4.16667	0.254767
3	4	0.269552
3.1	4	0.293796
3.2	4	0.321464
3.3	3.66667	0.340888
3.4	3.16667	0.331037
3.5	3	0.329284
3.6	3.16667	0.333455
3.7	3.66667	0.342228
3.8	3	0.372271
3.9	2.83333	0.395251
4	2.83333	0.395559
4.1	2.83333	0.377893
4.2	2.33333	0.344689
4.3	2.5	0.309127
4.4	3	0.283831
4.5	3.33333	0.283908
4.6	2.83333	0.320392
4.7	3	0.346243
4.8	2.83333	0.399867
4.9	2.33333	0.466257
5	2.16667	0.51507
5.1	1.83333	0.574917
5.2	1.5	0.647945
5.3	1.5	0.741155
5.4	1.16667	0.814476
5.5	0.666667	0.901209
5.6	0.166667	0.913349
5.7	0.5	0.901231
5.8	0	0.877177
5.9	0.5	0.817579
6	0.333333	0.762434
6.1	0.833333	0.740537
6.2	0.833333	0.693608
6.3	1.33333	0.64665
6.4	0.666667	0.652401
6.5	1.5	0.613228
6.6	1.5	0.630607
6.7	1.16667	0.68518
6.8	1.16667	0.681878
6.9	1.16667	0.668854
7	0.666667	0.695159
7.1	1.16667	0.707637
7.2	1.33333	0.746037
7.3	0.833333	0.796591
7.4	0.5	0.796247
7.5	0.666667	0.772373
7.6	0.666667	0.760127
7.7	0.833333	0.761243
7.8	0.833333	0.774857
7.9	0.833333	0.77504
8	0.666667	0.763582
8.1	0.666667	0.761783
8.2	0.833333	0.748688
8.3	1	0.7354
8.4	0.666667	0.683884
8.5	0.833333	0.610811
8.6	1	0.574422
8.7	1.66667	0.561667
8.8	1.66667	0.59614
8.9	1.33333	0.619909
9	1.16667	0.640678
9.1	1.16667	0.651572
9.2	1.33333	0.674197
9.3	1	0.710198
9.4	1	0.711264
9.5	0.833333	0.72402
9.6	0.833333	0.725417
9.7	1	0.715098
9.8	0.833333	0.703557
9.9	0.833333	0.644057
10	1	0.594966
10.1	1.16667	0.569517
10.2	1.66667	0.55643
10.3	1.5	0.565179
10.4	1.33333	0.565252
10.5	1.33333	0.55296
10.6	1.5	0.541411
10.7	1.5	0.544168
10.8	1.5	0.549543
10.9	1.5	0.553259
11	1.5	0.567662
11.1	1.5	0.580164
11.2	1.5	0.590366
11.3	1.33333	0.636288
11.4	1.33333	0.622913
11.5	1.33333	0.609409
11.6	0.833333	0.605823
11.7	1.5	0.568774
11.8	1.5	0.639625
11.9	1.33333	0.714135
12	1.33333	0.796226
More	0.666667	0.912893
