# Supplementary material for: mTert induction in p21-positive cells counteracts capillary rarefaction and pulmonary emphysema
Source: EMBO Rep. 2024 Feb 29;25(3):36. doi: 10.1038/s44319-023-00041-1 (PMC10933469; doi:10.1038/s44319-023-00041-1)
Supplement: Supplementary file 4 — Source Data Fig. 2 [file 44319_2023_41_MOESM4_ESM.zip]

Archive with 114 entries (104 files):
- Source data Figure 2 /
- __MACOSX/._Source data Figure 2 
- Source data Figure 2 /2A, Numerical data, Image quantif. (wo images)/
- __MACOSX/Source data Figure 2 /._2A, Numerical data, Image quantif. (wo images)
- Source data Figure 2 /.DS_Store
- __MACOSX/Source data Figure 2 /._.DS_Store
- Source data Figure 2 /2C_image data, Micr.image/
- Source data Figure 2 /2B_Image data, Micr.image/
- __MACOSX/Source data Figure 2 /._2B_Image data, Micr.image
- Source data Figure 2 /2A,  Image data, Micr.image/
- __MACOSX/Source data Figure 2 /._2A,  Image data, Micr.image
- Source data Figure 2 /2B_Numerical data, Image quantif/
- __MACOSX/Source data Figure 2 /._2B_Numerical data, Image quantif
- Source data Figure 2 /2C_Numerical data, Image quantif/
- Source data Figure 2 /2A, Numerical data, Image quantif. (wo images)/.DS_Store
- __MACOSX/Source data Figure 2 /2A, Numerical data, Image quantif. (wo images)/._.DS_Store
- Source data Figure 2 /2A, Numerical data, Image quantif. (wo images)/Numerical data (% of p21+ nuclei).xlsx
- __MACOSX/Source data Figure 2 /2A, Numerical data, Image quantif. (wo images)/._Numerical data (% of p21+ nuclei).xlsx
- Source data Figure 2 /2C_image data, Micr.image/p21TERT CI old8 OxodG.tif
- __MACOSX/Source data Figure 2 /2C_image data, Micr.image/._p21TERT CI old8 OxodG.tif
- Source data Figure 2 /2C_image data, Micr.image/p21TERT CI young8OxodG.tif
- __MACOSX/Source data Figure 2 /2C_image data, Micr.image/._p21TERT CI young8OxodG.tif
- Source data Figure 2 /2C_image data, Micr.image/p21TERT young8OxodG.tif
- __MACOSX/Source data Figure 2 /2C_image data, Micr.image/._p21TERT young8OxodG.tif
- Source data Figure 2 /2C_image data, Micr.image/p21+- old.8OxodG.tif
- __MACOSX/Source data Figure 2 /2C_image data, Micr.image/._p21+- old.8OxodG.tif
- Source data Figure 2 /2C_image data, Micr.image/p21TERT old.8oxodG.tif
- __MACOSX/Source data Figure 2 /2C_image data, Micr.image/._p21TERT old.8oxodG.tif
- Source data Figure 2 /2C_image data, Micr.image/WT old.8OxodG.tif
- __MACOSX/Source data Figure 2 /2C_image data, Micr.image/._WT old.8OxodG.tif
- Source data Figure 2 /2C_image data, Micr.image/p21+-young.8OxodG.tif
- __MACOSX/Source data Figure 2 /2C_image data, Micr.image/._p21+-young.8OxodG.tif
- Source data Figure 2 /2C_image data, Micr.image/WT young.8oxodG.tif
- __MACOSX/Source data Figure 2 /2C_image data, Micr.image/._WT young.8oxodG.tif
- Source data Figure 2 /2B_Image data, Micr.image/DAPI_p21+TERTCI.lame981.nd2.tiff
- __MACOSX/Source data Figure 2 /2B_Image data, Micr.image/._DAPI_p21+TERTCI.lame981.nd2.tiff
- Source data Figure 2 /2B_Image data, Micr.image/TIFs_p21+TERTCI.lame981.nd2.tiff
- __MACOSX/Source data Figure 2 /2B_Image data, Micr.image/._TIFs_p21+TERTCI.lame981.nd2.tiff
- Source data Figure 2 /2B_Image data, Micr.image/Tel_p21+TERTCI.lame981.nd2.tiff
- __MACOSX/Source data Figure 2 /2B_Image data, Micr.image/._Tel_p21+TERTCI.lame981.nd2.tiff
- Source data Figure 2 /2B_Image data, Micr.image/DAPI_p21+TERT.lame961-2.nd2.tiff
- __MACOSX/Source data Figure 2 /2B_Image data, Micr.image/._DAPI_p21+TERT.lame961-2.nd2.tiff
- Source data Figure 2 /2B_Image data, Micr.image/Tel_p21+TERT.lame961-2.nd2.tiff
- __MACOSX/Source data Figure 2 /2B_Image data, Micr.image/._Tel_p21+TERT.lame961-2.nd2.tiff
- Source data Figure 2 /2B_Image data, Micr.image/TIFs_p21+- lame965.nd2.tiff
- __MACOSX/Source data Figure 2 /2B_Image data, Micr.image/._TIFs_p21+- lame965.nd2.tiff
- Source data Figure 2 /2B_Image data, Micr.image/TIFs_p21+TERT.lame961-2.nd2.tiff
- __MACOSX/Source data Figure 2 /2B_Image data, Micr.image/._TIFs_p21+TERT.lame961-2.nd2.tiff
- Source data Figure 2 /2B_Image data, Micr.image/DAPI_p21+-lame965.nd2.tiff
- __MACOSX/Source data Figure 2 /2B_Image data, Micr.image/._DAPI_p21+-lame965.nd2.tiff
- Source data Figure 2 /2B_Image data, Micr.image/53BP1_p21+-lame965.nd2.tiff
- __MACOSX/Source data Figure 2 /2B_Image data, Micr.image/._53BP1_p21+-lame965.nd2.tiff
- Source data Figure 2 /2B_Image data, Micr.image/53BP1_p21+TERT.lame961-2.nd2.tiff
- __MACOSX/Source data Figure 2 /2B_Image data, Micr.image/._53BP1_p21+TERT.lame961-2.nd2.tiff
- Source data Figure 2 /2B_Image data, Micr.image/Tel_p21++lame945.nd2.tiff
- __MACOSX/Source data Figure 2 /2B_Image data, Micr.image/._Tel_p21++lame945.nd2.tiff
- Source data Figure 2 /2B_Image data, Micr.image/53BP1_p21+TERTCI.lame981.nd2.tiff
- __MACOSX/Source data Figure 2 /2B_Image data, Micr.image/._53BP1_p21+TERTCI.lame981.nd2.tiff
- Source data Figure 2 /2B_Image data, Micr.image/Tel_p21+-lame965.nd2.tiff
- __MACOSX/Source data Figure 2 /2B_Image data, Micr.image/._Tel_p21+-lame965.nd2.tiff
- Source data Figure 2 /2B_Image data, Micr.image/DAPI_p21++lame945.nd2.tiff
- __MACOSX/Source data Figure 2 /2B_Image data, Micr.image/._DAPI_p21++lame945.nd2.tiff
- Source data Figure 2 /2B_Image data, Micr.image/53BP1_p21++lame945.nd2.tiff
- __MACOSX/Source data Figure 2 /2B_Image data, Micr.image/._53BP1_p21++lame945.nd2.tiff
- Source data Figure 2 /2B_Image data, Micr.image/TIFs_p21++lame945.nd2.tiff
- __MACOSX/Source data Figure 2 /2B_Image data, Micr.image/._TIFs_p21++lame945.nd2.tiff
- Source data Figure 2 /2A,  Image data, Micr.image/Illustration images en TIFF/
- __MACOSX/Source data Figure 2 /2A,  Image data, Micr.image/._Illustration images en TIFF
- Source data Figure 2 /2A,  Image data, Micr.image/.DS_Store
- __MACOSX/Source data Figure 2 /2A,  Image data, Micr.image/._.DS_Store
- Source data Figure 2 /2B_Numerical data, Image quantif/ Figure 2B_53BP1 foci.xlsx
- __MACOSX/Source data Figure 2 /2B_Numerical data, Image quantif/._ Figure 2B_53BP1 foci.xlsx
- Source data Figure 2 /2B_Numerical data, Image quantif/Fig2B.xlsx
- __MACOSX/Source data Figure 2 /2B_Numerical data, Image quantif/._Fig2B.xlsx
- Source data Figure 2 /2C_Numerical data, Image quantif/quantif 8 OxodG.xlsx
- __MACOSX/Source data Figure 2 /2C_Numerical data, Image quantif/._quantif 8 OxodG.xlsx
- Source data Figure 2 /2A,  Image data, Micr.image/Illustration images en TIFF/.DS_Store
- __MACOSX/Source data Figure 2 /2A,  Image data, Micr.image/Illustration images en TIFF/._.DS_Store
- Source data Figure 2 /2A,  Image data, Micr.image/Illustration images en TIFF/Young/
- __MACOSX/Source data Figure 2 /2A,  Image data, Micr.image/Illustration images en TIFF/._Young
- Source data Figure 2 /2A,  Image data, Micr.image/Illustration images en TIFF/Aged/
- __MACOSX/Source data Figure 2 /2A,  Image data, Micr.image/Illustration images en TIFF/._Aged
- Source data Figure 2 /2A,  Image data, Micr.image/Illustration images en TIFF/Young/p21+TERT CI zoom.tif
- __MACOSX/Source data Figure 2 /2A,  Image data, Micr.image/Illustration images en TIFF/Young/._p21+TERT CI zoom.tif
- Source data Figure 2 /2A,  Image data, Micr.image/Illustration images en TIFF/Young/p21+-.tif
- __MACOSX/Source data Figure 2 /2A,  Image data, Micr.image/Illustration images en TIFF/Young/._p21+-.tif
- Source data Figure 2 /2A,  Image data, Micr.image/Illustration images en TIFF/Young/p21+TERT zoom.tif
- __MACOSX/Source data Figure 2 /2A,  Image data, Micr.image/Illustration images en TIFF/Young/._p21+TERT zoom.tif
- Source data Figure 2 /2A,  Image data, Micr.image/Illustration images en TIFF/Young/p21++.tif
- __MACOSX/Source data Figure 2 /2A,  Image data, Micr.image/Illustration images en TIFF/Young/._p21++.tif
- Source data Figure 2 /2A,  Image data, Micr.image/Illustration images en TIFF/Young/p21+TERT.tif
- __MACOSX/Source data Figure 2 /2A,  Image data, Micr.image/Illustration images en TIFF/Young/._p21+TERT.tif
- Source data Figure 2 /2A,  Image data, Micr.image/Illustration images en TIFF/Young/p21++ zoom.tif
- __MACOSX/Source data Figure 2 /2A,  Image data, Micr.image/Illustration images en TIFF/Young/._p21++ zoom.tif
- Source data Figure 2 /2A,  Image data, Micr.image/Illustration images en TIFF/Young/p21+ TERT CI.tif
- __MACOSX/Source data Figure 2 /2A,  Image data, Micr.image/Illustration images en TIFF/Young/._p21+ TERT CI.tif
- Source data Figure 2 /2A,  Image data, Micr.image/Illustration images en TIFF/Young/p21+- zoom.tif
- __MACOSX/Source data Figure 2 /2A,  Image data, Micr.image/Illustration images en TIFF/Young/._p21+- zoom.tif
- Source data Figure 2 /2A,  Image data, Micr.image/Illustration images en TIFF/Aged/p21+-.tif
- __MACOSX/Source data Figure 2 /2A,  Image data, Micr.image/Illustration images en TIFF/Aged/._p21+-.tif
- Source data Figure 2 /2A,  Image data, Micr.image/Illustration images en TIFF/Aged/p21+TERT zoom.tif
- __MACOSX/Source data Figure 2 /2A,  Image data, Micr.image/Illustration images en TIFF/Aged/._p21+TERT zoom.tif
- Source data Figure 2 /2A,  Image data, Micr.image/Illustration images en TIFF/Aged/p21++.tif
- __MACOSX/Source data Figure 2 /2A,  Image data, Micr.image/Illustration images en TIFF/Aged/._p21++.tif
- Source data Figure 2 /2A,  Image data, Micr.image/Illustration images en TIFF/Aged/p21+TERT.tif
- __MACOSX/Source data Figure 2 /2A,  Image data, Micr.image/Illustration images en TIFF/Aged/._p21+TERT.tif
- Source data Figure 2 /2A,  Image data, Micr.image/Illustration images en TIFF/Aged/p21+ TERT CI zoom.tif
- __MACOSX/Source data Figure 2 /2A,  Image data, Micr.image/Illustration images en TIFF/Aged/._p21+ TERT CI zoom.tif
- Source data Figure 2 /2A,  Image data, Micr.image/Illustration images en TIFF/Aged/p21++ zoom.tif
- __MACOSX/Source data Figure 2 /2A,  Image data, Micr.image/Illustration images en TIFF/Aged/._p21++ zoom.tif
- Source data Figure 2 /2A,  Image data, Micr.image/Illustration images en TIFF/Aged/p21+ TERT CI.tif
- __MACOSX/Source data Figure 2 /2A,  Image data, Micr.image/Illustration images en TIFF/Aged/._p21+ TERT CI.tif
- Source data Figure 2 /2A,  Image data, Micr.image/Illustration images en TIFF/Aged/p21+- zoom.tif
- __MACOSX/Source data Figure 2 /2A,  Image data, Micr.image/Illustration images en TIFF/Aged/._p21+- zoom.tif
