# Supplementary material for: mTert induction in p21-positive cells counteracts capillary rarefaction and pulmonary emphysema
Source: EMBO Rep. 2024 Feb 29;25(3):36. doi: 10.1038/s44319-023-00041-1 (PMC10933469; doi:10.1038/s44319-023-00041-1)
Supplement: Supplementary file 4 — Source Data Fig. 2 [file 44319_2023_41_MOESM4_ESM.zip › Source data Figure 2 /2A, Numerical data, Image quantif. (wo images)/Numerical data (% of p21+ nuclei).xlsx]

## Sheet: Feuil1
Young								Aged
p21+/+	p21+/+	p21+/-	p21+/-	p21+/TERT	p21+/TERT	p21+/TERTCI	p21+/TERTCI	p21+/+	p21+/+	p21+/-	p21+/-	p21+/TERT	p21+/TERT	p21+/TERTCI	p21+/TERTCI
0.9	1.28	0.53	0.2	0.224215	0.852424	0.6	0.166297	2.4	14.17	0.453421	4	0.661914	1.27	0.01	2.63692
1.5	0	1.35	0.2	0.401606	1.06781	0.1	0	2.5	21.04	0.297114	12.9	0.49597	4.09	0.01	0.969305
1.7	2.27	0.83	2.8	0.611154	1.804	0	0.212565	10.5	9.68	0.284799	7.6	1.15416	2.02	0.01	0.226586
2.1	0.39	0.61	2	5.55294	0.578035	0	0.225098	78.9	4.03	0.243394	6.3	0.330033	2.83	0.01	0
0.3	0.51	2.35	4.8	2.88635	0.152905	1.4	0.265393	20.1	2.86	3.32765	1.3	0.0858369	0.47	0.01	0
0.6	4.37	0.5	1.8	1.64965	0.181928	2.8	0.14556	33.1	4.41	1.72608	6.5	1.74825	3.04	3.28	0.332226
0.6	4.41	1.01	1.4	1.63326	0.208478	0.2	1.53999	38.6	3.49	1.0805	4.3	0.169779	1.12	1.35	0
0.2	4.56	1.55	1.1	2.99401	0.372301	0.2	0.29274	2.7	6.06	1.32177	5.4	0.547645	1.26	2.31	0.00175091
1.2	2.14	0.17	1.3	0.862069	3.95455	0.1	0.788146	12.9	4.39	0.951626	4.3	0.222965	0.02	0.9	0.0492368
1.7	2.42	0.25	4.2	0.722698	0.446122	0.1	0.981194	29.4	5.96	0.957702	6.7	0.00492885	0.53	0.08
0.5	1.07	2	0.9	2.42347		0.2	0.259556	11.2	5.17	1.4664	4.7	1.34014	0.65
1	1.78	3.46	3.9	2.78699			0.568828	9.2	9.31	1.24948	8.2	1.24127	0.46
0.1	3.83	1.38	1.1	1.00297			1.2945	2.7	8.19	1.24069	4.2	0.354925	0.97
2.9	6.12	1.11	3.2	0.887574			0.882353	2.7	2.69	5.04991	6.1	0.668896	2.55
5	3.13	0.68	4.4	0.913242			2.32089	0.2	6.43	1.49639		1.75585	0.23
2.2	2.31	1.16		0.416956			8.02469	0.4	5.7	2.17114		0.899281	0.83
1.7	1.07	1.07		1.32701			0.884956	0.4		24.6998		0.0626959	1.01
3.7	1.09	2.16		0.920245			1.01138	0.2		9.51899		0.0755287	0.32
3.6	1.18	0.34		0.702703			1.75824	0.5		10.6339		0.532198	1.01
2.6	0.56	0.55		0.894855			0.990099	0.6		12.7231			0.34
0.9	2.12	1.43		0.658617			0.333828	0.2		3.36283			1.01
4	0.64	1.29		3.20611				0.2		5.05217			0.21
5	0.51	1.09		2.32288				2.9		6.79325			0.44
2.5	0.95	0.48						3.1		4.24689			0.64
0.5	0.69	2.02						1.1		4.00509
3.1	0.82	0.6						0.7		4.32484
0.5	1.39	0.68						4		2.77296
0	0.68	0.53						1.2		4.34642
2.1	2.29	0.06						2.3		4.86156
2.6	0.54	0.43						1.1		3.56484
1.25	0.68	0.66						0.9		17.9865
2.24	0.85	0.02						1.8		8.99883
0.06	0.75	1.52						3.4		1.30316
0.79		1.29						3		0.996329
3.77								1.7		1.85248
2.68								0.8		0.873878
0.73								0.7		1.13263
0.5								15.9		2.3822
								20.6		0.636631
										9.13462
										3.6855
