# Supplementary material for: mTert induction in p21-positive cells counteracts capillary rarefaction and pulmonary emphysema
Source: EMBO Rep. 2024 Feb 29;25(3):36. doi: 10.1038/s44319-023-00041-1 (PMC10933469; doi:10.1038/s44319-023-00041-1)
Supplement: Supplementary file 4 — Source Data Fig. 2 [file 44319_2023_41_MOESM4_ESM.zip › Source data Figure 2 /2B_Numerical data, Image quantif/ Figure 2B_53BP1 foci.xlsx]

## Sheet: Feuil1
Entity	telo_count	Tissu_volume	_53BP1_count	Filename
telo	81102	14623500	16455	p21 +- 947 big.nd2
telo	41257	4231840	19595	p21 +- 948 big.nd2
telo	21240	7762180	15350	p21 +- 966 big.nd2
telo	53165	4953480	23774	tert ci lame 980 big.nd2
telo	13274	4191800	14471	tert ci lame 981 big.nd2
telo	22630	3696040	21865	tert ci lame 984 big.nd2
telo	29079	4740820	15971	tert ci lame 985 big.nd2
telo	23449	9431240	28932	tert lame 943 big.nd2
telo	16722	9512920	17374	tert lame 944 big.nd2
telo	33601	7705700	48892	tert lame 961 big.nd2
telo	14947	4442810	18211	tert lame 962 big.nd2
telo	34323	24039500	86419	WT lame 1051 big.nd2
telo	22038	5304020	12650	WT lame 945 big.nd2
telo	18837	5602140	17478	WT lame 946 big.nd2
