# Supplementary material for: mTert induction in p21-positive cells counteracts capillary rarefaction and pulmonary emphysema
Source: EMBO Rep. 2024 Feb 29;25(3):36. doi: 10.1038/s44319-023-00041-1 (PMC10933469; doi:10.1038/s44319-023-00041-1)
Supplement: Supplementary file 4 — Source Data Fig. 2 [file 44319_2023_41_MOESM4_ESM.zip › Source data Figure 2 /2B_Numerical data, Image quantif/Fig2B.xlsx]

## Sheet: Feuil1
Quantification in a lung section of the percentage of telomere colocalizing with 53BP1
p21+/+	p21+/-	p21+/Tert	p21+/TertCi
1.85817	2.2003	0.851508	0.838297
0.493872	1.39917	1.00126	0.745778
0.0858205	0.785731	1.41851	0.903862
1.23242		0.424316
