# Supplementary material for: mTert induction in p21-positive cells counteracts capillary rarefaction and pulmonary emphysema
Source: EMBO Rep. 2024 Feb 29;25(3):36. doi: 10.1038/s44319-023-00041-1 (PMC10933469; doi:10.1038/s44319-023-00041-1)
Supplement: Supplementary file 4 — Source Data Fig. 2 [file 44319_2023_41_MOESM4_ESM.zip › Source data Figure 2 /2C_Numerical data, Image quantif/quantif 8 OxodG.xlsx]

## Sheet: WT
WT old 981	WT 978	WT 979	WT980	WT985			WT 980 young
46.9	20.1379	17.7762	44.2654	27.66			2.57695
26.86	15.2778	35.7548	48.8372	36.01			1.73611
21.78	21.2888	31.4714	53.6723	52.43			1.97601
26.31	24.2683	25.692	35.6147	33.33			3.11021
20.66	11.6788	46.928	41.954	42.2			2.21833
48.73	17.1622	21.5473	26.9744	32.32
45.68	22.7879	20.8456	44.739	28.64
42.73		11.0647	51.3415	30.15
38.21		20.7891		21.08
42		16.3838
		11.5127
35.98	18.94	23.6151	43.4248	33.76			2.32352

## Sheet: p21+-
947	948	966	965		1274 young
18.1333	28.6339	37.011	13.2223		7.16209
25.7113	44.1675	55.8807	37.9374		13.6032
23.0079	36.7525	40.7427	28.5442		9.94236
21.7987	26.4904	29.2791	38.9464		7.25501
45.7252	33.9296	50.8901	39.9423		7.99641
47.8778	26.1275		42.2222		12.591
21.6632	31.5086		26.306
18.8492	36.5894		14.0258
27.011	30.7843		29.4705
30.1887	29		27.1442
19.5539	32.7688		44.6141
37.9541	39.3318		27.8254
23.0977	63.1545		24.3528
23.8538			28.2491
7.92299
26.1566	35.3261	42.7607	30.2002		9.75835

## Sheet: p21TERT
944	943	961	962			831 young
16.6858	8.61169	3.51819	5.62806			6.44148
10.2846	11.2288	3.0477	2.698			5.49756
8.45511	6.24702	4.03353	7.76699			11.0106
18.4844	5.98218	3.28947	9.55807			6.58579
12.1683	4.79187	4.35561	11.5496			7.88555
14.4102	12.3487	6.89858	3.48993			7.70958
11.5636	19.0854	1.42429	1.62482			6.57071
14.8331	10.2314	5.96364	4.77987			7.86963
14.9022	11.5049	4.14747	1.5544			6.77749
14.5359	6.00445	7.44125	0.25413			11.6875
14.4017	10.1576	6.20732	2.78578
15.2266	14.9518	3.63196	2.35507
8.89184	3.81069	5.919	4.4335
15.6757	1.21387	3.21018	2.03046
14.7727		1.01351
		1.88406
13.6861	9.01217	5.81522
		4.22359	4.32205			7.80359

## Sheet: p21TERT CI
981	983	985	986			1272 young
9.7405	32.8911	19.3157	48.8985			3.2146
14.2744	15.8491	35.3896	49.496			2.17291
12.7935	24.7398	30.9567	31.4461			0.328947
9.15524	29.2854	25.9136	41.5639			0.365965
10.4647	15.381	30.0097	22.5282			0.179533
9.38967	40.535	31.426	32.3939			0.202224
9.26087		22.7166	21.5002			4.92013
13.7353		26.5306	17.3004			3.12382
17.5551		31.968	23.0704			17.5362
13.5771		12.1681	18.3673
30.1644
27.4013
38.3626
16.6058	26.4469	26.6395	30.6565			3.56048
