# Supplementary material for: mTert induction in p21-positive cells counteracts capillary rarefaction and pulmonary emphysema
Source: EMBO Rep. 2024 Feb 29;25(3):36. doi: 10.1038/s44319-023-00041-1 (PMC10933469; doi:10.1038/s44319-023-00041-1)
Supplement: Supplementary file 5 — Source Data Fig. 3 [file 44319_2023_41_MOESM5_ESM.zip]

Archive with 92 entries (78 files):
- Source data Figure 3 /
- __MACOSX/._Source data Figure 3 
- Source data Figure 3 /3D, Numerical data, Aschcroft score, Image quantif (wo images)/
- __MACOSX/Source data Figure 3 /._3D, Numerical data, Aschcroft score, Image quantif (wo images)
- Source data Figure 3 /3F, Numerical data, Fibrosis score, Image quantif (wo images)/
- __MACOSX/Source data Figure 3 /._3F, Numerical data, Fibrosis score, Image quantif (wo images)
- Source data Figure 3 /.DS_Store
- __MACOSX/Source data Figure 3 /._.DS_Store
- Source data Figure 3 /3C Image data, micr. image/
- __MACOSX/Source data Figure 3 /._3C Image data, micr. image
- Source data Figure 3 /3B, Numerical data, MLI, Image quantif (wo images)/
- __MACOSX/Source data Figure 3 /._3B, Numerical data, MLI, Image quantif (wo images)
- Source data Figure 3 /3A Image data, micr. image/
- __MACOSX/Source data Figure 3 /._3A Image data, micr. image
- Source data Figure 3 /3E Image data, micr. image/
- __MACOSX/Source data Figure 3 /._3E Image data, micr. image
- Source data Figure 3 /3D, Numerical data, Aschcroft score, Image quantif (wo images)/Asccroft score.xlsx
- __MACOSX/Source data Figure 3 /3D, Numerical data, Aschcroft score, Image quantif (wo images)/._Asccroft score.xlsx
- Source data Figure 3 /3F, Numerical data, Fibrosis score, Image quantif (wo images)/Fibrosis score.xlsx
- __MACOSX/Source data Figure 3 /3F, Numerical data, Fibrosis score, Image quantif (wo images)/._Fibrosis score.xlsx
- Source data Figure 3 /3C Image data, micr. image/SR/
- __MACOSX/Source data Figure 3 /3C Image data, micr. image/._SR
- Source data Figure 3 /3B, Numerical data, MLI, Image quantif (wo images)/MLI data.xlsx
- __MACOSX/Source data Figure 3 /3B, Numerical data, MLI, Image quantif (wo images)/._MLI data.xlsx
- Source data Figure 3 /3A Image data, micr. image/young/
- __MACOSX/Source data Figure 3 /3A Image data, micr. image/._young
- Source data Figure 3 /3A Image data, micr. image/aged/
- __MACOSX/Source data Figure 3 /3A Image data, micr. image/._aged
- Source data Figure 3 /3E Image data, micr. image/Vessels, SR/
- __MACOSX/Source data Figure 3 /3E Image data, micr. image/._Vessels, SR
- Source data Figure 3 /3E Image data, micr. image/Bronchi, SR/
- __MACOSX/Source data Figure 3 /3E Image data, micr. image/._Bronchi, SR
- Source data Figure 3 /3E Image data, micr. image/Vessels, HE/
- __MACOSX/Source data Figure 3 /3E Image data, micr. image/._Vessels, HE
- Source data Figure 3 /3E Image data, micr. image/Bronchi, HE/
- __MACOSX/Source data Figure 3 /3E Image data, micr. image/._Bronchi, HE
- Source data Figure 3 /3C Image data, micr. image/SR/p21+-.tif
- __MACOSX/Source data Figure 3 /3C Image data, micr. image/SR/._p21+-.tif
- Source data Figure 3 /3C Image data, micr. image/SR/p21++.tif
- __MACOSX/Source data Figure 3 /3C Image data, micr. image/SR/._p21++.tif
- Source data Figure 3 /3C Image data, micr. image/SR/p21+TERT.tif
- __MACOSX/Source data Figure 3 /3C Image data, micr. image/SR/._p21+TERT.tif
- Source data Figure 3 /3C Image data, micr. image/SR/p21+TERT CI.tif
- __MACOSX/Source data Figure 3 /3C Image data, micr. image/SR/._p21+TERT CI.tif
- Source data Figure 3 /3A Image data, micr. image/young/p21+-.tif
- __MACOSX/Source data Figure 3 /3A Image data, micr. image/young/._p21+-.tif
- Source data Figure 3 /3A Image data, micr. image/young/p21++.tif
- __MACOSX/Source data Figure 3 /3A Image data, micr. image/young/._p21++.tif
- Source data Figure 3 /3A Image data, micr. image/young/p21+TERT.tif
- __MACOSX/Source data Figure 3 /3A Image data, micr. image/young/._p21+TERT.tif
- Source data Figure 3 /3A Image data, micr. image/young/p21+TERT CI.tif
- __MACOSX/Source data Figure 3 /3A Image data, micr. image/young/._p21+TERT CI.tif
- Source data Figure 3 /3A Image data, micr. image/aged/p21++.tif
- __MACOSX/Source data Figure 3 /3A Image data, micr. image/aged/._p21++.tif
- Source data Figure 3 /3A Image data, micr. image/aged/p21 ┬».tif
- __MACOSX/Source data Figure 3 /3A Image data, micr. image/aged/._p21 ┬».tif
- Source data Figure 3 /3A Image data, micr. image/aged/p21+-TERT.tif
- __MACOSX/Source data Figure 3 /3A Image data, micr. image/aged/._p21+-TERT.tif
- Source data Figure 3 /3A Image data, micr. image/aged/p21+TERT CI.tif
- __MACOSX/Source data Figure 3 /3A Image data, micr. image/aged/._p21+TERT CI.tif
- Source data Figure 3 /3E Image data, micr. image/Vessels, SR/p21+-.tif
- __MACOSX/Source data Figure 3 /3E Image data, micr. image/Vessels, SR/._p21+-.tif
- Source data Figure 3 /3E Image data, micr. image/Vessels, SR/p21++.tif
- __MACOSX/Source data Figure 3 /3E Image data, micr. image/Vessels, SR/._p21++.tif
- Source data Figure 3 /3E Image data, micr. image/Vessels, SR/p21+TERT.tif
- __MACOSX/Source data Figure 3 /3E Image data, micr. image/Vessels, SR/._p21+TERT.tif
- Source data Figure 3 /3E Image data, micr. image/Vessels, SR/p21+TERT CI.tif
- __MACOSX/Source data Figure 3 /3E Image data, micr. image/Vessels, SR/._p21+TERT CI.tif
- Source data Figure 3 /3E Image data, micr. image/Bronchi, SR/p21+-.tif
- __MACOSX/Source data Figure 3 /3E Image data, micr. image/Bronchi, SR/._p21+-.tif
- Source data Figure 3 /3E Image data, micr. image/Bronchi, SR/p21++.tif
- __MACOSX/Source data Figure 3 /3E Image data, micr. image/Bronchi, SR/._p21++.tif
- Source data Figure 3 /3E Image data, micr. image/Bronchi, SR/p21+TERT.tif
- __MACOSX/Source data Figure 3 /3E Image data, micr. image/Bronchi, SR/._p21+TERT.tif
- Source data Figure 3 /3E Image data, micr. image/Bronchi, SR/p21+TERTCI.tif
- __MACOSX/Source data Figure 3 /3E Image data, micr. image/Bronchi, SR/._p21+TERTCI.tif
- Source data Figure 3 /3E Image data, micr. image/Vessels, HE/p21+-.tif
- __MACOSX/Source data Figure 3 /3E Image data, micr. image/Vessels, HE/._p21+-.tif
- Source data Figure 3 /3E Image data, micr. image/Vessels, HE/p21++.tif
- __MACOSX/Source data Figure 3 /3E Image data, micr. image/Vessels, HE/._p21++.tif
- Source data Figure 3 /3E Image data, micr. image/Vessels, HE/p21+TERT.tif
- __MACOSX/Source data Figure 3 /3E Image data, micr. image/Vessels, HE/._p21+TERT.tif
- Source data Figure 3 /3E Image data, micr. image/Vessels, HE/p21+TERT CI.tif
- __MACOSX/Source data Figure 3 /3E Image data, micr. image/Vessels, HE/._p21+TERT CI.tif
- Source data Figure 3 /3E Image data, micr. image/Bronchi, HE/p21+-.tif
- __MACOSX/Source data Figure 3 /3E Image data, micr. image/Bronchi, HE/._p21+-.tif
- Source data Figure 3 /3E Image data, micr. image/Bronchi, HE/p21++.tif
- __MACOSX/Source data Figure 3 /3E Image data, micr. image/Bronchi, HE/._p21++.tif
- Source data Figure 3 /3E Image data, micr. image/Bronchi, HE/p21TERT CI.tif
- __MACOSX/Source data Figure 3 /3E Image data, micr. image/Bronchi, HE/._p21TERT CI.tif
- Source data Figure 3 /3E Image data, micr. image/Bronchi, HE/p21+TERT.tif
- __MACOSX/Source data Figure 3 /3E Image data, micr. image/Bronchi, HE/._p21+TERT.tif
