# Supplementary material for: mTert induction in p21-positive cells counteracts capillary rarefaction and pulmonary emphysema
Source: EMBO Rep. 2024 Feb 29;25(3):36. doi: 10.1038/s44319-023-00041-1 (PMC10933469; doi:10.1038/s44319-023-00041-1)
Supplement: Supplementary file 5 — Source Data Fig. 3 [file 44319_2023_41_MOESM5_ESM.zip › Source data Figure 3 /3D, Numerical data, Aschcroft score, Image quantif (wo images)/Asccroft score.xlsx]

## Sheet: Feuil1
p21+/+	p21+/-	p21+/TERT	p21+/TERT-Ci
1.46	1.24	2.33	1.85
2	1.45	2	3.07
1.14	1.52	2.28	2.43
1.5	3.2	2.96	2.33
2.7	1.55	1.82	3.78
4.78	3.44	1.62	4.05
	3.26	1.68	3.58
