# Supplementary material for: mTert induction in p21-positive cells counteracts capillary rarefaction and pulmonary emphysema
Source: EMBO Rep. 2024 Feb 29;25(3):36. doi: 10.1038/s44319-023-00041-1 (PMC10933469; doi:10.1038/s44319-023-00041-1)
Supplement: Supplementary file 5 — Source Data Fig. 3 [file 44319_2023_41_MOESM5_ESM.zip › Source data Figure 3 /3F, Numerical data, Fibrosis score, Image quantif (wo images)/Fibrosis score.xlsx]

## Sheet: Feuil1
mice		peribronchial							perivascular
p21+/+		2	2	4	1	3	2		2	3	3	2	3	2
p21+/-		5	3	5	4	4	4	3	4	3	3	4	3	3	3
p21+/TERT		3	0	3	0	2	0	2	4	0	0	2	2	0	2
p21+/TERT-Ci		4	5	4	3	4	3	4	4	4	3	3	4	3	2
