# Supplementary material for: mTert induction in p21-positive cells counteracts capillary rarefaction and pulmonary emphysema
Source: EMBO Rep. 2024 Feb 29;25(3):36. doi: 10.1038/s44319-023-00041-1 (PMC10933469; doi:10.1038/s44319-023-00041-1)
Supplement: Supplementary file 5 — Source Data Fig. 3 [file 44319_2023_41_MOESM5_ESM.zip › Source data Figure 3 /3B, Numerical data, MLI, Image quantif (wo images)/MLI data.xlsx]

## Sheet: Feuil1
YOUNG					AGED
p21+/+	p21+/-	p21+/TERT	p21+/TERT-Ci		p21+/+	p21+/-	p21+/TERT	p21+/TERT-Ci
13.5556	21.3119	13.0404	14.754		23.6129	20.1732	19.6071	24.198
14.4855	20.066	14.9591	15.984		27.45	27.6973	21.5294	21.884
16.9575	20.9693	13.3495	20.769		23.5046	25.62	20.678	21.417
20.066	21.4521	21.1735	20.92		28.1538	29.6185	18.4317	27.633
19.762	16.29	20.1279	20.64		26.5217	27.6973	19.3651	23.628
18.65	18.78	14.301	17.78		27.5188	24.1698	21.5294	25.879
17.46	19.12	15.79	18.42		23.65	21.01	19.3907	23.24
18.03	20.86	13.935	17.17		19.76	20.15	17.626	19.14
19.44	18.63	20.69	19.5		20.33	22.01	18.115	23.41
		17.77	19.94		22.82	19.6	19.762	25.83
		19.44			24.81	23.04	18.527	21.36
					19.23	22.82	18.115	20.83
							16.249
