# Supplementary material for: mTert induction in p21-positive cells counteracts capillary rarefaction and pulmonary emphysema
Source: EMBO Rep. 2024 Feb 29;25(3):36. doi: 10.1038/s44319-023-00041-1 (PMC10933469; doi:10.1038/s44319-023-00041-1)
Supplement: Supplementary file 6 — Source Data Fig. 4 [file 44319_2023_41_MOESM6_ESM.zip]

Archive with 8 entries (6 files):
- Source data Figure 4 /
- __MACOSX/._Source data Figure 4 
- Source data Figure 4 /.DS_Store
- __MACOSX/Source data Figure 4 /._.DS_Store
- Source data Figure 4 /Numerical data/
- __MACOSX/Source data Figure 4 /._Numerical data
- Source data Figure 4 /Numerical data/fig4.xlsx
- __MACOSX/Source data Figure 4 /Numerical data/._fig4.xlsx
