# Supplementary material for: mTert induction in p21-positive cells counteracts capillary rarefaction and pulmonary emphysema
Source: EMBO Rep. 2024 Feb 29;25(3):36. doi: 10.1038/s44319-023-00041-1 (PMC10933469; doi:10.1038/s44319-023-00041-1)
Supplement: Supplementary file 6 — Source Data Fig. 4 [file 44319_2023_41_MOESM6_ESM.zip › Source data Figure 4 /Numerical data/fig4.xlsx]

## Sheet: Fig4B
Dot plots of Cdkn1a expression in the different lung cell-types
	p21+/+	p21+/-	p21+/Tert	p21+/TertCi
T_Cell	0.109845	0.143331	0.107367	0.143129
NK	0.202247	0.183735	0.142424	0.134615
Neutrophil	0.223881	0.339937	0.244168	0.213853
Monocyte	0.643979	0.491945	0.574055	0.552542
Megakaryocyte	0	0.0225225	0.0234742	0
Interstitial Macrophage	0.910494	0.836207	0.814118	0.833667
Fibroblast	0.375	0.393822	0.404343	0.327913
Endothelial_Cell	0.477327	0.690361	0.712637	0.61039
Dendritic_Cell	0.495413	0.517471	0.514286	0.472669
Club	0.142857	0.308642	0.222222	0.196429
Ciliated	0.768116	0.775599	0.713592	0.701681
Basophil	0.277778	0.708333	0.277778	0.444444
B_Cell	0.0359508	0.0792102	0.0421336	0.0356408
AT2	0.616935	0.697717	0.679757	0.629764
AT1	0.130435	0.168831	0.102094	0.151515
Alveolar Macrophage	0.805755	0.937107	0.872359	0.924528

## Sheet: Fig4E
p21 expression. ECs are subdivided into groups according to sutype and genotype (WT ( p21+/+); Het (p21+/+ ), Tert ( p21+/Tert) and TertCI (p21+/TertCI).
Cell_NAME	Cell_Type	mouse_Name	phenotype	Cdkn1a_count
AAAGTGACACTTGTGA-1	EC_aCap	1_WT_1	1_WT	3.2054
AACAACCAGTTACTCG-1	EC_aCap	1_WT_1	1_WT	2.10366
AACACACTCCGTTTCG-1	EC_aCap	1_WT_1	1_WT	2.23207
AACCTGAAGACCACGA-1	EC_aCap	1_WT_1	1_WT	0
AAGCCATCACTCAGAT-1	EC_aCap	1_WT_1	1_WT	0
AAGCCATTCCTTCGAC-1	EC_aCap	1_WT_1	1_WT	2.48178
AAGTACCCACATTACG-1	EC_aCap	1_WT_1	1_WT	4.56938
ACATGCAGTTTGGCTA-1	EC_aCap	1_WT_1	1_WT	0
ACCGTTCGTGTCCTAA-1	EC_aCap	1_WT_1	1_WT	3.72202
ACGCACGAGAAGCCTG-1	EC_aCap	1_WT_1	1_WT	1.68626
AGCATCACACTCCCTA-1	EC_aCap	1_WT_1	1_WT	1.46437
AGCGCCATCACGAGGA-1	EC_aCap	1_WT_1	1_WT	0
AGGACTTTCGGAGTGA-1	EC_aCap	1_WT_1	1_WT	2.11634
ATACCGACATCAGTCA-1	EC_aCap	1_WT_1	1_WT	0
ATAGACCTCACCGACG-1	EC_aCap	1_WT_1	1_WT	4.06091
ATATCCTCAAAGAGTT-1	EC_aCap	1_WT_1	1_WT	0
ATCCTATTCTACTATC-1	EC_aCap	1_WT_1	1_WT	2.77604
ATCGGCGAGTGATCGG-1	EC_aCap	1_WT_1	1_WT	3.2803
ATTCACTGTCTCGCGA-1	EC_aCap	1_WT_1	1_WT	4.2003
CAATACGTCACTTGGA-1	EC_aCap	1_WT_1	1_WT	4.91291
CACATGAGTCACAGTT-1	EC_aCap	1_WT_1	1_WT	1.60484
CACCAAAGTTCGGCCA-1	EC_aCap	1_WT_1	1_WT	0
CATCGGGTCCACAAGT-1	EC_aCap	1_WT_1	1_WT	2.68015
CATGGTAAGGCGCTTC-1	EC_aCap	1_WT_1	1_WT	0
CCATAAGCACAAGCAG-1	EC_aCap	1_WT_1	1_WT	2.77532
CCGTTCATCTCGTTTA-1	EC_aCap	1_WT_1	1_WT	2.85679
CGCCAGAGTCGTCAGC-1	EC_aCap	1_WT_1	1_WT	0
CGTGCTTCAGGGACTA-1	EC_aCap	1_WT_1	1_WT	1.26142
CTACATTGTAGCACAG-1	EC_aCap	1_WT_1	1_WT	1.94652
CTAGACATCTAAACGC-1	EC_aCap	1_WT_1	1_WT	2.59017
CTCTCAGAGAACAGGA-1	EC_aCap	1_WT_1	1_WT	2.62568
CTGTGGGCAATAGAGT-1	EC_aCap	1_WT_1	1_WT	3.63307
GAACTGTGTATGAGGC-1	EC_aCap	1_WT_1	1_WT	1.85202
GACAGCCTCCGAAATC-1	EC_aCap	1_WT_1	1_WT	3.37591
GACCGTGGTTGGGACA-1	EC_aCap	1_WT_1	1_WT	0
GACTTCCGTTGCGAAG-1	EC_aCap	1_WT_1	1_WT	0
GAGTTACGTGATTGGG-1	EC_aCap	1_WT_1	1_WT	0
GATCATGTCAGACAAA-1	EC_aCap	1_WT_1	1_WT	0
GATTCGAAGCATGCGA-1	EC_aCap	1_WT_1	1_WT	3.67917
GCATCGGAGGCTGAAC-1	EC_aCap	1_WT_1	1_WT	4.01236
GCTCAAACAGTCTCTC-1	EC_aCap	1_WT_1	1_WT	2.78161
GCTGGGTAGACATATG-1	EC_aCap	1_WT_1	1_WT	3.03627
GGAGGTAAGAAGAACG-1	EC_aCap	1_WT_1	1_WT	4.10279
GGATCTATCTCATGGA-1	EC_aCap	1_WT_1	1_WT	3.881
GGGATCCGTACAGTAA-1	EC_aCap	1_WT_1	1_WT	0
GGGCTACAGGAATGTT-1	EC_aCap	1_WT_1	1_WT	4.25953
GGTAACTAGGGTACGT-1	EC_aCap	1_WT_1	1_WT	2.80091
GGTTAACCACAGGATG-1	EC_aCap	1_WT_1	1_WT	3.48015
GTCGTAAGTTGCTTGA-1	EC_aCap	1_WT_1	1_WT	3.17267
GTGACGCGTGGCTTAT-1	EC_aCap	1_WT_1	1_WT	2.52993
GTTAGTGAGCATTGTC-1	EC_aCap	1_WT_1	1_WT	0
GTTAGTGAGCTCCATA-1	EC_aCap	1_WT_1	1_WT	3.95528
GTTTACTTCGCTGACG-1	EC_aCap	1_WT_1	1_WT	0
TAAGTCGTCCCGGTAG-1	EC_aCap	1_WT_1	1_WT	4.04069
TACTGCCGTACGACTT-1	EC_aCap	1_WT_1	1_WT	2.05165
TAGAGTCTCTCCAATT-1	EC_aCap	1_WT_1	1_WT	3.21902
TCATCCGTCGGCTCTT-1	EC_aCap	1_WT_1	1_WT	3.36879
TCATTACCACCGAATT-1	EC_aCap	1_WT_1	1_WT	3.76616
TCCAGAAGTTCTCACC-1	EC_aCap	1_WT_1	1_WT	2.88611
TCGGGTGGTATGAAGT-1	EC_aCap	1_WT_1	1_WT	2.87397
TCGTAGAGTTCAAGGG-1	EC_aCap	1_WT_1	1_WT	0
TCTCACGTCCTAGCCT-1	EC_aCap	1_WT_1	1_WT	1.50584
TGACCCTGTCACTAGT-1	EC_aCap	1_WT_1	1_WT	1.88656
TGCAGTATCCGTGGGT-1	EC_aCap	1_WT_1	1_WT	0
TGGAACTTCACTAGCA-1	EC_aCap	1_WT_1	1_WT	3.11229
TGGATCAAGAAGGTAG-1	EC_aCap	1_WT_1	1_WT	4.09693
TGGGATTGTGTGCTTA-1	EC_aCap	1_WT_1	1_WT	3.77996
TGTCCACAGGCTCAAG-1	EC_aCap	1_WT_1	1_WT	3.3785
TGTGAGTGTGCACGCT-1	EC_aCap	1_WT_1	1_WT	2.10732
TGTGATGTCACGTCCT-1	EC_aCap	1_WT_1	1_WT	0
TTAATCCTCATTGTGG-1	EC_aCap	1_WT_1	1_WT	2.41047
TTCTCTCCATCTGGGC-1	EC_aCap	1_WT_1	1_WT	2.97555
TTCTGTATCTGGTGCG-1	EC_aCap	1_WT_1	1_WT	4.02637
TTTACGTTCAAAGGAT-1	EC_aCap	1_WT_1	1_WT	2.57141
TTTCAGTAGGCCCGTT-1	EC_aCap	1_WT_1	1_WT	2.68396
AAAGTCCCATGATGCT-1	EC_aCap	2_Het_1	2_Het	0
AACAACCCAAATCGGG-1	EC_aCap	2_Het_1	2_Het	3.63274
AACCAACCAACAACAA-1	EC_aCap	2_Het_1	2_Het	3.54119
AACGTCAAGCATGCGA-1	EC_aCap	2_Het_1	2_Het	3.44323
AATGGAATCCTATTGT-1	EC_aCap	2_Het_1	2_Het	2.15653
ACACTGAGTTATAGCC-1	EC_aCap	2_Het_1	2_Het	0
ACATGCAAGAGCCCAA-1	EC_aCap	2_Het_1	2_Het	1.92789
ACCGTTCCAGGCTATT-1	EC_aCap	2_Het_1	2_Het	1.59063
ACTACGATCTAAACGC-1	EC_aCap	2_Het_1	2_Het	0
ACTTTCAGTGACTCGC-1	EC_aCap	2_Het_1	2_Het	3.0386
AGTACCATCTCACCCA-1	EC_aCap	2_Het_1	2_Het	3.3444
AGTACTGTCGAACCTA-1	EC_aCap	2_Het_1	2_Het	1.2879
AGTCATGCAGCATCTA-1	EC_aCap	2_Het_1	2_Het	3.62677
ATACCGAAGGGAGTGG-1	EC_aCap	2_Het_1	2_Het	2.06271
ATCGATGTCAGTCATG-1	EC_aCap	2_Het_1	2_Het	1.93801
ATCGGATCAGGTTCAT-1	EC_aCap	2_Het_1	2_Het	1.63135
ATCTCTAGTGTGTCCG-1	EC_aCap	2_Het_1	2_Het	3.4647
ATGATCGAGCTGTACT-1	EC_aCap	2_Het_1	2_Het	0
ATTATCCGTGCATTAC-1	EC_aCap	2_Het_1	2_Het	2.05589
ATTCAGGAGGTTCACT-1	EC_aCap	2_Het_1	2_Het	0.905941
ATTCCCGTCAGTCACA-1	EC_aCap	2_Het_1	2_Het	1.21811
CAACGGCCAAGACTGG-1	EC_aCap	2_Het_1	2_Het	2.37029
CACAGATTCGAGAATA-1	EC_aCap	2_Het_1	2_Het	2.96045
CACCAAATCTAGTCAG-1	EC_aCap	2_Het_1	2_Het	2.98218
CATGCGGAGGCCATAG-1	EC_aCap	2_Het_1	2_Het	2.92984
CCAATGACACCCAACG-1	EC_aCap	2_Het_1	2_Het	2.00991
CCACGAGGTGGATACG-1	EC_aCap	2_Het_1	2_Het	2.95984
CCGTAGGGTCTTCCGT-1	EC_aCap	2_Het_1	2_Het	3.18357
CCTCACAGTTTACTGG-1	EC_aCap	2_Het_1	2_Het	2.5973
CCTCAGTAGTGCCAGA-1	EC_aCap	2_Het_1	2_Het	1.48805
CCTCTCCAGCCTCGTG-1	EC_aCap	2_Het_1	2_Het	0
CGCGTGAAGACTTAAG-1	EC_aCap	2_Het_1	2_Het	2.05821
CTAAGTGGTTGCCGCA-1	EC_aCap	2_Het_1	2_Het	2.00769
CTAGGTAAGAATGTTG-1	EC_aCap	2_Het_1	2_Het	1.32494
CTAGGTAGTTCGTGCG-1	EC_aCap	2_Het_1	2_Het	3.82904
CTATCCGCATGGATCT-1	EC_aCap	2_Het_1	2_Het	1.04673
CTATCCGTCTTACCAT-1	EC_aCap	2_Het_1	2_Het	0
CTCAAGATCAAGTGGG-1	EC_aCap	2_Het_1	2_Het	0
CTCCCTCCACGGTGAA-1	EC_aCap	2_Het_1	2_Het	2.38746
CTGCGAGAGCCATCCG-1	EC_aCap	2_Het_1	2_Het	2.00784
GAATAGAAGTTCCATG-1	EC_aCap	2_Het_1	2_Het	3.39848
GACATCACAGGTAGTG-1	EC_aCap	2_Het_1	2_Het	4.53275
GATGACTGTCTTGGTA-1	EC_aCap	2_Het_1	2_Het	2.17723
GCAACATTCGGCCTTT-1	EC_aCap	2_Het_1	2_Het	2.79235
GCAGCTGAGCCGTTGC-1	EC_aCap	2_Het_1	2_Het	0
GCAGTTACAAGACAAT-1	EC_aCap	2_Het_1	2_Het	1.14505
GCTACCTGTAGCGCCT-1	EC_aCap	2_Het_1	2_Het	2.67913
GCTGGGTCAGACACAG-1	EC_aCap	2_Het_1	2_Het	0
GGAAGTGGTCAGCTTA-1	EC_aCap	2_Het_1	2_Het	2.38889
GGAATGGGTGTCTAAC-1	EC_aCap	2_Het_1	2_Het	1.08108
GGACGTCGTTGGGATG-1	EC_aCap	2_Het_1	2_Het	1.73867
GGAGAACCATTGTACG-1	EC_aCap	2_Het_1	2_Het	2.88566
GGAGCAACAGATGCGA-1	EC_aCap	2_Het_1	2_Het	0
GGAGGATTCGTAGGGA-1	EC_aCap	2_Het_1	2_Het	3.8232
GGGAAGTCAAATACGA-1	EC_aCap	2_Het_1	2_Het	1.77724
GGGACCTCAGAATCGG-1	EC_aCap	2_Het_1	2_Het	2.04429
GGTAATCCAAATGAGT-1	EC_aCap	2_Het_1	2_Het	0
GGTGATTCATCCGCGA-1	EC_aCap	2_Het_1	2_Het	0
GTAATGCAGCACTTTG-1	EC_aCap	2_Het_1	2_Het	2.04827
GTCATTTCATCATGAC-1	EC_aCap	2_Het_1	2_Het	2.74008
GTCGTAATCCCTCTAG-1	EC_aCap	2_Het_1	2_Het	2.09418
GTCTACCGTGCCGTAC-1	EC_aCap	2_Het_1	2_Het	1.0783
GTTCCGTGTGTCATTG-1	EC_aCap	2_Het_1	2_Het	0
TACCGAAGTGTATTCG-1	EC_aCap	2_Het_1	2_Het	3.31853
TATCGCCCATGTCAGT-1	EC_aCap	2_Het_1	2_Het	2.14983
TATCGCCGTTCCTTGC-1	EC_aCap	2_Het_1	2_Het	1.80767
TATCGCCTCTGTTCAT-1	EC_aCap	2_Het_1	2_Het	2.75194
TCAAGCACATCTGTTT-1	EC_aCap	2_Het_1	2_Het	3.32188
TCACAAGGTAGACACG-1	EC_aCap	2_Het_1	2_Het	1.9354
TCACACCGTTTACACG-1	EC_aCap	2_Het_1	2_Het	1.20214
TCAGCAACAACAGAGC-1	EC_aCap	2_Het_1	2_Het	1.40358
TCCCAGTAGTGATAAC-1	EC_aCap	2_Het_1	2_Het	3.08632
TCCGAAAGTTCTCACC-1	EC_aCap	2_Het_1	2_Het	2.55917
TCTACATCATCAACCA-1	EC_aCap	2_Het_1	2_Het	2.25087
TCTTGCGGTGAAAGTT-1	EC_aCap	2_Het_1	2_Het	1.1449
TGCAGGCGTCTTACAG-1	EC_aCap	2_Het_1	2_Het	3.25408
TGCAGTAGTGTTAACC-1	EC_aCap	2_Het_1	2_Het	0
TGGCGTGAGTCGTTAC-1	EC_aCap	2_Het_1	2_Het	2.17526
TGGGTTATCGACGACC-1	EC_aCap	2_Het_1	2_Het	2.46801
TGGTTAGTCTGCGGAC-1	EC_aCap	2_Het_1	2_Het	1.21876
TTCCTTCGTTCTCCTG-1	EC_aCap	2_Het_1	2_Het	0
TTCGGTCAGGTGTGAC-1	EC_aCap	2_Het_1	2_Het	0
CTGTAGACAAGCAGGT-1	EC_aCap	2_Het_2	2_Het	0.921449
AAAGGGCAGAGATCGC-1	EC_aCap	2_Het_2	2_Het	4.07546
AACACACGTACTGAGG-1	EC_aCap	2_Het_2	2_Het	3.11209
AATCGTGTCTAGACCA-1	EC_aCap	2_Het_2	2_Het	3.26552
AATGAAGTCTATTGTC-1	EC_aCap	2_Het_2	2_Het	2.40661
ACACTGATCTACAGGT-1	EC_aCap	2_Het_2	2_Het	2.30043
ACATCCCGTTAAGAAC-1	EC_aCap	2_Het_2	2_Het	0
ACCATTTGTTATGGTC-1	EC_aCap	2_Het_2	2_Het	3.19103
ACGCACGGTTGACGGA-1	EC_aCap	2_Het_2	2_Het	3.90198
ACGGTCGTCATACGGT-1	EC_aCap	2_Het_2	2_Het	2.48708
ACTGTCCGTTCATCTT-1	EC_aCap	2_Het_2	2_Het	1.86322
AGACCCGGTCTTGCGG-1	EC_aCap	2_Het_2	2_Het	3.26864
AGATGCTGTGGTTTAC-1	EC_aCap	2_Het_2	2_Het	2.32379
AGCCACGGTACGCTTA-1	EC_aCap	2_Het_2	2_Het	3.07091
AGCCACGTCCTGGTCT-1	EC_aCap	2_Het_2	2_Het	2.49925
AGCCAGCAGTCACGCC-1	EC_aCap	2_Het_2	2_Het	2.5512
AGCGCTGTCGACATAC-1	EC_aCap	2_Het_2	2_Het	2.47833
AGTCATGGTATACCTG-1	EC_aCap	2_Het_2	2_Het	3.28207
AGTGTTGAGCAAGGAA-1	EC_aCap	2_Het_2	2_Het	3.70722
ATAGAGAAGGTGCCTC-1	EC_aCap	2_Het_2	2_Het	2.94932
ATAGGCTCAGAGGTAC-1	EC_aCap	2_Het_2	2_Het	2.96839
ATCCATTGTTCCTAAG-1	EC_aCap	2_Het_2	2_Het	3.13171
ATCGCCTCACAATTCG-1	EC_aCap	2_Het_2	2_Het	3.60549
ATCGTCCCAACTTGGT-1	EC_aCap	2_Het_2	2_Het	4.06969
CAACGATCAGATACCT-1	EC_aCap	2_Het_2	2_Het	3.55839
CAAGCTACACGCGCTA-1	EC_aCap	2_Het_2	2_Het	3.00682
CAATCGATCAAGGTGG-1	EC_aCap	2_Het_2	2_Het	3.67877
CATAAGCAGGCTCTCG-1	EC_aCap	2_Het_2	2_Het	3.58549
CATTGTTCATCGTGGC-1	EC_aCap	2_Het_2	2_Het	3.33863
CCCTCAATCCCGTTGT-1	EC_aCap	2_Het_2	2_Het	0
CCGATGGAGCAGAAAG-1	EC_aCap	2_Het_2	2_Het	2.9732
CCTCAGTCACGGGTAA-1	EC_aCap	2_Het_2	2_Het	1.64707
CCTCCAAAGCCGATTT-1	EC_aCap	2_Het_2	2_Het	2.82971
CGGAACCGTACAAGTA-1	EC_aCap	2_Het_2	2_Het	4.52825
CTCAACCAGGCTTCCG-1	EC_aCap	2_Het_2	2_Het	2.88724
CTCATTAAGGCTGAAC-1	EC_aCap	2_Het_2	2_Het	3.38426
CTTCAATAGAGATCGC-1	EC_aCap	2_Het_2	2_Het	2.13513
CTTCTAAAGCGACTTT-1	EC_aCap	2_Het_2	2_Het	1.55021
CTTTCGGAGCTCTATG-1	EC_aCap	2_Het_2	2_Het	3.56931
GACGCTGAGAATCGTA-1	EC_aCap	2_Het_2	2_Het	2.29124
GATCACAGTAGTCACT-1	EC_aCap	2_Het_2	2_Het	2.41542
GATGAGGCAAGATTGA-1	EC_aCap	2_Het_2	2_Het	2.2303
GATGGAGAGTCTGTAC-1	EC_aCap	2_Het_2	2_Het	2.58001
GCAGTTAAGCACTTTG-1	EC_aCap	2_Het_2	2_Het	3.24393
GCATGATAGCAACTTC-1	EC_aCap	2_Het_2	2_Het	3.61001
GCATGATTCAGATTGC-1	EC_aCap	2_Het_2	2_Het	3.75723
GCATGATTCTCATGCC-1	EC_aCap	2_Het_2	2_Het	3.63023
GCCAGGTCATAGGTTC-1	EC_aCap	2_Het_2	2_Het	3.38634
GCCCAGAAGCTGACAG-1	EC_aCap	2_Het_2	2_Het	4.14238
GCCCGAAAGAGGACTC-1	EC_aCap	2_Het_2	2_Het	2.96248
GCCGTGAAGGAGAGTA-1	EC_aCap	2_Het_2	2_Het	2.77829
GCCTGTTCACCAGCCA-1	EC_aCap	2_Het_2	2_Het	3.27404
GGCAGTCTCCACTGGG-1	EC_aCap	2_Het_2	2_Het	0
GGGTTTAAGAGAGGTA-1	EC_aCap	2_Het_2	2_Het	2.9013
GGTAGAGAGGACAAGA-1	EC_aCap	2_Het_2	2_Het	2.8589
GGTAGAGAGGTATTGA-1	EC_aCap	2_Het_2	2_Het	4.39914
GTAGAGGGTGTGTCGC-1	EC_aCap	2_Het_2	2_Het	3.06671
GTCAAACCACCACTGG-1	EC_aCap	2_Het_2	2_Het	2.12228
GTCATCCTCATTTACC-1	EC_aCap	2_Het_2	2_Het	3.31515
GTGACGCTCGACCTAA-1	EC_aCap	2_Het_2	2_Het	3.22837
GTGAGGAAGAGTGACC-1	EC_aCap	2_Het_2	2_Het	2.5866
GTTGTAGTCTGTCCGT-1	EC_aCap	2_Het_2	2_Het	2.69091
GTTGTCCCATACTTTC-1	EC_aCap	2_Het_2	2_Het	2.77837
TAATCTCAGAAATGGG-1	EC_aCap	2_Het_2	2_Het	3.73487
TACCCGTGTCGTGTTA-1	EC_aCap	2_Het_2	2_Het	0
TACTTCAAGGTCCCGT-1	EC_aCap	2_Het_2	2_Het	1.50825
TAGGTTGAGGGCAAGG-1	EC_aCap	2_Het_2	2_Het	3.83748
TATTGGGCACGACCTG-1	EC_aCap	2_Het_2	2_Het	3.00715
TCAAGACCACCAGTAT-1	EC_aCap	2_Het_2	2_Het	1.90635
TCAATCTGTGCAGATG-1	EC_aCap	2_Het_2	2_Het	2.54304
TCCTTCTAGAGCAGTC-1	EC_aCap	2_Het_2	2_Het	4.63854
TCTGCCACAAAGACTA-1	EC_aCap	2_Het_2	2_Het	3.89952
TCTTAGTCATGTAACC-1	EC_aCap	2_Het_2	2_Het	3.54903
TGAATCGGTAAGGCCA-1	EC_aCap	2_Het_2	2_Het	2.31489
TGATTTCGTGGTCTGC-1	EC_aCap	2_Het_2	2_Het	3.67401
TGGATGTGTCGAATTC-1	EC_aCap	2_Het_2	2_Het	3.69934
TGGTGATCAGTATACC-1	EC_aCap	2_Het_2	2_Het	2.41241
TGTAACGCAGTCTTCC-1	EC_aCap	2_Het_2	2_Het	3.55781
TGTGTGACATGTGCCG-1	EC_aCap	2_Het_2	2_Het	2.90877
TTCCACGTCTCACGAA-1	EC_aCap	2_Het_2	2_Het	3.49632
TTCCTCTAGCTGAGCA-1	EC_aCap	2_Het_2	2_Het	2.74466
TTCTTCCGTACTCGCG-1	EC_aCap	2_Het_2	2_Het	1.2594
TTGAGTGCACTGAGGA-1	EC_aCap	2_Het_2	2_Het	2.9922
TTTCAGTGTTCGCGTG-1	EC_aCap	2_Het_2	2_Het	3.85701
TTTCATGCAGCTATTG-1	EC_aCap	2_Het_2	2_Het	1.86854
GTGCAGCTCTTACGTT-1	EC_aCap	2_Het_3	2_Het	3.17408
ACTTTGTGTTACACAC-1	EC_aCap	2_Het_3	2_Het	2.9188
AGGGAGTGTCTTCTAT-1	EC_aCap	2_Het_3	2_Het	1.61094
CCTCCTCTCAAGTCGT-1	EC_aCap	2_Het_3	2_Het	2.42187
CCTCTAGTCTGTCCCA-1	EC_aCap	2_Het_3	2_Het	3.29465
CGAAGGAAGCTGACTT-1	EC_aCap	2_Het_3	2_Het	2.46349
CGTAAGTCAACAACAA-1	EC_aCap	2_Het_3	2_Het	2.60579
CTCATGCTCGCACGAC-1	EC_aCap	2_Het_3	2_Het	3.51018
GTCTACCGTGAGATCG-1	EC_aCap	2_Het_3	2_Het	1.33256
GTTCTATGTGGCTACC-1	EC_aCap	2_Het_3	2_Het	2.51004
TCAGTGATCACAGTGT-1	EC_aCap	2_Het_3	2_Het	2.31919
AAGCATCCACAACCGC-1	EC_aCap	3_Tert_1	3_Tert
AATAGAGAGGTAGATT-1	EC_aCap	3_Tert_1	3_Tert
ACGCACGAGGCGTCCT-1	EC_aCap	3_Tert_1	3_Tert
AGGAATAGTAGGTCAG-1	EC_aCap	3_Tert_1	3_Tert
AGGGCTCAGATTTGCC-1	EC_aCap	3_Tert_1	3_Tert
AGTGACTTCACAGTGT-1	EC_aCap	3_Tert_1	3_Tert
AGTTCGATCCTCTCTT-1	EC_aCap	3_Tert_1	3_Tert
ATAGAGAAGGTCGCCT-1	EC_aCap	3_Tert_1	3_Tert
ATGCGATGTATGGAGC-1	EC_aCap	3_Tert_1	3_Tert
ATTACCTCAAGCACAG-1	EC_aCap	3_Tert_1	3_Tert
CAAGAGGCACTCTAGA-1	EC_aCap	3_Tert_1	3_Tert
CAAGAGGTCGAGTGGA-1	EC_aCap	3_Tert_1	3_Tert
CACAACATCAAGGCTT-1	EC_aCap	3_Tert_1	3_Tert
CACAGGCCATGCGGTC-1	EC_aCap	3_Tert_1	3_Tert
CATCGTCTCGTCGACG-1	EC_aCap	3_Tert_1	3_Tert
CATGAGTCACGTAGTT-1	EC_aCap	3_Tert_1	3_Tert
CATGCCTTCACTTCTA-1	EC_aCap	3_Tert_1	3_Tert
CATGGATTCTGGCTGG-1	EC_aCap	3_Tert_1	3_Tert
CCGAACGAGGCCCAAA-1	EC_aCap	3_Tert_1	3_Tert
CCGATGGTCGCGATCG-1	EC_aCap	3_Tert_1	3_Tert
CCGGACAGTCCTGGTG-1	EC_aCap	3_Tert_1	3_Tert
CCTAAGATCATTGCTT-1	EC_aCap	3_Tert_1	3_Tert
CGAAGGATCGAAGTGG-1	EC_aCap	3_Tert_1	3_Tert
CTCAGAATCGACCACG-1	EC_aCap	3_Tert_1	3_Tert
CTGCAGGAGCCATGCC-1	EC_aCap	3_Tert_1	3_Tert
CTTAGGATCGCTGCGA-1	EC_aCap	3_Tert_1	3_Tert
CTTCGGTCACACGGTC-1	EC_aCap	3_Tert_1	3_Tert
CTTCTCTGTAGCGCTC-1	EC_aCap	3_Tert_1	3_Tert
GAATCACTCAGATGCT-1	EC_aCap	3_Tert_1	3_Tert
GCTGCAGTCCCGAACG-1	EC_aCap	3_Tert_1	3_Tert
GGAACCCCACTTGGGC-1	EC_aCap	3_Tert_1	3_Tert
GGACGTCGTCGTCATA-1	EC_aCap	3_Tert_1	3_Tert
GGATGTTCAAATAGCA-1	EC_aCap	3_Tert_1	3_Tert
GGCTTGGTCACATCAG-1	EC_aCap	3_Tert_1	3_Tert
GGGACTCCACTTGTCC-1	EC_aCap	3_Tert_1	3_Tert
GGGTTTAAGCACTCTA-1	EC_aCap	3_Tert_1	3_Tert
GGTTCTCCACAATGAA-1	EC_aCap	3_Tert_1	3_Tert
GTAATGCCAACACGTT-1	EC_aCap	3_Tert_1	3_Tert
GTACAACGTCCTGGGT-1	EC_aCap	3_Tert_1	3_Tert
GTACAGTCAATCCTTT-1	EC_aCap	3_Tert_1	3_Tert
GTACAGTTCATTCATC-1	EC_aCap	3_Tert_1	3_Tert
GTCCCATGTTACGTAC-1	EC_aCap	3_Tert_1	3_Tert
GTTCCGTTCATTCTTG-1	EC_aCap	3_Tert_1	3_Tert
TACTGCCCAGACCATT-1	EC_aCap	3_Tert_1	3_Tert
TCACTCGCACGGCACT-1	EC_aCap	3_Tert_1	3_Tert
TCATATCAGCACCGTC-1	EC_aCap	3_Tert_1	3_Tert
TCGGGACTCCCTGTTG-1	EC_aCap	3_Tert_1	3_Tert
TGCAGTAGTGAAGCTG-1	EC_aCap	3_Tert_1	3_Tert
TGCGGCAGTGGTCCCA-1	EC_aCap	3_Tert_1	3_Tert
TGTCCACTCAGGACAG-1	EC_aCap	3_Tert_1	3_Tert
TGTGAGTGTTTAGAGA-1	EC_aCap	3_Tert_1	3_Tert
TGTTGGACACCCGTAG-1	EC_aCap	3_Tert_1	3_Tert
TTAATCCTCTGAGATC-1	EC_aCap	3_Tert_1	3_Tert
TTGGGCGGTTTCTTAC-1	EC_aCap	3_Tert_1	3_Tert
TTGGTTTTCTCGCCTA-1	EC_aCap	3_Tert_1	3_Tert
AAACGCTTCGCAGAGA-1	EC_aCap	3_Tert_2	3_Tert	3.02914
AAGCCATAGGAAAGAC-1	EC_aCap	3_Tert_2	3_Tert	4.20412
AAGGTAAAGCAACAGC-1	EC_aCap	3_Tert_2	3_Tert	2.18934
AAGGTAAGTCTCCTGT-1	EC_aCap	3_Tert_2	3_Tert	1.10585
ACTACGAGTGAATTGA-1	EC_aCap	3_Tert_2	3_Tert	2.92967
AGATGAACATGAGATA-1	EC_aCap	3_Tert_2	3_Tert	2.85182
AGCTACAAGTCCCGAC-1	EC_aCap	3_Tert_2	3_Tert	2.60587
AGGAGGTCAGCGTGAA-1	EC_aCap	3_Tert_2	3_Tert	1.44155
AGGTCTATCGCATAGT-1	EC_aCap	3_Tert_2	3_Tert	0
AGTCACAAGAGAACCC-1	EC_aCap	3_Tert_2	3_Tert	1.4691
AGTCTCCAGGCTCACC-1	EC_aCap	3_Tert_2	3_Tert	2.14025
ATCGTGATCGACGATT-1	EC_aCap	3_Tert_2	3_Tert	2.02977
ATGGAGGTCGGATACT-1	EC_aCap	3_Tert_2	3_Tert	1.34565
ATGGGTTCAGTTTCAG-1	EC_aCap	3_Tert_2	3_Tert	0
ATTGGGTCATGTAACC-1	EC_aCap	3_Tert_2	3_Tert	1.38317
CAAGCTAGTCTACAGT-1	EC_aCap	3_Tert_2	3_Tert	0
CACAGGCAGACCGTTT-1	EC_aCap	3_Tert_2	3_Tert	2.0132
CACATGAGTCTACATG-1	EC_aCap	3_Tert_2	3_Tert	1.57576
CACCGTTAGCAGTCTT-1	EC_aCap	3_Tert_2	3_Tert	1.29309
CACTGAACAGTCAGAG-1	EC_aCap	3_Tert_2	3_Tert	0
CAGGTATAGTATCTGC-1	EC_aCap	3_Tert_2	3_Tert	0
CCCTCAACAGCAGTTT-1	EC_aCap	3_Tert_2	3_Tert	0
CCTAAGAAGTACAACA-1	EC_aCap	3_Tert_2	3_Tert	3.6711
CGAGTGCTCTGACCCT-1	EC_aCap	3_Tert_2	3_Tert	0.727206
CGGGCATCAACCAGAG-1	EC_aCap	3_Tert_2	3_Tert	1.01891
CTCAGAAAGCGACTTT-1	EC_aCap	3_Tert_2	3_Tert	0
CTCATGCAGGAATTAC-1	EC_aCap	3_Tert_2	3_Tert	2.49212
CTCCTCCAGGCGTTGA-1	EC_aCap	3_Tert_2	3_Tert	1.42529
CTCGAGGTCTCCGTGT-1	EC_aCap	3_Tert_2	3_Tert	2.87658
CTGTCGTTCCATCAGA-1	EC_aCap	3_Tert_2	3_Tert	1.15382
GAAACCTGTCCAAATC-1	EC_aCap	3_Tert_2	3_Tert	0
GAAGTAAAGACGCATG-1	EC_aCap	3_Tert_2	3_Tert	0
GACATCAGTGTTTACG-1	EC_aCap	3_Tert_2	3_Tert	2.99776
GACCCAGGTGCTCTTC-1	EC_aCap	3_Tert_2	3_Tert	1.79189
GAGGCAAGTTATCTTC-1	EC_aCap	3_Tert_2	3_Tert	0.974708
GCCGATGTCTAGTCAG-1	EC_aCap	3_Tert_2	3_Tert	2.66657
GGGAGATCAGTCAGAG-1	EC_aCap	3_Tert_2	3_Tert	0
GGGCTACGTGTACATC-1	EC_aCap	3_Tert_2	3_Tert	0
GTGTTAGGTCTCGGAC-1	EC_aCap	3_Tert_2	3_Tert	3.99728
TACCTCGAGTATGAAC-1	EC_aCap	3_Tert_2	3_Tert	0
TACTTCACAAACGTGG-1	EC_aCap	3_Tert_2	3_Tert	0
TCAAGACAGGGATCAC-1	EC_aCap	3_Tert_2	3_Tert	0
TCACACCGTGAGAACC-1	EC_aCap	3_Tert_2	3_Tert	3.10257
TCCTCTTTCGGAGCAA-1	EC_aCap	3_Tert_2	3_Tert	0
TCGTCCAAGTATGCAA-1	EC_aCap	3_Tert_2	3_Tert	0
TGCCGAGAGCTACTGT-1	EC_aCap	3_Tert_2	3_Tert	1.42992
TGCTCCAAGAGTCACG-1	EC_aCap	3_Tert_2	3_Tert	0
TGGATGTTCTTCGACC-1	EC_aCap	3_Tert_2	3_Tert	2.78767
TTATTGCGTAGGTACG-1	EC_aCap	3_Tert_2	3_Tert	2.74287
TTTACCAAGACTCATC-1	EC_aCap	3_Tert_2	3_Tert	2.52929
TTTACGTCAGTCAGCC-1	EC_aCap	3_Tert_2	3_Tert	0
AAAGGTACAAAGCTAA-1	EC_aCap	3_Tert_3	3_Tert	3.05755
AACAAAGGTAACATAG-1	EC_aCap	3_Tert_3	3_Tert	2.63682
AAGCGTTCATCACCAA-1	EC_aCap	3_Tert_3	3_Tert	2.84532
AAGCGTTGTCAGTTTG-1	EC_aCap	3_Tert_3	3_Tert	3.46461
AATCACGGTCCAGGTC-1	EC_aCap	3_Tert_3	3_Tert	2.89612
AATCACGTCCATCTAT-1	EC_aCap	3_Tert_3	3_Tert	1.75295
ACAACCACAGCTTCGG-1	EC_aCap	3_Tert_3	3_Tert	0
ACACGCGAGAGTCGAC-1	EC_aCap	3_Tert_3	3_Tert	2.84567
ACAGAAAGTTGGGAAC-1	EC_aCap	3_Tert_3	3_Tert	2.07428
ACCCAAATCTGTGCAA-1	EC_aCap	3_Tert_3	3_Tert	4.37269
ACCTGAATCGCAGAGA-1	EC_aCap	3_Tert_3	3_Tert	3.00131
ACTACGATCCTACTGC-1	EC_aCap	3_Tert_3	3_Tert	2.42479
ACTTAGGAGAAGTCCG-1	EC_aCap	3_Tert_3	3_Tert	3.40709
AGACTCAAGGGATCGT-1	EC_aCap	3_Tert_3	3_Tert	2.32466
AGATGAAGTACATACC-1	EC_aCap	3_Tert_3	3_Tert	1.19081
AGCATCATCGCCACTT-1	EC_aCap	3_Tert_3	3_Tert	3.48653
AGCCAATGTATCTCTT-1	EC_aCap	3_Tert_3	3_Tert	2.72517
AGCCACGCAAGAGAGA-1	EC_aCap	3_Tert_3	3_Tert	2.25454
AGGGAGTGTTTCGATG-1	EC_aCap	3_Tert_3	3_Tert	0
AGTAACCCAGATTTCG-1	EC_aCap	3_Tert_3	3_Tert	1.24097
AGTGCCGAGCTCACTA-1	EC_aCap	3_Tert_3	3_Tert	3.61115
ATACCTTTCTTAAGGC-1	EC_aCap	3_Tert_3	3_Tert	0
ATCCCTGGTGTATACC-1	EC_aCap	3_Tert_3	3_Tert	0.871253
ATCCTATGTCCACACG-1	EC_aCap	3_Tert_3	3_Tert	3.06787
ATCGTCCAGTGTTGAA-1	EC_aCap	3_Tert_3	3_Tert	0
ATGCCTCTCTACGCAA-1	EC_aCap	3_Tert_3	3_Tert	0
ATTCCTATCGGTTGTA-1	EC_aCap	3_Tert_3	3_Tert	3.69461
ATTTCACAGGCGCTCT-1	EC_aCap	3_Tert_3	3_Tert	2.52887
ATTTCTGAGACTCCGC-1	EC_aCap	3_Tert_3	3_Tert	0
CAAGGGAAGAGGTTAT-1	EC_aCap	3_Tert_3	3_Tert	2.18009
CAATACGAGGTTCTTG-1	EC_aCap	3_Tert_3	3_Tert	3.01055
CAATGACAGATGCTTC-1	EC_aCap	3_Tert_3	3_Tert	2.31103
CAATGACAGGAGGGTG-1	EC_aCap	3_Tert_3	3_Tert	1.511
CAGATCAGTTCACGAT-1	EC_aCap	3_Tert_3	3_Tert	0
CAGGGCTTCCTGCTAC-1	EC_aCap	3_Tert_3	3_Tert	2.40521
CATGCGGCAGCCTACG-1	EC_aCap	3_Tert_3	3_Tert	4.04864
CATTGCCCAGTGTGCC-1	EC_aCap	3_Tert_3	3_Tert	2.57958
CCAAGCGAGGTATCTC-1	EC_aCap	3_Tert_3	3_Tert	4.29691
CCATCACAGTAGGCCA-1	EC_aCap	3_Tert_3	3_Tert	2.98218
CCCTCAAAGCGTACAG-1	EC_aCap	3_Tert_3	3_Tert	2.6552
CCGCAAGTCATGAGAA-1	EC_aCap	3_Tert_3	3_Tert	2.47526
CCTGTTGCATCCTTCG-1	EC_aCap	3_Tert_3	3_Tert	2.42736
CCTTGTGGTGATTCTG-1	EC_aCap	3_Tert_3	3_Tert	2.11403
CGAAGGACACCGGTCA-1	EC_aCap	3_Tert_3	3_Tert	1.31773
CGAATTGAGCACTTTG-1	EC_aCap	3_Tert_3	3_Tert	2.96141
CGAGGAATCACATCAG-1	EC_aCap	3_Tert_3	3_Tert	4.00742
CGCATAACACAGCATT-1	EC_aCap	3_Tert_3	3_Tert	3.01624
CGTCAAAGTAGCTCGC-1	EC_aCap	3_Tert_3	3_Tert	3.5542
CGTGATACAGTCGCAC-1	EC_aCap	3_Tert_3	3_Tert	0
CTACAGAAGTCACACT-1	EC_aCap	3_Tert_3	3_Tert	2.64316
CTCACTGCACGCTGAC-1	EC_aCap	3_Tert_3	3_Tert	2.73933
CTCAGTCCAACACAAA-1	EC_aCap	3_Tert_3	3_Tert	0
CTCATCGAGTCTTCCC-1	EC_aCap	3_Tert_3	3_Tert	2.06969
CTCTCAGTCGAGCCAC-1	EC_aCap	3_Tert_3	3_Tert	2.33844
CTTACCGGTCGCATTA-1	EC_aCap	3_Tert_3	3_Tert	2.87095
GAAGGACCAATGTCTG-1	EC_aCap	3_Tert_3	3_Tert	3.10623
GACGCTGTCCACATAG-1	EC_aCap	3_Tert_3	3_Tert	3.80811
GAGACCCTCTATTCGT-1	EC_aCap	3_Tert_3	3_Tert	2.91404
GAGGCAAAGTAGCCAG-1	EC_aCap	3_Tert_3	3_Tert	2.58981
GATAGCTGTCACGTGC-1	EC_aCap	3_Tert_3	3_Tert	3.17727
GATTGGTAGGCACTAG-1	EC_aCap	3_Tert_3	3_Tert	1.86522
GATTGGTGTAGGGAGG-1	EC_aCap	3_Tert_3	3_Tert	1.91982
GCAGGCTCAAGTATCC-1	EC_aCap	3_Tert_3	3_Tert	0
GGAGCAAGTAGTAAGT-1	EC_aCap	3_Tert_3	3_Tert	0
GGGATGAAGATGCTTC-1	EC_aCap	3_Tert_3	3_Tert	0
GGGCTCAAGTGGGAAA-1	EC_aCap	3_Tert_3	3_Tert	2.25173
GGGTTATCATTGACAC-1	EC_aCap	3_Tert_3	3_Tert	0
GTAACCACACAAATGA-1	EC_aCap	3_Tert_3	3_Tert	2.10117
GTAGCTAAGCGCCGTT-1	EC_aCap	3_Tert_3	3_Tert	0
GTCACGGTCACCTTAT-1	EC_aCap	3_Tert_3	3_Tert	1.42899
GTCTAGAAGTCGCGAA-1	EC_aCap	3_Tert_3	3_Tert	2.52678
GTGACGCCAGAGGTTG-1	EC_aCap	3_Tert_3	3_Tert	0
GTGCAGCAGTTTCGGT-1	EC_aCap	3_Tert_3	3_Tert	2.64721
GTTACGAGTGTCCATA-1	EC_aCap	3_Tert_3	3_Tert	1.54436
GTTTACTTCTTGGTCC-1	EC_aCap	3_Tert_3	3_Tert	2.31165
TACATTCTCCAATCCC-1	EC_aCap	3_Tert_3	3_Tert	4.04657
TATACCTTCTACTTCA-1	EC_aCap	3_Tert_3	3_Tert	2.74619
TCATATCAGGGAGGGT-1	EC_aCap	3_Tert_3	3_Tert	3.32065
TCATCATCATATTCGG-1	EC_aCap	3_Tert_3	3_Tert	0
TCCACGTCATCGATCA-1	EC_aCap	3_Tert_3	3_Tert	2.37658
TCCCATGCACAACGCC-1	EC_aCap	3_Tert_3	3_Tert	3.46978
TCGAAGTCAAAGACTA-1	EC_aCap	3_Tert_3	3_Tert	2.63348
TCGCTCAAGTATTCCG-1	EC_aCap	3_Tert_3	3_Tert	2.44163
TCGGATATCAAGGTGG-1	EC_aCap	3_Tert_3	3_Tert	3.17316
TCGGGCAAGACCAACG-1	EC_aCap	3_Tert_3	3_Tert	2.59365
TCTCACGTCATCGGGC-1	EC_aCap	3_Tert_3	3_Tert	2.36773
TGAATCGTCGCCTAGG-1	EC_aCap	3_Tert_3	3_Tert	0
TGACTCCTCGGCTGGT-1	EC_aCap	3_Tert_3	3_Tert	2.61801
TGAGCGCTCCAGTACA-1	EC_aCap	3_Tert_3	3_Tert	1.7877
TGATCTTGTGCGCTCA-1	EC_aCap	3_Tert_3	3_Tert	0
TGATTCTCACGGCACT-1	EC_aCap	3_Tert_3	3_Tert	2.89045
TGGGTTAGTATCGTAC-1	EC_aCap	3_Tert_3	3_Tert	2.25074
TGGTACAGTATCGTAC-1	EC_aCap	3_Tert_3	3_Tert	1.91552
TGTGAGTAGCTCTTCC-1	EC_aCap	3_Tert_3	3_Tert	3.42331
TTCTAGTCAGATACCT-1	EC_aCap	3_Tert_3	3_Tert	3.05841
TTGTTGTAGGAAGTCC-1	EC_aCap	3_Tert_3	3_Tert	3.25398
TTTCCTCGTTCTCAGA-1	EC_aCap	3_Tert_3	3_Tert	2.48257
TTTGGTTGTGTCCGGT-1	EC_aCap	3_Tert_3	3_Tert	0.84884
AAAGTGAGTTCGGACC-1	EC_aCap	3_Tert_4	3_Tert	1.95145
AAGGAATCAAGCGGAT-1	EC_aCap	3_Tert_4	3_Tert	1.23571
AAGTACCTCTGAATCG-1	EC_aCap	3_Tert_4	3_Tert	0
ACAACCACACCGTGCA-1	EC_aCap	3_Tert_4	3_Tert	0
ACAACCAGTCTTGCTC-1	EC_aCap	3_Tert_4	3_Tert	1.71549
ACAAGCTAGCACTCGC-1	EC_aCap	3_Tert_4	3_Tert	3.074
ACTGTGACAATGTTGC-1	EC_aCap	3_Tert_4	3_Tert	3.14438
AGACAGGCATGCGTGC-1	EC_aCap	3_Tert_4	3_Tert	1.71364
AGACTCACAAGCTGTT-1	EC_aCap	3_Tert_4	3_Tert	3.2232
AGGTAGGGTAGCCAGA-1	EC_aCap	3_Tert_4	3_Tert	2.42784
AGTGACTCACGTACAT-1	EC_aCap	3_Tert_4	3_Tert	3.26242
ATCACGATCCCTGTTG-1	EC_aCap	3_Tert_4	3_Tert	2.15712
CAATCGACACGACGTC-1	EC_aCap	3_Tert_4	3_Tert	1.59205
CACCAAATCTATGTGG-1	EC_aCap	3_Tert_4	3_Tert	1.29658
CACGTTCGTTCCGCGA-1	EC_aCap	3_Tert_4	3_Tert	2.93244
CAGCAATAGCGTATGG-1	EC_aCap	3_Tert_4	3_Tert	2.63965
CAGCAGCCAGACCTGC-1	EC_aCap	3_Tert_4	3_Tert	1.87743
CATCAAGAGGCGTCCT-1	EC_aCap	3_Tert_4	3_Tert	2.79981
CCCGAAGTCCTCTGCA-1	EC_aCap	3_Tert_4	3_Tert	2.84081
CCTATCGCAACAGATA-1	EC_aCap	3_Tert_4	3_Tert	2.42625
CCTCATGAGGGCGAAG-1	EC_aCap	3_Tert_4	3_Tert	1.87891
CGACAGCCAGTTCACA-1	EC_aCap	3_Tert_4	3_Tert	2.07709
CGAGAAGGTAAGAACT-1	EC_aCap	3_Tert_4	3_Tert	2.3602
CGTGATAAGGTTGTTC-1	EC_aCap	3_Tert_4	3_Tert	1.98474
CTATCCGTCACTCACC-1	EC_aCap	3_Tert_4	3_Tert	3.16785
CTCCCTCCAACGACTT-1	EC_aCap	3_Tert_4	3_Tert	2.16386
CTGCTCAGTGCCCAGT-1	EC_aCap	3_Tert_4	3_Tert	1.64946
GAAACCTAGTCTAGAA-1	EC_aCap	3_Tert_4	3_Tert	2.10514
GAACACTTCATAGAGA-1	EC_aCap	3_Tert_4	3_Tert	1.40364
GCAGGCTTCAAGCCTA-1	EC_aCap	3_Tert_4	3_Tert	3.0454
GCTGGGTGTAGTGCGA-1	EC_aCap	3_Tert_4	3_Tert	2.86668
GCTTCACCAGCAGAAC-1	EC_aCap	3_Tert_4	3_Tert	3.0479
GGGTGTCCACTTACAG-1	EC_aCap	3_Tert_4	3_Tert	2.94081
GTAGAGGGTAGACGTG-1	EC_aCap	3_Tert_4	3_Tert	3.15294
GTATTGGAGAAATTCG-1	EC_aCap	3_Tert_4	3_Tert	2.53449
GTTGAACGTGACTGAG-1	EC_aCap	3_Tert_4	3_Tert	4.39987
TAACCAGCATCTGTTT-1	EC_aCap	3_Tert_4	3_Tert	2.31902
TAATTCCGTAGGCAAC-1	EC_aCap	3_Tert_4	3_Tert	2.07074
TAGCACACATAGATGA-1	EC_aCap	3_Tert_4	3_Tert	1.28095
TAGGTTGTCTATTTCG-1	EC_aCap	3_Tert_4	3_Tert	2.27669
TCAAGCAGTATCACGT-1	EC_aCap	3_Tert_4	3_Tert	3.85767
TCAAGTGAGCCTCATA-1	EC_aCap	3_Tert_4	3_Tert	3.50713
TCGTGCTCACAAAGCG-1	EC_aCap	3_Tert_4	3_Tert	2.62295
TGAATCGAGGGACCAT-1	EC_aCap	3_Tert_4	3_Tert	0
TGCACGGGTGGCTGAA-1	EC_aCap	3_Tert_4	3_Tert	2.45334
TGCTGAATCAAGAATG-1	EC_aCap	3_Tert_4	3_Tert	0
TTCATGTAGGCGAACT-1	EC_aCap	3_Tert_4	3_Tert	0
TTTACCACAGCCCACA-1	EC_aCap	3_Tert_4	3_Tert	0
TTTATGCAGCTGAAAT-1	EC_aCap	3_Tert_4	3_Tert	2.24914
TTTGACTTCGAGTGGA-1	EC_aCap	3_Tert_4	3_Tert	1.64587
AACCATGTCCACTGAA-1	EC_aCap	3_Tert_5	3_Tert	3.55262
AACCATGTCGTTCTCG-1	EC_aCap	3_Tert_5	3_Tert	1.43314
AATGGAACAATGTCTG-1	EC_aCap	3_Tert_5	3_Tert	2.4634
ACCACAAGTCGTCAGC-1	EC_aCap	3_Tert_5	3_Tert	3.8496
ACGATCATCTACTTCA-1	EC_aCap	3_Tert_5	3_Tert	1.77091
ACGATGTGTCCGGATC-1	EC_aCap	3_Tert_5	3_Tert	2.47424
ACGTACACAGAAACCG-1	EC_aCap	3_Tert_5	3_Tert	2.84239
ACTTATCAGGATATAC-1	EC_aCap	3_Tert_5	3_Tert	2.49164
AGAACAAAGTTCTACG-1	EC_aCap	3_Tert_5	3_Tert	3.50832
AGACTCAAGAAGCCAC-1	EC_aCap	3_Tert_5	3_Tert	4.03424
AGACTCACACGTCGTG-1	EC_aCap	3_Tert_5	3_Tert	3.41837
AGACTCATCCGGCTTT-1	EC_aCap	3_Tert_5	3_Tert	2.30281
AGAGCAGTCAGCGCGT-1	EC_aCap	3_Tert_5	3_Tert	2.16582
AGGATCTTCCATAGAC-1	EC_aCap	3_Tert_5	3_Tert	3.38378
AGGGAGTAGCTGAAAT-1	EC_aCap	3_Tert_5	3_Tert	2.60089
AGGGTCCTCATGGATC-1	EC_aCap	3_Tert_5	3_Tert	2.44645
AGGGTGATCAACCTTT-1	EC_aCap	3_Tert_5	3_Tert	1.58575
AGGTTGTGTGCGGCTT-1	EC_aCap	3_Tert_5	3_Tert	0
AGTAACCGTCGTGTTA-1	EC_aCap	3_Tert_5	3_Tert	3.23038
AGTAACCTCCGTGTGG-1	EC_aCap	3_Tert_5	3_Tert	3.07355
AGTAGCTTCTTCGACC-1	EC_aCap	3_Tert_5	3_Tert	2.98808
AGTAGTCGTCAGGCAA-1	EC_aCap	3_Tert_5	3_Tert	0
AGTGTTGGTACGCTTA-1	EC_aCap	3_Tert_5	3_Tert	1.49979
AGTTCCCAGAGGTTAT-1	EC_aCap	3_Tert_5	3_Tert	2.26059
ATACTTCCATGGGTTT-1	EC_aCap	3_Tert_5	3_Tert	3.36432
ATCACTTGTTGATGTC-1	EC_aCap	3_Tert_5	3_Tert	2.00144
ATCATTCTCGGCTGAC-1	EC_aCap	3_Tert_5	3_Tert	1.89867
ATCCCTGCAGCGACAA-1	EC_aCap	3_Tert_5	3_Tert	2.24483
ATCTCTATCGCTGATA-1	EC_aCap	3_Tert_5	3_Tert	3.26865
ATGAAAGTCGTCAAAC-1	EC_aCap	3_Tert_5	3_Tert	0
ATGATCGCATCACGGC-1	EC_aCap	3_Tert_5	3_Tert	0
ATGCATGGTATCGCAT-1	EC_aCap	3_Tert_5	3_Tert	3.05388
ATGCATGTCGTTCAGA-1	EC_aCap	3_Tert_5	3_Tert	3.02726
ATGCCTCAGCCTCGTG-1	EC_aCap	3_Tert_5	3_Tert	2.02227
ATGCCTCCATGACAGG-1	EC_aCap	3_Tert_5	3_Tert	1.47265
ATGGAGGGTTCGAGCC-1	EC_aCap	3_Tert_5	3_Tert	3.19304
ATGGATCGTCGAACGA-1	EC_aCap	3_Tert_5	3_Tert	3.91093
ATTACCTAGCAATAAC-1	EC_aCap	3_Tert_5	3_Tert	2.7726
ATTCACTGTACATACC-1	EC_aCap	3_Tert_5	3_Tert	2.6835
ATTCAGGAGGACAAGA-1	EC_aCap	3_Tert_5	3_Tert	1.27301
ATTCGTTCAGTCGAGA-1	EC_aCap	3_Tert_5	3_Tert	2.29011
ATTCTTGGTCGAAACG-1	EC_aCap	3_Tert_5	3_Tert	2.7008
CAACGGCTCATCCCGT-1	EC_aCap	3_Tert_5	3_Tert	2.18713
CAATTTCCACCCTATC-1	EC_aCap	3_Tert_5	3_Tert	3.55081
CACACAATCGCATTAG-1	EC_aCap	3_Tert_5	3_Tert	3.96753
CACAGATCAGCGGTCT-1	EC_aCap	3_Tert_5	3_Tert	2.05469
CACCAAACACCCAACG-1	EC_aCap	3_Tert_5	3_Tert	1.89767
CAGATTGCAATAGTCC-1	EC_aCap	3_Tert_5	3_Tert	2.4154
CATCGTCTCCCGTAAA-1	EC_aCap	3_Tert_5	3_Tert	0
CATGCGGTCCCGAGTG-1	EC_aCap	3_Tert_5	3_Tert	1.51553
CATTCCGAGCCTCATA-1	EC_aCap	3_Tert_5	3_Tert	0
CATTCTAGTACGATCT-1	EC_aCap	3_Tert_5	3_Tert	3.58084
CATTTCAGTTAAGGAT-1	EC_aCap	3_Tert_5	3_Tert	4.47424
CCAATGACAGGATTCT-1	EC_aCap	3_Tert_5	3_Tert	3.75765
CCCATTGTCGACGATT-1	EC_aCap	3_Tert_5	3_Tert	3.3016
CCGGGTATCATGACAC-1	EC_aCap	3_Tert_5	3_Tert	1.63081
CCTCTCCTCTTCGATT-1	EC_aCap	3_Tert_5	3_Tert	1.36365
CGACAGCGTGAATGAT-1	EC_aCap	3_Tert_5	3_Tert	3.29934
CGCGTGACAGAACTAA-1	EC_aCap	3_Tert_5	3_Tert	2.93246
CGTAATGCAGTCAGAG-1	EC_aCap	3_Tert_5	3_Tert	3.98899
CGTAGTATCTCCGTGT-1	EC_aCap	3_Tert_5	3_Tert	3.35248
CGTGTCTCATGGCCAC-1	EC_aCap	3_Tert_5	3_Tert	4.36541
CGTTAGAAGTCTGGTT-1	EC_aCap	3_Tert_5	3_Tert	0
CGTTAGATCTGATTCT-1	EC_aCap	3_Tert_5	3_Tert	2.20239
CGTTCTGCAACTCCAA-1	EC_aCap	3_Tert_5	3_Tert	1.86256
CTAACTTGTGTTTGCA-1	EC_aCap	3_Tert_5	3_Tert	1.97251
CTACAGAGTGTCTAAC-1	EC_aCap	3_Tert_5	3_Tert	2.29425
CTCAATTCAAAGCTAA-1	EC_aCap	3_Tert_5	3_Tert	0
CTCACTGCATTCACAG-1	EC_aCap	3_Tert_5	3_Tert	1.7044
CTCAGGGTCACGGGAA-1	EC_aCap	3_Tert_5	3_Tert	1.33449
CTCCACAAGTTGCATC-1	EC_aCap	3_Tert_5	3_Tert	2.11736
CTCGAGGCAATGTCTG-1	EC_aCap	3_Tert_5	3_Tert	0
CTGAGCGCAGCCCACA-1	EC_aCap	3_Tert_5	3_Tert	1.1151
CTGCCATAGTCATCGT-1	EC_aCap	3_Tert_5	3_Tert	2.19744
CTGGACGAGGAGTCTG-1	EC_aCap	3_Tert_5	3_Tert	2.119
CTGGACGCACCCAATA-1	EC_aCap	3_Tert_5	3_Tert	3.47298
CTGTACCCAAGGCTTT-1	EC_aCap	3_Tert_5	3_Tert	0
CTTTCAAAGCTACTAC-1	EC_aCap	3_Tert_5	3_Tert	2.45782
GAAGCCCTCGTAACCA-1	EC_aCap	3_Tert_5	3_Tert	3.35373
GAAGTAACATGAAGGC-1	EC_aCap	3_Tert_5	3_Tert	0
GACCGTGGTTTAGAGA-1	EC_aCap	3_Tert_5	3_Tert	3.64767
GATGTTGTCAGCCCAG-1	EC_aCap	3_Tert_5	3_Tert	0.89998
GCCATGGCACTATGTG-1	EC_aCap	3_Tert_5	3_Tert	0
GCGATCGCATAGTCAC-1	EC_aCap	3_Tert_5	3_Tert	3.70396
GGAACCCTCATAGGCT-1	EC_aCap	3_Tert_5	3_Tert	2.58066
GGGACCTGTGCTCGTG-1	EC_aCap	3_Tert_5	3_Tert	2.58835
GGGATCCCACTGCGTG-1	EC_aCap	3_Tert_5	3_Tert	2.29768
GGGCCATAGCCTTTCC-1	EC_aCap	3_Tert_5	3_Tert	2.44076
GGGTCACCACCCTAGG-1	EC_aCap	3_Tert_5	3_Tert	2.9297
GTAGAAAAGTCCCGGT-1	EC_aCap	3_Tert_5	3_Tert	3.03848
GTAGGAGGTAAGTTGA-1	EC_aCap	3_Tert_5	3_Tert	2.19158
GTATTTCGTTGTAGCT-1	EC_aCap	3_Tert_5	3_Tert	3.4153
GTCAAGTAGCTGGCCT-1	EC_aCap	3_Tert_5	3_Tert	2.03655
GTCATCCCAAAGGGCT-1	EC_aCap	3_Tert_5	3_Tert	1.55504
GTCTACCGTTAAGGAT-1	EC_aCap	3_Tert_5	3_Tert	0
GTCTAGAGTCGATTTG-1	EC_aCap	3_Tert_5	3_Tert	4.34193
GTGAGGAAGAGCTGCA-1	EC_aCap	3_Tert_5	3_Tert	2.65801
GTGCGTGAGCAATAGT-1	EC_aCap	3_Tert_5	3_Tert	3.36575
GTTGTAGCAAGTATAG-1	EC_aCap	3_Tert_5	3_Tert	0
GTTGTCCTCATTTCGT-1	EC_aCap	3_Tert_5	3_Tert	3.18515
TACCGAACAGGGTTGA-1	EC_aCap	3_Tert_5	3_Tert	3.49057
TAGACTGAGCTGGAGT-1	EC_aCap	3_Tert_5	3_Tert	1.94533
TAGACTGCATCGAACT-1	EC_aCap	3_Tert_5	3_Tert	3.27681
TCATCATAGGTCGTCC-1	EC_aCap	3_Tert_5	3_Tert	3.74387
TCATGTTCAATCCAGT-1	EC_aCap	3_Tert_5	3_Tert	2.53455
TCATTGTAGACGACGT-1	EC_aCap	3_Tert_5	3_Tert	2.05344
TCCAGAAGTTGTGTAC-1	EC_aCap	3_Tert_5	3_Tert	3.54475
TCCATCGCACCAGCGT-1	EC_aCap	3_Tert_5	3_Tert	1.83109
TCCATGCCACCGCTGA-1	EC_aCap	3_Tert_5	3_Tert	3.08798
TCCCAGTCACATGACT-1	EC_aCap	3_Tert_5	3_Tert	4.06647
TCGAAGTCAAGTCCAT-1	EC_aCap	3_Tert_5	3_Tert	2.57217
TCGAAGTCAGGGAGAG-1	EC_aCap	3_Tert_5	3_Tert	1.99948
TCGCTTGAGGGTAGCT-1	EC_aCap	3_Tert_5	3_Tert	2.06791
TCGGGACTCTAATTCC-1	EC_aCap	3_Tert_5	3_Tert	0
TCGGGTGGTGTGTGGA-1	EC_aCap	3_Tert_5	3_Tert	0
TCGTAGAGTACGACTT-1	EC_aCap	3_Tert_5	3_Tert	1.67288
TCTATCACACACACTA-1	EC_aCap	3_Tert_5	3_Tert	1.78948
TCTTGCGAGAGTCCGA-1	EC_aCap	3_Tert_5	3_Tert	2.20597
TGACCCTCAAAGTATG-1	EC_aCap	3_Tert_5	3_Tert	2.32888
TGACTCCGTGCGAGTA-1	EC_aCap	3_Tert_5	3_Tert	3.68075
TGACTCCTCTCGTCGT-1	EC_aCap	3_Tert_5	3_Tert	3.19999
TGAGCATCATACCAGT-1	EC_aCap	3_Tert_5	3_Tert	3.152
TGAGGGACACTTGACA-1	EC_aCap	3_Tert_5	3_Tert	2.53522
TGATCTTAGGGTGGGA-1	EC_aCap	3_Tert_5	3_Tert	3.20339
TGCGACGTCCATTGTT-1	EC_aCap	3_Tert_5	3_Tert	3.61745
TGCGGGTTCGACTCCT-1	EC_aCap	3_Tert_5	3_Tert	3.51755
TGTCCACCAACGATCT-1	EC_aCap	3_Tert_5	3_Tert	3.35623
TGTTCTAAGCAGGTCA-1	EC_aCap	3_Tert_5	3_Tert	3.29221
TGTTTGTAGGTTGCCC-1	EC_aCap	3_Tert_5	3_Tert	1.43428
TTAATCCGTTAGAGAT-1	EC_aCap	3_Tert_5	3_Tert	2.61829
TTCCTCTCAGAACTTC-1	EC_aCap	3_Tert_5	3_Tert	0
TTGGATGAGCCGCACT-1	EC_aCap	3_Tert_5	3_Tert	2.86086
TTGTTCAAGTTCCGGC-1	EC_aCap	3_Tert_5	3_Tert	1.60878
TTGTTGTGTAACGATA-1	EC_aCap	3_Tert_5	3_Tert	3.6071
TTTACCAGTCACATTG-1	EC_aCap	3_Tert_5	3_Tert	3.8268
TTTCCTCTCCTTCTGG-1	EC_aCap	3_Tert_5	3_Tert	2.87545
TTTGGTTAGTTTCAGC-1	EC_aCap	3_Tert_6	3_Tert	1.38726
AAACGCTAGGCTAACG-1	EC_aCap	3_Tert_6	3_Tert	2.85078
AAAGGATCATATCTCT-1	EC_aCap	3_Tert_6	3_Tert	0
AAGCGTTAGGTACAAT-1	EC_aCap	3_Tert_6	3_Tert	0
AAGTCGTCACTTTATC-1	EC_aCap	3_Tert_6	3_Tert	3.30296
ACATCGAAGGCATGGT-1	EC_aCap	3_Tert_6	3_Tert	1.7007
ACATCGATCAGAGCAG-1	EC_aCap	3_Tert_6	3_Tert	1.20402
ACCAAACTCGCTAGCG-1	EC_aCap	3_Tert_6	3_Tert	1.76896
ACGGAAGTCAGTGTCA-1	EC_aCap	3_Tert_6	3_Tert	2.41862
ACGTCCTTCGTTCGCT-1	EC_aCap	3_Tert_6	3_Tert	4.46909
ACTTCCGTCATCTCTA-1	EC_aCap	3_Tert_6	3_Tert	1.94729
AGAAATGAGACTGGGT-1	EC_aCap	3_Tert_6	3_Tert	0
AGACACTAGTGCGACA-1	EC_aCap	3_Tert_6	3_Tert	1.88469
AGACACTTCGAAATCC-1	EC_aCap	3_Tert_6	3_Tert	1.77869
AGGAATAGTGAGGCAT-1	EC_aCap	3_Tert_6	3_Tert	0
AGGGCTCCACGCTGCA-1	EC_aCap	3_Tert_6	3_Tert	3.10187
AGGGTTTGTAGGAAAG-1	EC_aCap	3_Tert_6	3_Tert	3.30893
AGTAGCTCAGCATTGT-1	EC_aCap	3_Tert_6	3_Tert	1.61786
AGTAGTCGTGTGTACT-1	EC_aCap	3_Tert_6	3_Tert	2.1242
AGTCTCCGTCGTACTA-1	EC_aCap	3_Tert_6	3_Tert	3.12706
ATACCGATCAACACCA-1	EC_aCap	3_Tert_6	3_Tert	1.42452
ATCCACCTCATGCGGC-1	EC_aCap	3_Tert_6	3_Tert	2.65868
ATCCGTCTCACACCGG-1	EC_aCap	3_Tert_6	3_Tert	3.44002
ATGGTTGAGAAGGATG-1	EC_aCap	3_Tert_6	3_Tert	3.05163
ATTCATCAGGTCATCT-1	EC_aCap	3_Tert_6	3_Tert	2.31022
ATTCCTACATTGAGGG-1	EC_aCap	3_Tert_6	3_Tert	1.09344
CAACAGTGTGTACAGG-1	EC_aCap	3_Tert_6	3_Tert	2.68632
CAAGAGGTCTCAACCC-1	EC_aCap	3_Tert_6	3_Tert	2.22021
CACCAAAAGTCATAGA-1	EC_aCap	3_Tert_6	3_Tert	3.08506
CACCGTTCAAGTGACG-1	EC_aCap	3_Tert_6	3_Tert	0.966363
CACGTTCAGCACACAG-1	EC_aCap	3_Tert_6	3_Tert	3.06505
CAGGGCTCAGTGGGTA-1	EC_aCap	3_Tert_6	3_Tert	4.12294
CATACTTTCCCATTTA-1	EC_aCap	3_Tert_6	3_Tert	0
CATAGACGTCCAGGTC-1	EC_aCap	3_Tert_6	3_Tert	1.7815
CATTGCCCAGCTCTGG-1	EC_aCap	3_Tert_6	3_Tert	2.21389
CCACGTTCAGTCTCTC-1	EC_aCap	3_Tert_6	3_Tert	3.127
CCCTCTCCAGTAACGG-1	EC_aCap	3_Tert_6	3_Tert	0
CCGGTAGCACATTGTG-1	EC_aCap	3_Tert_6	3_Tert	2.51196
CCGGTAGGTAAGTAGT-1	EC_aCap	3_Tert_6	3_Tert	2.56677
CCTCAACGTGTCTTGA-1	EC_aCap	3_Tert_6	3_Tert	1.80577
CGACAGCGTGAGCAGT-1	EC_aCap	3_Tert_6	3_Tert	0
CGATCGGGTCAGTCCG-1	EC_aCap	3_Tert_6	3_Tert	1.96624
CGGAACCCATGACAAA-1	EC_aCap	3_Tert_6	3_Tert	2.4534
CTACTATCAGATCCAT-1	EC_aCap	3_Tert_6	3_Tert	2.90323
CTAGGTAAGCGTGAAC-1	EC_aCap	3_Tert_6	3_Tert	3.15398
CTATCCGAGAATCGCG-1	EC_aCap	3_Tert_6	3_Tert	0
CTCAGAATCCGTTGGG-1	EC_aCap	3_Tert_6	3_Tert	3.52193
CTCAGTCGTTCATCTT-1	EC_aCap	3_Tert_6	3_Tert	0
CTCATTAAGGCATTTC-1	EC_aCap	3_Tert_6	3_Tert	1.43149
CTCCAACTCGTCGGGT-1	EC_aCap	3_Tert_6	3_Tert	1.71288
CTCCGATGTGGTAACG-1	EC_aCap	3_Tert_6	3_Tert	2.77964
CTCGAGGCAAGTAGTA-1	EC_aCap	3_Tert_6	3_Tert	2.0497
CTCTCAGAGCACTAAA-1	EC_aCap	3_Tert_6	3_Tert	0
CTGCATCAGCTTCATG-1	EC_aCap	3_Tert_6	3_Tert	2.60556
CTGCTCACAGCTATAC-1	EC_aCap	3_Tert_6	3_Tert	2.64249
CTGTCGTGTATCGTGT-1	EC_aCap	3_Tert_6	3_Tert	0
CTGTGGGAGTCATGGG-1	EC_aCap	3_Tert_6	3_Tert	2.74289
GAAACCTCAGCTCCTT-1	EC_aCap	3_Tert_6	3_Tert	2.44962
GAAGCGAAGGAGATAG-1	EC_aCap	3_Tert_6	3_Tert	4.06098
GACTATGTCTCCTGTG-1	EC_aCap	3_Tert_6	3_Tert	2.01155
GACTGATAGAGGTTTA-1	EC_aCap	3_Tert_6	3_Tert	3.35507
GAGAGGTCACTCCGGA-1	EC_aCap	3_Tert_6	3_Tert	1.84752
GAGAGGTCAGCAGTTT-1	EC_aCap	3_Tert_6	3_Tert	2.29089
GAGTGAGCATGAAAGT-1	EC_aCap	3_Tert_6	3_Tert	1.30681
GATTCGAAGTTAACGA-1	EC_aCap	3_Tert_6	3_Tert	1.74854
GCATTAGGTGCCCTTT-1	EC_aCap	3_Tert_6	3_Tert	2.02872
GCCAGCATCTTGAGCA-1	EC_aCap	3_Tert_6	3_Tert	3.3471
GCGTGCAAGGTATTGA-1	EC_aCap	3_Tert_6	3_Tert	0
GCTTTCGGTAGTCGTT-1	EC_aCap	3_Tert_6	3_Tert	0
GGAATGGTCAGGACGA-1	EC_aCap	3_Tert_6	3_Tert	2.55518
GGAGATGCAGGCACAA-1	EC_aCap	3_Tert_6	3_Tert	3.08915
GGAGCAATCCGATGTA-1	EC_aCap	3_Tert_6	3_Tert	2.11501
GGAGGTAGTACTCGTA-1	EC_aCap	3_Tert_6	3_Tert	1.68618
GGGACAAAGCTCCGAC-1	EC_aCap	3_Tert_6	3_Tert	3.31708
GGGACAATCCATCACC-1	EC_aCap	3_Tert_6	3_Tert	2.32036
GGGACTCCAATAGAGT-1	EC_aCap	3_Tert_6	3_Tert	3.56968
GGTAATCGTATGAGAT-1	EC_aCap	3_Tert_6	3_Tert	0
GGTAATCTCTTGAACG-1	EC_aCap	3_Tert_6	3_Tert	3.49199
GGTGATTAGAGCCCAA-1	EC_aCap	3_Tert_6	3_Tert	2.26179
GTAAGTCTCGCAGATT-1	EC_aCap	3_Tert_6	3_Tert	2.75634
GTATTTCGTTCCGCTT-1	EC_aCap	3_Tert_6	3_Tert	1.54407
GTCACGGTCCTAAGTG-1	EC_aCap	3_Tert_6	3_Tert	0.927572
GTCTACCAGTAGAGTT-1	EC_aCap	3_Tert_6	3_Tert	1.08221
GTCTAGATCTCCAATT-1	EC_aCap	3_Tert_6	3_Tert	2.29354
GTCTGTCAGCATTGAA-1	EC_aCap	3_Tert_6	3_Tert	4.28552
GTTAGACTCTACCCAC-1	EC_aCap	3_Tert_6	3_Tert	2.64767
GTTCGCTCATCGCTCT-1	EC_aCap	3_Tert_6	3_Tert	2.48944
GTTGCTCAGCTTGTTG-1	EC_aCap	3_Tert_6	3_Tert	1.4181
GTTTACTGTGTGTCCG-1	EC_aCap	3_Tert_6	3_Tert	0
TAACCAGGTACCGGAA-1	EC_aCap	3_Tert_6	3_Tert	3.0804
TACTTACAGTTTGGCT-1	EC_aCap	3_Tert_6	3_Tert	2.70861
TAGACCATCGCGCCAA-1	EC_aCap	3_Tert_6	3_Tert	4.71965
TAGATCGGTTACGTAC-1	EC_aCap	3_Tert_6	3_Tert	2.84087
TATCTGTAGGCCTAAG-1	EC_aCap	3_Tert_6	3_Tert	2.5112
TCACTATCAGGGATAC-1	EC_aCap	3_Tert_6	3_Tert	2.29698
TCAGCAATCGTCTCAC-1	EC_aCap	3_Tert_6	3_Tert	1.94238
TCCCAGTGTATTTCTC-1	EC_aCap	3_Tert_6	3_Tert	4.21874
TCCCATGGTGCAATAA-1	EC_aCap	3_Tert_6	3_Tert	1.34166
TCGGGACAGACCCTTA-1	EC_aCap	3_Tert_6	3_Tert	1.20009
TCTCAGCAGTAAACTG-1	EC_aCap	3_Tert_6	3_Tert	3.31341
TCTTAGTAGAGCAGAA-1	EC_aCap	3_Tert_6	3_Tert	3.35052
TCTTAGTGTATCTCTT-1	EC_aCap	3_Tert_6	3_Tert	1.51444
TGAATCGGTCAGGTAG-1	EC_aCap	3_Tert_6	3_Tert	1.12269
TGACAGTGTTGTGTAC-1	EC_aCap	3_Tert_6	3_Tert	3.7972
TGAGCGCCACAAATCC-1	EC_aCap	3_Tert_6	3_Tert	3.32841
TGAGCGCCACACGCCA-1	EC_aCap	3_Tert_6	3_Tert	3.4733
TGGTGATAGAAGTATC-1	EC_aCap	3_Tert_6	3_Tert	1.91263
TGTCCACAGCCTCGTG-1	EC_aCap	3_Tert_6	3_Tert	1.50858
TTATTGCAGGAGACCT-1	EC_aCap	3_Tert_6	3_Tert	3.22693
TTATTGCGTCATACCA-1	EC_aCap	3_Tert_6	3_Tert	2.51827
TTCATGTTCCACTGGG-1	EC_aCap	3_Tert_6	3_Tert	1.79957
TTCCACGCATAACTCG-1	EC_aCap	3_Tert_6	3_Tert	1.31866
TTCCTAAAGGTCGCCT-1	EC_aCap	3_Tert_6	3_Tert	4.30881
TTCCTTCTCAGATTGC-1	EC_aCap	3_Tert_6	3_Tert	3.06213
TTCTTGAGTCTGGTTA-1	EC_aCap	3_Tert_6	3_Tert	2.74328
TTCTTGAGTTTCTTAC-1	EC_aCap	3_Tert_6	3_Tert	3.46967
TTGACCCTCTCGTGGG-1	EC_aCap	3_Tert_6	3_Tert	2.04296
TTGCCTGAGGAGGGTG-1	EC_aCap	3_Tert_6	3_Tert	3.0761
TTGCGTCGTTAAGAAC-1	EC_aCap	3_Tert_6	3_Tert	1.67758
TTGTGGACACCTGTCT-1	EC_aCap	3_Tert_6	3_Tert	0.967452
TTGTGTTCATAGTCAC-1	EC_aCap	3_Tert_6	3_Tert	2.89598
TTGTTCACACGGAAGT-1	EC_aCap	3_Tert_6	3_Tert	2.10926
TTTCATGGTCGTCGGT-1	EC_aCap	3_Tert_6	3_Tert	3.57335
AACGAAAAGCGAGTAC-1	EC_aCap	4_TertCI_1	4_TertCD	0
ACATGCATCTGCACCT-1	EC_aCap	4_TertCI_1	4_TertCD	0
ACATTTCAGGTTCCAT-1	EC_aCap	4_TertCI_1	4_TertCD	3.28481
ACTGATGAGTCCCAAT-1	EC_aCap	4_TertCI_1	4_TertCD	3.12617
AGGAGGTCATCCTCAC-1	EC_aCap	4_TertCI_1	4_TertCD	2.5395
AGGATCTGTCACAATC-1	EC_aCap	4_TertCI_1	4_TertCD	4.16079
ATAGACCAGCCTGTCG-1	EC_aCap	4_TertCI_1	4_TertCD	0
CCCAACTAGATACATG-1	EC_aCap	4_TertCI_1	4_TertCD	2.33594
CGAAGGACATCAGCTA-1	EC_aCap	4_TertCI_1	4_TertCD	2.19122
CTGTCGTAGCGTTACT-1	EC_aCap	4_TertCI_1	4_TertCD	1.82809
GCACGTGGTAGTCTTG-1	EC_aCap	4_TertCI_1	4_TertCD	0
GGAGAACAGAGTGGCT-1	EC_aCap	4_TertCI_1	4_TertCD	3.24343
GGCAGTCCACCCTTGT-1	EC_aCap	4_TertCI_1	4_TertCD	2.03468
GTCAGCGTCTCTTGCG-1	EC_aCap	4_TertCI_1	4_TertCD	2.70078
GTGCTGGGTGATAGAT-1	EC_aCap	4_TertCI_1	4_TertCD	2.53252
TACATTCAGCCTAACT-1	EC_aCap	4_TertCI_1	4_TertCD	2.81995
TACTGCCCACCCTGAG-1	EC_aCap	4_TertCI_1	4_TertCD	3.98859
TAGAGTCCACAACCGC-1	EC_aCap	4_TertCI_1	4_TertCD	0
TCATGCCCACTTGACA-1	EC_aCap	4_TertCI_1	4_TertCD	1.49553
TCATTTGCAAACCACT-1	EC_aCap	4_TertCI_1	4_TertCD	2.02825
TCTAACTCATGTGCTA-1	EC_aCap	4_TertCI_1	4_TertCD	1.22386
TTCACGCGTAAGTAGT-1	EC_aCap	4_TertCI_1	4_TertCD	4.02595
TTCCTCTCAGAAGTTA-1	EC_aCap	4_TertCI_1	4_TertCD	3.08991
TTCTAACCATAGTCAC-1	EC_aCap	4_TertCI_1	4_TertCD	3.27899
AAGCGTTGTGGGTTGA-1	EC_aCap	4_TertCI_2	4_TertCD	1.90102
AAGTACCTCCAGTGCG-1	EC_aCap	4_TertCI_2	4_TertCD	3.03157
AGCATCAAGGACTTCT-1	EC_aCap	4_TertCI_2	4_TertCD	2.59728
AGGTTACGTAACCAGG-1	EC_aCap	4_TertCI_2	4_TertCD	1.72031
ATCCGTCCATCGGAGA-1	EC_aCap	4_TertCI_2	4_TertCD	0
ATTGTTCCAGACACCC-1	EC_aCap	4_TertCI_2	4_TertCD	0
CAACAGTGTGTTCGTA-1	EC_aCap	4_TertCI_2	4_TertCD	0.924379
CAACCTCAGGGATCTG-1	EC_aCap	4_TertCI_2	4_TertCD	2.29234
CAATCGATCTGTAACG-1	EC_aCap	4_TertCI_2	4_TertCD	2.8725
CAGCAATGTACCCGAC-1	EC_aCap	4_TertCI_2	4_TertCD	2.84248
CCCTCTCCAGAAATCA-1	EC_aCap	4_TertCI_2	4_TertCD	0
CGGGTCAAGGGTGAAA-1	EC_aCap	4_TertCI_2	4_TertCD	2.45538
CTACTATTCGAGCACC-1	EC_aCap	4_TertCI_2	4_TertCD	3.25331
CTCAACCAGACGCCCT-1	EC_aCap	4_TertCI_2	4_TertCD	0
CTTCTCTCACTCCACT-1	EC_aCap	4_TertCI_2	4_TertCD	1.63121
GAAGAATTCCATACAG-1	EC_aCap	4_TertCI_2	4_TertCD	3.81963
GACTCAAGTCTCTCAC-1	EC_aCap	4_TertCI_2	4_TertCD	3.17876
GAGAAATGTCTAACGT-1	EC_aCap	4_TertCI_2	4_TertCD	2.1523
GATCCCTAGGCATCTT-1	EC_aCap	4_TertCI_2	4_TertCD	2.65739
GATCGTATCTACGCAA-1	EC_aCap	4_TertCI_2	4_TertCD	2.69674
GATGACTAGTATGACA-1	EC_aCap	4_TertCI_2	4_TertCD	1.59595
GATGGAGAGAGGCGTT-1	EC_aCap	4_TertCI_2	4_TertCD	2.17382
GATTCGACACGGTGTC-1	EC_aCap	4_TertCI_2	4_TertCD	2.48022
GCATTAGTCGGACGTC-1	EC_aCap	4_TertCI_2	4_TertCD	2.18674
GCTGGGTAGGTACCTT-1	EC_aCap	4_TertCI_2	4_TertCD	2.51877
GGAAGTGCACAGCGCT-1	EC_aCap	4_TertCI_2	4_TertCD	3.05296
GGGTGTCCATCGCTGG-1	EC_aCap	4_TertCI_2	4_TertCD	2.473
GGTCTGGGTGGCGCTT-1	EC_aCap	4_TertCI_2	4_TertCD	3.83047
GGTGTTAGTGAAGCTG-1	EC_aCap	4_TertCI_2	4_TertCD	1.9153
TACCCACGTGGTTCTA-1	EC_aCap	4_TertCI_2	4_TertCD	2.00637
TACCGGGGTATCGAAA-1	EC_aCap	4_TertCI_2	4_TertCD	1.03861
TACCTGCTCCACGTGG-1	EC_aCap	4_TertCI_2	4_TertCD	0
TAGACTGGTAGATTAG-1	EC_aCap	4_TertCI_2	4_TertCD	3.02628
TAGGTACTCGTCACCT-1	EC_aCap	4_TertCI_2	4_TertCD	1.99039
TAGGTTGGTCCATACA-1	EC_aCap	4_TertCI_2	4_TertCD	2.46757
TCATACTAGCCAAGGT-1	EC_aCap	4_TertCI_2	4_TertCD	1.45718
TCATTTGGTCCCACGA-1	EC_aCap	4_TertCI_2	4_TertCD	0
TCCATCGTCAGAGTTC-1	EC_aCap	4_TertCI_2	4_TertCD	1.83862
TCTTCCTTCTGGGCAC-1	EC_aCap	4_TertCI_2	4_TertCD	3.84938
TGTTTGTAGTTTGAGA-1	EC_aCap	4_TertCI_2	4_TertCD	0
TTAATCCCAGCGTGCT-1	EC_aCap	4_TertCI_2	4_TertCD	0
TTACGTTGTTGGGTAG-1	EC_aCap	4_TertCI_2	4_TertCD	1.41064
TTCAGGACAACCGCCA-1	EC_aCap	4_TertCI_2	4_TertCD	2.9314
AAAGGATCACTACCCT-1	EC_artery	1_WT_1	1_WT	0
AACACACGTCGGAAAC-1	EC_artery	1_WT_1	1_WT	2.62094
ACGATGTCAGAATCGG-1	EC_artery	1_WT_1	1_WT	0
AGACCCGAGATGCCGA-1	EC_artery	1_WT_1	1_WT	0
AGCGCCAGTCGTCATA-1	EC_artery	1_WT_1	1_WT	0
AGGTTACGTATCGAGG-1	EC_artery	1_WT_1	1_WT	1.92836
AGTCAACTCACCTCAC-1	EC_artery	1_WT_1	1_WT	0
AGTCATGCATGAAGCG-1	EC_artery	1_WT_1	1_WT	0
ATCGGATGTCATCGCG-1	EC_artery	1_WT_1	1_WT	0
ATGATCGAGAGCTGCA-1	EC_artery	1_WT_1	1_WT	0
CCCATTGAGAATCCCT-1	EC_artery	1_WT_1	1_WT	0
CCCGAAGCAATTCACG-1	EC_artery	1_WT_1	1_WT	0
CCTCAGTGTCTTCATT-1	EC_artery	1_WT_1	1_WT	0
CGATCGGGTTAGTTCG-1	EC_artery	1_WT_1	1_WT	0
CGCGTGAAGGCAGGTT-1	EC_artery	1_WT_1	1_WT	1.11596
CGTTAGACAAATGATG-1	EC_artery	1_WT_1	1_WT	3.32707
CTCAGAACATCGGAGA-1	EC_artery	1_WT_1	1_WT	0
CTGAATGAGTGCCCGT-1	EC_artery	1_WT_1	1_WT	0
CTGCCTATCAACCTCC-1	EC_artery	1_WT_1	1_WT	0
CTTCCTTTCGTAATGC-1	EC_artery	1_WT_1	1_WT	0
GAAGAATGTGCAACGA-1	EC_artery	1_WT_1	1_WT	0
GAATCACGTATCGATC-1	EC_artery	1_WT_1	1_WT	0
GGTGTCGCATGACTCA-1	EC_artery	1_WT_1	1_WT	1.36081
GTGCTTCTCCTGGCTT-1	EC_artery	1_WT_1	1_WT	3.19474
GTTACAGTCGGTAACT-1	EC_artery	1_WT_1	1_WT	1.64834
GTTACAGTCTCCCATG-1	EC_artery	1_WT_1	1_WT	1.66075
GTTAGTGGTTGGGTTT-1	EC_artery	1_WT_1	1_WT	0
TAATTCCCATATCGGT-1	EC_artery	1_WT_1	1_WT	0
TATTTCGCACTGGCCA-1	EC_artery	1_WT_1	1_WT	0
TCCGAAAGTTCGATTG-1	EC_artery	1_WT_1	1_WT	0
TCCTAATTCCCGATCT-1	EC_artery	1_WT_1	1_WT	0
TTACGTTAGACGAGCT-1	EC_artery	1_WT_1	1_WT	2.14805
TTAGGCACACCAGGTC-1	EC_artery	1_WT_1	1_WT	0
TTAGGGTAGCAGGTCA-1	EC_artery	1_WT_1	1_WT	0
TTCCTCTCATGTGGTT-1	EC_artery	2_Het_1	2_Het	0
CGCCAGAAGTAGCTCT-1	EC_artery	2_Het_1	2_Het	0.759596
AAACGCTGTTTGGAAA-1	EC_artery	2_Het_1	2_Het	0
AACCAACTCCACTAGA-1	EC_artery	2_Het_1	2_Het	0
AACGTCACACTGATTG-1	EC_artery	2_Het_1	2_Het	0
AAGATAGTCCTCATAT-1	EC_artery	2_Het_1	2_Het	0.579735
ACAGGGATCATGCCGG-1	EC_artery	2_Het_1	2_Het	1.51503
ACCTACCCAGAGAATT-1	EC_artery	2_Het_1	2_Het	1.56498
ACCTACCCATGAAGGC-1	EC_artery	2_Het_1	2_Het	0
AGAAATGAGTCGCGAA-1	EC_artery	2_Het_1	2_Het	0
AGAACAACAGTTGCGC-1	EC_artery	2_Het_1	2_Het	0.595939
AGACCCGAGAAGCTGC-1	EC_artery	2_Het_1	2_Het	2.06493
AGACTCATCCACACAA-1	EC_artery	2_Het_1	2_Het	0
AGAGAATGTAGCTAAA-1	EC_artery	2_Het_1	2_Het	0
AGAGCCCGTACTCGTA-1	EC_artery	2_Het_1	2_Het	0
AGATGAAAGAGCCTGA-1	EC_artery	2_Het_1	2_Het	0.672282
AGGCATTAGACTAAGT-1	EC_artery	2_Het_1	2_Het	0
AGTAGCTCACAAATCC-1	EC_artery	2_Het_1	2_Het	0
ATACTTCCAGGCAATG-1	EC_artery	2_Het_1	2_Het	0
ATCGGCGAGTCGGGAT-1	EC_artery	2_Het_1	2_Het	0
ATCGGCGTCACGAGGA-1	EC_artery	2_Het_1	2_Het	0
ATGATCGAGTATTAGG-1	EC_artery	2_Het_1	2_Het	0.822275
CAATGACGTACGATTC-1	EC_artery	2_Het_1	2_Het	1.56983
CAATTTCCAAGTCCCG-1	EC_artery	2_Het_1	2_Het	0
CACACAATCTTCGCTG-1	EC_artery	2_Het_1	2_Het	2.36323
CATCAAGAGATTGATG-1	EC_artery	2_Het_1	2_Het	0
CATGCTCAGTCACACT-1	EC_artery	2_Het_1	2_Het	3.86055
CATTCATGTACAAGTA-1	EC_artery	2_Het_1	2_Het	1.59864
CCACTTGGTATCGTAC-1	EC_artery	2_Het_1	2_Het	2.33095
CCTGTTGGTGAGTAGC-1	EC_artery	2_Het_1	2_Het	1.98124
CTCATTAAGGCCGCTT-1	EC_artery	2_Het_1	2_Het	0
CTCCAACGTTGCCAAT-1	EC_artery	2_Het_1	2_Het	0
CTCCACATCTGCAGCG-1	EC_artery	2_Het_1	2_Het	0
CTCTCGAGTTATAGAG-1	EC_artery	2_Het_1	2_Het	0
CTGCATCAGCTGGCCT-1	EC_artery	2_Het_1	2_Het	0.964413
GACACGCAGAGTTGCG-1	EC_artery	2_Het_1	2_Het	0
GACAGCCAGACTCTAC-1	EC_artery	2_Het_1	2_Het	0
GACTCAATCCAAGCTA-1	EC_artery	2_Het_1	2_Het	1.64736
GAGACCCAGGCTAAAT-1	EC_artery	2_Het_1	2_Het	0.866186
GATCATGTCCTATTTG-1	EC_artery	2_Het_1	2_Het	0
GCCCAGAAGCTGTGCC-1	EC_artery	2_Het_1	2_Het	0
GCCTGTTTCTACTCAT-1	EC_artery	2_Het_1	2_Het	1.1365
GGAAGTGGTTAACCTG-1	EC_artery	2_Het_1	2_Het	0
GGGTCTGTCCGGTAGC-1	EC_artery	2_Het_1	2_Het	3.27144
GTACAACGTGCACATT-1	EC_artery	2_Het_1	2_Het	0
GTAGCTATCGGTAGAG-1	EC_artery	2_Het_1	2_Het	0
GTGTAACGTGTCGATT-1	EC_artery	2_Het_1	2_Het	1.3955
TAAGCACTCTCGGGAC-1	EC_artery	2_Het_1	2_Het	0
TACCCACGTACGCGTC-1	EC_artery	2_Het_1	2_Het	0
TACCTGCTCCACAAGT-1	EC_artery	2_Het_1	2_Het	1.83774
TCCTCTTAGATGGTAT-1	EC_artery	2_Het_1	2_Het	0
TCTGTCGAGTGCAGGT-1	EC_artery	2_Het_1	2_Het	2.31901
TGACGCGGTGATTCAC-1	EC_artery	2_Het_1	2_Het	0
TGCCGAGTCGGCCCAA-1	EC_artery	2_Het_1	2_Het	0
TGGGAAGGTCACTTAG-1	EC_artery	2_Het_1	2_Het	0.97377
TGTGTGAAGCTTCGTA-1	EC_artery	2_Het_1	2_Het	0
TTCGGTCTCGACGATT-1	EC_artery	2_Het_1	2_Het	1.27509
TTGATGGCATGAAAGT-1	EC_artery	2_Het_1	2_Het	0
TTTACGTAGTCGAGGT-1	EC_artery	2_Het_1	2_Het	0
TTTATGCTCTAATTCC-1	EC_artery	2_Het_1	2_Het	0
ATCCACCAGTATGGAT-1	EC_artery	2_Het_2	2_Het	0
CTCCACAGTCAATCTG-1	EC_artery	2_Het_2	2_Het	0
CTAACCCTCTTAGTTC-1	EC_artery	2_Het_2	2_Het	0.783934
CTGTGAACAGCACGAA-1	EC_artery	2_Het_2	2_Het	0.983828
TGCAGATGTCACGTGC-1	EC_artery	2_Het_2	2_Het	1.63285
AATGAAGTCGAAGCCC-1	EC_artery	2_Het_2	2_Het	0
ACACTGACATGGACAG-1	EC_artery	2_Het_2	2_Het	1.12193
ACATCCCGTCGCAACC-1	EC_artery	2_Het_2	2_Het	0
ACATTTCAGATGAATC-1	EC_artery	2_Het_2	2_Het	0
ACCCAAACAGGTTCCG-1	EC_artery	2_Het_2	2_Het	0
ACCTACCCAAAGCTCT-1	EC_artery	2_Het_2	2_Het	1.75901
ACTGTCCTCATTCTTG-1	EC_artery	2_Het_2	2_Het	1.47102
AGAGCAGAGAATCGAT-1	EC_artery	2_Het_2	2_Het	0
AGTGTTGTCGTGTTCC-1	EC_artery	2_Het_2	2_Het	2.19582
ATGCGATTCGCTTTAT-1	EC_artery	2_Het_2	2_Het	2.15146
ATGGATCGTTGATGTC-1	EC_artery	2_Het_2	2_Het	0
ATGTCCCGTCCTTGTC-1	EC_artery	2_Het_2	2_Het	2.12138
CAATTTCTCTCTAGGA-1	EC_artery	2_Het_2	2_Het	0
CACAGGCGTGAGATCG-1	EC_artery	2_Het_2	2_Het	0
CACTGTCCATCTGCGG-1	EC_artery	2_Het_2	2_Het	1.47956
CATCGTCGTCAACGCC-1	EC_artery	2_Het_2	2_Het	1.62791
CCTCAGTTCCTGTTGC-1	EC_artery	2_Het_2	2_Het	2.05423
CGAAGTTTCCCGATCT-1	EC_artery	2_Het_2	2_Het	0
CGTTAGAGTACGTTCA-1	EC_artery	2_Het_2	2_Het	0
CTCATCGTCCCAATAG-1	EC_artery	2_Het_2	2_Het	0.986358
CTGAGGCCAGATACCT-1	EC_artery	2_Het_2	2_Het	0
GAGACCCTCCTCAGGG-1	EC_artery	2_Het_2	2_Het	3.46938
GATCCCTGTTGCATTG-1	EC_artery	2_Het_2	2_Het	1.57971
GCATCGGCAGTTGCGC-1	EC_artery	2_Het_2	2_Het	1.06582
GCGATCGAGTATCTGC-1	EC_artery	2_Het_2	2_Het	0
GCGGAAACATCCTGTC-1	EC_artery	2_Het_2	2_Het	1.18797
GGGACCTGTGATACAA-1	EC_artery	2_Het_2	2_Het	1.50297
GGGACCTTCGGTAGAG-1	EC_artery	2_Het_2	2_Het	1.92874
GTCATCCAGCACTAGG-1	EC_artery	2_Het_2	2_Het	0
GTCGCGATCCCGGTAG-1	EC_artery	2_Het_2	2_Het	2.62115
GTCGTTCAGCTAATGA-1	EC_artery	2_Het_2	2_Het	3.43409
TAGCACATCCAACTAG-1	EC_artery	2_Het_2	2_Het	1.11694
TATCAGGCAACCGCCA-1	EC_artery	2_Het_2	2_Het	0
TCATACTAGTTAGTAG-1	EC_artery	2_Het_2	2_Het	0
TCCTAATTCCTAAGTG-1	EC_artery	2_Het_2	2_Het	1.80135
TCCTAATTCTCGACGG-1	EC_artery	2_Het_2	2_Het	2.08195
TCCTCGACAGATCACT-1	EC_artery	2_Het_2	2_Het	0
TCCTCTTGTGAATTAG-1	EC_artery	2_Het_2	2_Het	2.66471
TCGAACATCGTGGAAG-1	EC_artery	2_Het_2	2_Het	2.01268
TCTTTGAAGATGCGAC-1	EC_artery	2_Het_2	2_Het	0
TTAGGCATCACGGAGA-1	EC_artery	2_Het_2	2_Het	0
TTGTGTTAGGCGCTTC-1	EC_artery	2_Het_2	2_Het	1.64141
TTTAGTCTCCGCAAAT-1	EC_artery	2_Het_2	2_Het	0
TTTGACTTCCCGAATA-1	EC_artery	2_Het_2	2_Het	1.0685
GGTGGCTTCCGAGGCT-1	EC_artery	2_Het_2	2_Het	0
AAACGCTTCTACTGAG-1	EC_artery	2_Het_3	2_Het	2.44628
AGGTTACCAGCTTTCC-1	EC_artery	2_Het_3	2_Het	0
AGTCATGCAGAATCGG-1	EC_artery	2_Het_3	2_Het	2.39399
CACGGGTGTACAGAAT-1	EC_artery	2_Het_3	2_Het	0
CGAGGCTGTCTAGTGT-1	EC_artery	2_Het_3	2_Het	0
CGAGTGCTCGCATAGT-1	EC_artery	2_Het_3	2_Het	1.21276
CGTCAAATCACCCATC-1	EC_artery	2_Het_3	2_Het	1.98405
CTGTGAATCAGAGCAG-1	EC_artery	2_Het_3	2_Het	2.13194
GATTGGTAGAGTGAAG-1	EC_artery	2_Het_3	2_Het	1.6875
GCCCAGAGTGAGTGAC-1	EC_artery	2_Het_3	2_Het	2.00022
GGAATCTCACCAATTG-1	EC_artery	2_Het_3	2_Het	1.02365
GGAATGGCAAGTAGTA-1	EC_artery	2_Het_3	2_Het	2.47904
GGAGCAACACTATGTG-1	EC_artery	2_Het_3	2_Het	0
GGGAGTAGTTGAATCC-1	EC_artery	2_Het_3	2_Het	0.672888
TCGCACTGTTAAGGGC-1	EC_artery	2_Het_3	2_Het	2.72341
TGAACGTCAGTTGTCA-1	EC_artery	2_Het_3	2_Het	0.469665
TGAGACTAGGAGAATG-1	EC_artery	2_Het_3	2_Het	1.71437
TGCTCCAAGAAGCGAA-1	EC_artery	2_Het_3	2_Het	0
TTGCTGCCAGACGGAT-1	EC_artery	2_Het_3	2_Het	0.748761
TTTACCAAGTGCGCTC-1	EC_artery	2_Het_3	2_Het	2.00221
AACACACCAGAACTTC-1	EC_artery	3_Tert_1	3_Tert
AACACACGTCATCCCT-1	EC_artery	3_Tert_1	3_Tert
ACATGCAGTCATCGGC-1	EC_artery	3_Tert_1	3_Tert
ACGGAAGAGAGAGTTT-1	EC_artery	3_Tert_1	3_Tert
ACGTCCTGTTGGAGGT-1	EC_artery	3_Tert_1	3_Tert
ACGTTCCAGGCTAGCA-1	EC_artery	3_Tert_1	3_Tert
AGCGTATTCAGGACGA-1	EC_artery	3_Tert_1	3_Tert
AGGATAAAGACGGTCA-1	EC_artery	3_Tert_1	3_Tert
AGGGTTTCAGATCCAT-1	EC_artery	3_Tert_1	3_Tert
AGGTTACAGCTAGTTC-1	EC_artery	3_Tert_1	3_Tert
AGTGACTTCTACCACC-1	EC_artery	3_Tert_1	3_Tert
ATCCTATCAGGTTACT-1	EC_artery	3_Tert_1	3_Tert
ATCGGATAGTCAAGCG-1	EC_artery	3_Tert_1	3_Tert
ATTTACCAGGCATGGT-1	EC_artery	3_Tert_1	3_Tert
CACCGTTGTTAAACAG-1	EC_artery	3_Tert_1	3_Tert
CAGAGCCAGTATGGCG-1	EC_artery	3_Tert_1	3_Tert
CATTGAGAGGCATGCA-1	EC_artery	3_Tert_1	3_Tert
CATTGTTCAGAACGCA-1	EC_artery	3_Tert_1	3_Tert
CCGTAGGCACACAGAG-1	EC_artery	3_Tert_1	3_Tert
CCTATCGAGCAAGTGC-1	EC_artery	3_Tert_1	3_Tert
CGCATAATCACTGAAC-1	EC_artery	3_Tert_1	3_Tert
CGGCAGTAGTGCACCC-1	EC_artery	3_Tert_1	3_Tert
CGGGCATAGGCACCAA-1	EC_artery	3_Tert_1	3_Tert
CTATCTATCGCGTGAC-1	EC_artery	3_Tert_1	3_Tert
CTGATCCGTGCTAGCC-1	EC_artery	3_Tert_1	3_Tert
CTGGCAGAGTCAATCC-1	EC_artery	3_Tert_1	3_Tert
CTTCCTTTCCGCAGTG-1	EC_artery	3_Tert_1	3_Tert
CTTTCAAAGCCATTTG-1	EC_artery	3_Tert_1	3_Tert
GAAGGGTGTCGGTGAA-1	EC_artery	3_Tert_1	3_Tert
GAATAGACATCCTGTC-1	EC_artery	3_Tert_1	3_Tert
GACCGTGGTTGTCAGT-1	EC_artery	3_Tert_1	3_Tert
GATCCCTAGGAAAGAC-1	EC_artery	3_Tert_1	3_Tert
GGAATGGCACTAGAGG-1	EC_artery	3_Tert_1	3_Tert
GTATTGGGTTTCGTAG-1	EC_artery	3_Tert_1	3_Tert
GTGACGCAGAGCATTA-1	EC_artery	3_Tert_1	3_Tert
GTGAGTTCAAATCCCA-1	EC_artery	3_Tert_1	3_Tert
GTGGAGAAGGTGCATG-1	EC_artery	3_Tert_1	3_Tert
TCCGGGAGTTTGGGAG-1	EC_artery	3_Tert_1	3_Tert
TCCTTCTAGAGCTGAC-1	EC_artery	3_Tert_1	3_Tert
TCTACCGAGAAGCCTG-1	EC_artery	3_Tert_1	3_Tert
TGACTCCCAGGTCAGA-1	EC_artery	3_Tert_1	3_Tert
TGCTTCGAGGAGTACC-1	EC_artery	3_Tert_1	3_Tert
TGGTACAGTAGGCAGT-1	EC_artery	3_Tert_1	3_Tert
TGTTGAGCAGATTCGT-1	EC_artery	3_Tert_1	3_Tert
TTACCGCAGTTTCGGT-1	EC_artery	3_Tert_1	3_Tert
TTCTGTATCCACGTGG-1	EC_artery	3_Tert_1	3_Tert
TTGGTTTAGCTAGAGC-1	EC_artery	3_Tert_1	3_Tert
AAAGTGAGTCCGGTCA-1	EC_artery	3_Tert_2	3_Tert	0
ACAAGCTAGAGAGCCT-1	EC_artery	3_Tert_2	3_Tert	0
ACCAACATCACCCTTG-1	EC_artery	3_Tert_2	3_Tert	0
ACTATTCGTGCATTTG-1	EC_artery	3_Tert_2	3_Tert	3.03055
AGACCATAGCTAAACA-1	EC_artery	3_Tert_2	3_Tert	0
AGACTCAGTGTGTTTG-1	EC_artery	3_Tert_2	3_Tert	0.956408
AGTACCATCTGCGGAC-1	EC_artery	3_Tert_2	3_Tert	1.22986
ATACTTCAGGTCCAGA-1	EC_artery	3_Tert_2	3_Tert	1.8926
ATCTCTATCGCAAGAG-1	EC_artery	3_Tert_2	3_Tert	2.2878
ATCTTCAGTGTCGCTG-1	EC_artery	3_Tert_2	3_Tert	0
ATGTCCCAGACATACA-1	EC_artery	3_Tert_2	3_Tert	0
ATTCGTTGTAAGTCAA-1	EC_artery	3_Tert_2	3_Tert	2.73254
CAACAGTGTATAGGAT-1	EC_artery	3_Tert_2	3_Tert	0
CACACAATCGTAGTCA-1	EC_artery	3_Tert_2	3_Tert	0
CACGTGGGTCCTACAA-1	EC_artery	3_Tert_2	3_Tert	0
CCTTGTGTCCGCGGAT-1	EC_artery	3_Tert_2	3_Tert	0
CGAGTTACAGTGTACT-1	EC_artery	3_Tert_2	3_Tert	2.67292
CTATCTAGTAGTTCCA-1	EC_artery	3_Tert_2	3_Tert	1.6119
CTCCGATGTTTACTGG-1	EC_artery	3_Tert_2	3_Tert	0
CTCTGGTCACGCGTGT-1	EC_artery	3_Tert_2	3_Tert	0
GACCGTGGTGGCCACT-1	EC_artery	3_Tert_2	3_Tert	0
GACGCTGCATTAGGCT-1	EC_artery	3_Tert_2	3_Tert	1.14135
GAGATGGCAGCTCGGT-1	EC_artery	3_Tert_2	3_Tert	2.63822
GAGCCTGGTCTGCCTT-1	EC_artery	3_Tert_2	3_Tert	0.967348
GATAGCTGTTGGTACT-1	EC_artery	3_Tert_2	3_Tert	0
GGCGTCAAGTCAGGGT-1	EC_artery	3_Tert_2	3_Tert	1.78496
GGGAGTACATGTGTCA-1	EC_artery	3_Tert_2	3_Tert	0.774253
GGTAATCTCGCTGTCT-1	EC_artery	3_Tert_2	3_Tert	3.90358
GTCACGGAGAGGGCGA-1	EC_artery	3_Tert_2	3_Tert	0
GTCACTCCAGTGGGTA-1	EC_artery	3_Tert_2	3_Tert	2.89117
GTCGCGAAGCCTCTTC-1	EC_artery	3_Tert_2	3_Tert	0
GTCTCACAGCCTCACG-1	EC_artery	3_Tert_2	3_Tert	0
GTGGCGTAGTAGATCA-1	EC_artery	3_Tert_2	3_Tert	2.04579
GTTACCCGTTCTCCAC-1	EC_artery	3_Tert_2	3_Tert	3.02783
GTTCCGTAGATGCGAC-1	EC_artery	3_Tert_2	3_Tert	2.18453
GTTCCGTCAAATGGTA-1	EC_artery	3_Tert_2	3_Tert	0
TAACTTCAGCGTATGG-1	EC_artery	3_Tert_2	3_Tert	0
TAATCTCAGACATCAA-1	EC_artery	3_Tert_2	3_Tert	3.78207
TAATCTCTCCGGTAAT-1	EC_artery	3_Tert_2	3_Tert	1.99115
TAGACCAGTCCATCTC-1	EC_artery	3_Tert_2	3_Tert	0
TAGGGTTAGGCTCAAG-1	EC_artery	3_Tert_2	3_Tert	0
TATCAGGCACGCTATA-1	EC_artery	3_Tert_2	3_Tert	1.80777
TCACACCGTTCTCTCG-1	EC_artery	3_Tert_2	3_Tert	1.4326
TCATTGTAGTCACTGT-1	EC_artery	3_Tert_2	3_Tert	1.03669
TCCTGCAAGGAAACGA-1	EC_artery	3_Tert_2	3_Tert	1.48674
TCGGGACAGGGTTAAT-1	EC_artery	3_Tert_2	3_Tert	0
TCTGTCGGTGGTTTAC-1	EC_artery	3_Tert_2	3_Tert	2.6405
TTCAATCAGACACACG-1	EC_artery	3_Tert_2	3_Tert	1.95256
TTGAGTGAGACGGATC-1	EC_artery	3_Tert_2	3_Tert	0
CCACACTCACTCTAGA-1	EC_artery	3_Tert_3	3_Tert	0
AAGACAACAAACACCT-1	EC_artery	3_Tert_3	3_Tert	3.55665
AAGCATCAGGACTGGT-1	EC_artery	3_Tert_3	3_Tert	2.45719
ACACCAAGTCACGTGC-1	EC_artery	3_Tert_3	3_Tert	0
ACTGTCCGTCCCGGTA-1	EC_artery	3_Tert_3	3_Tert	1.30483
AGATCCATCCAAACCA-1	EC_artery	3_Tert_3	3_Tert	0
AGGAAATTCATGCATG-1	EC_artery	3_Tert_3	3_Tert	2.4414
ATACCTTGTGTCATTG-1	EC_artery	3_Tert_3	3_Tert	1.98158
ATAGACCGTACCTATG-1	EC_artery	3_Tert_3	3_Tert	2.10359
ATCCTATAGAGAACCC-1	EC_artery	3_Tert_3	3_Tert	2.48284
ATGAGTCGTCCGAAAG-1	EC_artery	3_Tert_3	3_Tert	2.69059
ATGGGAGCATAACTCG-1	EC_artery	3_Tert_3	3_Tert	0
ATTCATCGTACGATGG-1	EC_artery	3_Tert_3	3_Tert	0
CACCGTTAGGGACACT-1	EC_artery	3_Tert_3	3_Tert	2.04136
CATTGCCCAGAAGCTG-1	EC_artery	3_Tert_3	3_Tert	2.36838
CCCGGAAGTTACACAC-1	EC_artery	3_Tert_3	3_Tert	0
CCGGTAGTCGAATCCA-1	EC_artery	3_Tert_3	3_Tert	1.28288
CCTCAACCAAGCAGGT-1	EC_artery	3_Tert_3	3_Tert	1.93682
CGCCATTCATCTCAAG-1	EC_artery	3_Tert_3	3_Tert	0
CGCGTGAGTAGTCGGA-1	EC_artery	3_Tert_3	3_Tert	2.71984
CGTAAGTCATGAAGGC-1	EC_artery	3_Tert_3	3_Tert	1.42436
CGTTCTGCAGCGAACA-1	EC_artery	3_Tert_3	3_Tert	0
CTAACCCGTAGACAAT-1	EC_artery	3_Tert_3	3_Tert	2.41648
CTACATTAGATGCAGC-1	EC_artery	3_Tert_3	3_Tert	0
CTACCCAAGCTGAAAT-1	EC_artery	3_Tert_3	3_Tert	2.44641
CTATCTACACCCAATA-1	EC_artery	3_Tert_3	3_Tert	1.86195
CTCAATTTCAACCTCC-1	EC_artery	3_Tert_3	3_Tert	2.5069
CTCAGGGAGCTGGAGT-1	EC_artery	3_Tert_3	3_Tert	1.67582
CTCGAGGGTCGTACTA-1	EC_artery	3_Tert_3	3_Tert	0.986779
CTGATCCGTCACAGTT-1	EC_artery	3_Tert_3	3_Tert	1.82039
CTGCTCACAACCACGC-1	EC_artery	3_Tert_3	3_Tert	0
GAGTTGTAGTTCGCAT-1	EC_artery	3_Tert_3	3_Tert	1.10646
GATCATGGTGCCAAGA-1	EC_artery	3_Tert_3	3_Tert	3.56971
GATCCCTGTGAGCTCC-1	EC_artery	3_Tert_3	3_Tert	3.13639
GATGCTATCTTGAACG-1	EC_artery	3_Tert_3	3_Tert	3.47743
GCAACCGCAGAGGTAC-1	EC_artery	3_Tert_3	3_Tert	1.69474
GCAGGCTCACAGCCAC-1	EC_artery	3_Tert_3	3_Tert	2.19816
GCCCGAATCTCCTGCA-1	EC_artery	3_Tert_3	3_Tert	2.87904
GCTTCACTCCGTGGGT-1	EC_artery	3_Tert_3	3_Tert	2.47814
GGCGTCAGTCGGTGTC-1	EC_artery	3_Tert_3	3_Tert	2.26461
GGGTGTCGTGGTTTGT-1	EC_artery	3_Tert_3	3_Tert	2.62545
GGTTCTCGTCACAGTT-1	EC_artery	3_Tert_3	3_Tert	2.81464
GTATTGGGTGCGTTTA-1	EC_artery	3_Tert_3	3_Tert	0
TACGGTAAGACTCCGC-1	EC_artery	3_Tert_3	3_Tert	0
TAGGGTTGTTCCTACC-1	EC_artery	3_Tert_3	3_Tert	2.67849
TCACTATGTTCTCTAT-1	EC_artery	3_Tert_3	3_Tert	1.45979
TCCAGAAAGAGATTCA-1	EC_artery	3_Tert_3	3_Tert	1.9782
TCGAACAAGCATATGA-1	EC_artery	3_Tert_3	3_Tert	0
TCGGGTGAGTCTAGCT-1	EC_artery	3_Tert_3	3_Tert	0
TCGTGCTGTCCAAGAG-1	EC_artery	3_Tert_3	3_Tert	0
TCTTTGAGTTTGGAGG-1	EC_artery	3_Tert_3	3_Tert	1.45869
TCTTTGATCAGTCACA-1	EC_artery	3_Tert_3	3_Tert	1.85694
TGCAGATAGAGCCATG-1	EC_artery	3_Tert_3	3_Tert	2.21526
TGGTGATCAGGGATAC-1	EC_artery	3_Tert_3	3_Tert	2.88564
TGGTGATGTGAATGTA-1	EC_artery	3_Tert_3	3_Tert	0
TGTCCACGTCACCGAC-1	EC_artery	3_Tert_3	3_Tert	3.33591
TGTCCTGTCGTAGCCG-1	EC_artery	3_Tert_3	3_Tert	0
TGTGTGACAGCGATTT-1	EC_artery	3_Tert_3	3_Tert	0
TTAGGCAAGTTGTACC-1	EC_artery	3_Tert_3	3_Tert	3.26109
TTCCGGTTCACCTCGT-1	EC_artery	3_Tert_3	3_Tert	2.31127
TTGAGTGTCAAAGCCT-1	EC_artery	3_Tert_3	3_Tert	1.69773
TTTCAGTCAGGTTTAC-1	EC_artery	3_Tert_3	3_Tert	2.93948
AACAGGGAGGCCCACT-1	EC_artery	3_Tert_4	3_Tert	0
AACGTCATCGTACACA-1	EC_artery	3_Tert_4	3_Tert	0
ACACGCGGTCACAATC-1	EC_artery	3_Tert_4	3_Tert	2.14832
ACTTCCGGTGTGGTCC-1	EC_artery	3_Tert_4	3_Tert	2.44705
AGAAGCGCACTCCTTG-1	EC_artery	3_Tert_4	3_Tert	1.63264
AGTCAACAGGGAGGAC-1	EC_artery	3_Tert_4	3_Tert	2.25676
AGTTCGATCGCTGTTC-1	EC_artery	3_Tert_4	3_Tert	1.6409
ATCGTCCAGTGTCATC-1	EC_artery	3_Tert_4	3_Tert	0
ATGAGTCTCTCCTGAC-1	EC_artery	3_Tert_4	3_Tert	0
ATTCAGGAGATAGCTA-1	EC_artery	3_Tert_4	3_Tert	0
CAAGCTACATGTTCAG-1	EC_artery	3_Tert_4	3_Tert	2.4373
CACTTCGGTAAGGAGA-1	EC_artery	3_Tert_4	3_Tert	2.63641
CATCGCTAGACTTCGT-1	EC_artery	3_Tert_4	3_Tert	0
CCGTGAGTCCCTCTAG-1	EC_artery	3_Tert_4	3_Tert	3.04783
CCTCTCCGTGGGCTCT-1	EC_artery	3_Tert_4	3_Tert	0
CTCCAACTCATGTCTT-1	EC_artery	3_Tert_4	3_Tert	1.4295
CTGTATTGTTGCCAAT-1	EC_artery	3_Tert_4	3_Tert	1.55041
GAATCGTTCTTACGGA-1	EC_artery	3_Tert_4	3_Tert	2.41256
GAGAAATCACGTTCGG-1	EC_artery	3_Tert_4	3_Tert	2.31251
GAGAAATGTAGATTAG-1	EC_artery	3_Tert_4	3_Tert	0
GAGCTGCTCGCGCCAA-1	EC_artery	3_Tert_4	3_Tert	1.18045
GCATGATGTTGATCGT-1	EC_artery	3_Tert_4	3_Tert	0
GGGTTATTCCGGACTG-1	EC_artery	3_Tert_4	3_Tert	0
GGTAGAGAGATGCTTC-1	EC_artery	3_Tert_4	3_Tert	0
GGTCACGCATTGCCGG-1	EC_artery	3_Tert_4	3_Tert	0.398532
GGTGAAGAGAATCTAG-1	EC_artery	3_Tert_4	3_Tert	2.49313
GGTTCTCTCACGTCCT-1	EC_artery	3_Tert_4	3_Tert	0
GTTACCCTCACTCCGT-1	EC_artery	3_Tert_4	3_Tert	0
GTTCCGTTCTGCCTCA-1	EC_artery	3_Tert_4	3_Tert	1.08347
GTTGAACGTCTGTAGT-1	EC_artery	3_Tert_4	3_Tert	1.1235
TAAGCGTTCTCTCAAT-1	EC_artery	3_Tert_4	3_Tert	0
TAATCTCAGGTTTGAA-1	EC_artery	3_Tert_4	3_Tert	1.19605
TACCCGTAGAGGGTCT-1	EC_artery	3_Tert_4	3_Tert	2.16118
TACTGCCTCTGACAGT-1	EC_artery	3_Tert_4	3_Tert	2.46036
TATGTTCGTAACTAAG-1	EC_artery	3_Tert_4	3_Tert	1.70439
TATTCCAAGATGGCAC-1	EC_artery	3_Tert_4	3_Tert	0
TCAGTTTTCGAAGCCC-1	EC_artery	3_Tert_4	3_Tert	0
TCCACGTAGGGATCAC-1	EC_artery	3_Tert_4	3_Tert	1.46031
TCGACCTCACACACGC-1	EC_artery	3_Tert_4	3_Tert	1.28454
TCGACCTCATACCACA-1	EC_artery	3_Tert_4	3_Tert	0
TCGTCCAGTACCTAAC-1	EC_artery	3_Tert_4	3_Tert	1.37081
TCGTGCTCAAGATCCT-1	EC_artery	3_Tert_4	3_Tert	1.96723
TCGTGGGGTACCACGC-1	EC_artery	3_Tert_4	3_Tert	0
TGAGGGAAGTAGGAAG-1	EC_artery	3_Tert_4	3_Tert	2.18364
TGCATCCGTCCACTCT-1	EC_artery	3_Tert_4	3_Tert	2.4538
TGCTTGCGTCTAACTG-1	EC_artery	3_Tert_4	3_Tert	0
TGGGTTAGTCCTTAAG-1	EC_artery	3_Tert_4	3_Tert	0
TGTTGAGAGTCACGAG-1	EC_artery	3_Tert_4	3_Tert	0
ACACTGAGTAGCGTTT-1	EC_artery	3_Tert_5	3_Tert	0
TGACTCCTCACATACG-1	EC_artery	3_Tert_5	3_Tert	0.844735
AAAGTCCCATCTATCT-1	EC_artery	3_Tert_5	3_Tert	2.15688
AACGAAATCCGCTAGG-1	EC_artery	3_Tert_5	3_Tert	2.82261
AACGGGAAGGACGCAT-1	EC_artery	3_Tert_5	3_Tert	2.61774
AAGGAATGTACTCCGG-1	EC_artery	3_Tert_5	3_Tert	2.75657
AAGTGAAGTATCGCAT-1	EC_artery	3_Tert_5	3_Tert	0
AAGTTCGTCCTCTTTC-1	EC_artery	3_Tert_5	3_Tert	3.52236
AATGGCTGTACCAATC-1	EC_artery	3_Tert_5	3_Tert	3.16317
ACAACCAAGTGGACTG-1	EC_artery	3_Tert_5	3_Tert	4.19147
ACATGCAAGCCGTTGC-1	EC_artery	3_Tert_5	3_Tert	0
ACCCAAAGTGCCCTTT-1	EC_artery	3_Tert_5	3_Tert	1.60062
ACCCTCAAGCATCAGG-1	EC_artery	3_Tert_5	3_Tert	2.71086
ACGGTTATCATTTGTC-1	EC_artery	3_Tert_5	3_Tert	1.95833
ACTTTCAAGCTACTAC-1	EC_artery	3_Tert_5	3_Tert	4.2776
AGACCATAGCGAACTG-1	EC_artery	3_Tert_5	3_Tert	2.26163
AGCATCAGTCAGCGTC-1	EC_artery	3_Tert_5	3_Tert	2.50504
AGCCAATCAATGAACA-1	EC_artery	3_Tert_5	3_Tert	3.79141
AGGACGAAGGTAGTAT-1	EC_artery	3_Tert_5	3_Tert	2.30003
AGGTTGTCAGATAAAC-1	EC_artery	3_Tert_5	3_Tert	2.48176
AGTAGCTTCATCGCTC-1	EC_artery	3_Tert_5	3_Tert	0.983535
ATCCATTGTCACAGTT-1	EC_artery	3_Tert_5	3_Tert	2.30316
ATCCCTGGTACGCTTA-1	EC_artery	3_Tert_5	3_Tert	2.25991
ATGAGTCAGCGCTGCT-1	EC_artery	3_Tert_5	3_Tert	0
ATTTCTGGTCGCGTCA-1	EC_artery	3_Tert_5	3_Tert	1.93851
ATTTCTGGTGCACAAG-1	EC_artery	3_Tert_5	3_Tert	3.15586
CAACGGCCATTGTCGA-1	EC_artery	3_Tert_5	3_Tert	3.3524
CACACAATCCCTCGTA-1	EC_artery	3_Tert_5	3_Tert	2.70088
CAGATTGGTCAGGTGA-1	EC_artery	3_Tert_5	3_Tert	0
CCACGTTGTTGCTCAA-1	EC_artery	3_Tert_5	3_Tert	1.83825
CCGCAAGGTACGTGTT-1	EC_artery	3_Tert_5	3_Tert	3.11416
CCTCCAAGTCGAGCAA-1	EC_artery	3_Tert_5	3_Tert	1.33084
CCTGTTGTCTAATTCC-1	EC_artery	3_Tert_5	3_Tert	0
CGAATTGCAAGCGAAC-1	EC_artery	3_Tert_5	3_Tert	1.68113
CGAATTGTCGAGAAAT-1	EC_artery	3_Tert_5	3_Tert	0
CGATGCGTCGTAACTG-1	EC_artery	3_Tert_5	3_Tert	1.98289
CGCCATTTCACTCTTA-1	EC_artery	3_Tert_5	3_Tert	1.96731
CGGAGAATCTATCACT-1	EC_artery	3_Tert_5	3_Tert	2.00504
CTAGGTAAGTGGTGAC-1	EC_artery	3_Tert_5	3_Tert	2.38229
CTGCCATTCACAAGAA-1	EC_artery	3_Tert_5	3_Tert	0
CTTGATTAGGGAGATA-1	EC_artery	3_Tert_5	3_Tert	2.29672
GACAGCCTCTGGCTGG-1	EC_artery	3_Tert_5	3_Tert	2.92407
GAGGCCTCACAAGGTG-1	EC_artery	3_Tert_5	3_Tert	1.89172
GAGTGAGCAGGATGAC-1	EC_artery	3_Tert_5	3_Tert	2.61725
GAGTTTGAGGTACATA-1	EC_artery	3_Tert_5	3_Tert	2.06825
GATCGTATCTCACCCA-1	EC_artery	3_Tert_5	3_Tert	3.02961
GCATTAGAGTGTAGAT-1	EC_artery	3_Tert_5	3_Tert	2.44733
GCCAACGTCACTTCTA-1	EC_artery	3_Tert_5	3_Tert	2.45081
GCCATGGCAAACCGGA-1	EC_artery	3_Tert_5	3_Tert	2.35115
GGCAGTCTCATGGTAC-1	EC_artery	3_Tert_5	3_Tert	1.97434
GGCTTTCTCCACTGGG-1	EC_artery	3_Tert_5	3_Tert	2.47088
GTAGCTAGTCTAGGCC-1	EC_artery	3_Tert_5	3_Tert	1.85498
GTCTACCCACACCTTC-1	EC_artery	3_Tert_5	3_Tert	2.51091
GTGCAGCAGACATAGT-1	EC_artery	3_Tert_5	3_Tert	1.96509
GTGCTGGGTTGCCATA-1	EC_artery	3_Tert_5	3_Tert	2.67477
GTTATGGGTACGTGTT-1	EC_artery	3_Tert_5	3_Tert	1.51178
GTTCATTCACCTCGTT-1	EC_artery	3_Tert_5	3_Tert	0
TACTTGTGTTTGTGGT-1	EC_artery	3_Tert_5	3_Tert	3.23268
TCACATTTCCTCCACA-1	EC_artery	3_Tert_5	3_Tert	3.54344
TCAGTGAAGCGTTGTT-1	EC_artery	3_Tert_5	3_Tert	2.37857
TCGCTTGTCACGTCCT-1	EC_artery	3_Tert_5	3_Tert	2.79446
TCTGTCGAGGCCTGAA-1	EC_artery	3_Tert_5	3_Tert	0
TCTTGCGAGCGGATCA-1	EC_artery	3_Tert_5	3_Tert	3.1942
TGAATGCAGACCAGAC-1	EC_artery	3_Tert_5	3_Tert	3.54952
TGGAACTCAAGGCTTT-1	EC_artery	3_Tert_5	3_Tert	2.31512
TGTACAGAGGACACTG-1	EC_artery	3_Tert_5	3_Tert	0
TGTCCACGTCGCATGC-1	EC_artery	3_Tert_5	3_Tert	0
TGTTCCGGTTGAAGTA-1	EC_artery	3_Tert_5	3_Tert	1.54178
TTACCATTCTGAATCG-1	EC_artery	3_Tert_5	3_Tert	2.50563
TTCCTAACAACCAGAG-1	EC_artery	3_Tert_5	3_Tert	2.86074
TTTAGTCAGGCCTTGC-1	EC_artery	3_Tert_5	3_Tert	2.50553
CTGGCAGTCAAGTGTC-1	EC_artery	3_Tert_6	3_Tert	1.52851
AACCCAAAGCGCATCC-1	EC_artery	3_Tert_6	3_Tert	0
AAAGGATCAAACTAGA-1	EC_artery	3_Tert_6	3_Tert	0
AAGGAATAGTGTTGTC-1	EC_artery	3_Tert_6	3_Tert	1.6482
AAGTCGTGTCTGTGGC-1	EC_artery	3_Tert_6	3_Tert	0
ACACTGACAGTCCCGA-1	EC_artery	3_Tert_6	3_Tert	0
ACGGTTAGTGTTAAAG-1	EC_artery	3_Tert_6	3_Tert	0
ACGTAACAGAAGCGCT-1	EC_artery	3_Tert_6	3_Tert	1.15892
AGAACAAAGTTGTAAG-1	EC_artery	3_Tert_6	3_Tert	3.43643
AGATCCAGTCAACATC-1	EC_artery	3_Tert_6	3_Tert	2.57209
AGCTACATCCGATCGG-1	EC_artery	3_Tert_6	3_Tert	1.89244
AGGAGGTTCCGTCAAA-1	EC_artery	3_Tert_6	3_Tert	2.03966
AGTCAACAGTGTAGAT-1	EC_artery	3_Tert_6	3_Tert	2.38818
AGTTCCCCATGGGTTT-1	EC_artery	3_Tert_6	3_Tert	3.38391
ATCTCTATCTACGGGC-1	EC_artery	3_Tert_6	3_Tert	0
ATGCGATGTCCTGAAT-1	EC_artery	3_Tert_6	3_Tert	1.28179
CAAGAGGAGACTCATC-1	EC_artery	3_Tert_6	3_Tert	1.09281
CACATGACAAGAGAGA-1	EC_artery	3_Tert_6	3_Tert	0
CAGATTGCAGGTGAGT-1	EC_artery	3_Tert_6	3_Tert	0.85844
CCATCACGTTGGAGAC-1	EC_artery	3_Tert_6	3_Tert	1.12856
CCGATCTCAATACCCA-1	EC_artery	3_Tert_6	3_Tert	0
CCGATCTGTGCCTGCA-1	EC_artery	3_Tert_6	3_Tert	2.74798
CCGGGTAAGGTGTGAC-1	EC_artery	3_Tert_6	3_Tert	0
CCTCAGTGTCTTCCGT-1	EC_artery	3_Tert_6	3_Tert	2.98511
CCTCCTCGTCCCGGTA-1	EC_artery	3_Tert_6	3_Tert	0
CGGGTGTAGCCAAGGT-1	EC_artery	3_Tert_6	3_Tert	0
CGTAATGCACTGGATT-1	EC_artery	3_Tert_6	3_Tert	0
CGTAATGGTCAAGTTC-1	EC_artery	3_Tert_6	3_Tert	0
CTCCCTCGTCAGGAGT-1	EC_artery	3_Tert_6	3_Tert	2.15299
CTGTACCAGCCACTCG-1	EC_artery	3_Tert_6	3_Tert	3.78359
CTTCCTTAGTAACCGG-1	EC_artery	3_Tert_6	3_Tert	0
GAAACCTGTTCTTGTT-1	EC_artery	3_Tert_6	3_Tert	2.73561
GACCAATGTACACGTT-1	EC_artery	3_Tert_6	3_Tert	4.14856
GACTCTCTCTATCGCC-1	EC_artery	3_Tert_6	3_Tert	2.52585
GAGAAATGTAACAGTA-1	EC_artery	3_Tert_6	3_Tert	2.32576
GAGACCCGTGACTATC-1	EC_artery	3_Tert_6	3_Tert	3.04595
GAGACTTCAGATAAAC-1	EC_artery	3_Tert_6	3_Tert	1.2156
GAGTGTTCAAGGGCAT-1	EC_artery	3_Tert_6	3_Tert	2.49845
GCAACATGTTAAGACA-1	EC_artery	3_Tert_6	3_Tert	1.51599
GCATTAGGTAACACGG-1	EC_artery	3_Tert_6	3_Tert	2.15508
GCCGATGCATGTGCCG-1	EC_artery	3_Tert_6	3_Tert	0
GCCTGTTAGCCAGAGT-1	EC_artery	3_Tert_6	3_Tert	1.20422
GCGGATCTCCCTTGTG-1	EC_artery	3_Tert_6	3_Tert	3.9523
GCTGGGTAGTCGCCAC-1	EC_artery	3_Tert_6	3_Tert	0
GCTTTCGCAGCGCTTG-1	EC_artery	3_Tert_6	3_Tert	0
GGATGTTCAGGATTCT-1	EC_artery	3_Tert_6	3_Tert	2.87366
GGGAGTAAGGTTCACT-1	EC_artery	3_Tert_6	3_Tert	0
GGGATCCAGCCACTCG-1	EC_artery	3_Tert_6	3_Tert	0
GGGTCTGCACTCCACT-1	EC_artery	3_Tert_6	3_Tert	0
GGTAACTTCTGGGTCG-1	EC_artery	3_Tert_6	3_Tert	3.81111
GGTGTCGAGCGAACTG-1	EC_artery	3_Tert_6	3_Tert	0
GTATTTCTCTGGACTA-1	EC_artery	3_Tert_6	3_Tert	2.96119
GTCGTAATCCCTCTTT-1	EC_artery	3_Tert_6	3_Tert	0
GTCTAGACACCCTCTA-1	EC_artery	3_Tert_6	3_Tert	3.32134
GTTGTAGTCTCTATAC-1	EC_artery	3_Tert_6	3_Tert	1.69897
TAACCAGCACTTGAGT-1	EC_artery	3_Tert_6	3_Tert	2.16856
TAACCAGTCGCTAGCG-1	EC_artery	3_Tert_6	3_Tert	0.646335
TACAGGTCAGATCCAT-1	EC_artery	3_Tert_6	3_Tert	2.3962
TACCCACGTAGTGTGG-1	EC_artery	3_Tert_6	3_Tert	2.90215
TACCGAATCGTGGCGT-1	EC_artery	3_Tert_6	3_Tert	0
TACTTCATCTGGCCGA-1	EC_artery	3_Tert_6	3_Tert	3.28555
TAGGTACCAGATGCGA-1	EC_artery	3_Tert_6	3_Tert	2.26639
TATACCTGTGGCTTAT-1	EC_artery	3_Tert_6	3_Tert	0
TCACAAGGTATGGAAT-1	EC_artery	3_Tert_6	3_Tert	0
TCACTCGCATTGGATC-1	EC_artery	3_Tert_6	3_Tert	2.86743
TCAGCCTCAGGTATGG-1	EC_artery	3_Tert_6	3_Tert	2.66968
TCAGGGCAGTTAACAG-1	EC_artery	3_Tert_6	3_Tert	1.96196
TCCATCGTCGATCCCT-1	EC_artery	3_Tert_6	3_Tert	0
TCCGGGAGTAGGTCAG-1	EC_artery	3_Tert_6	3_Tert	2.4939
TCGAAGTCAGCTGTAT-1	EC_artery	3_Tert_6	3_Tert	3.68327
TCGCTTGCATCGGTTA-1	EC_artery	3_Tert_6	3_Tert	1.68314
TCGCTTGTCCAACTGA-1	EC_artery	3_Tert_6	3_Tert	0
TCTGGCTCATAGATGA-1	EC_artery	3_Tert_6	3_Tert	2.32994
TGATGCAAGGTTGACG-1	EC_artery	3_Tert_6	3_Tert	2.09867
TGGGCGTGTGAGCAGT-1	EC_artery	3_Tert_6	3_Tert	3.23701
TGTGAGTGTTCGAGCC-1	EC_artery	3_Tert_6	3_Tert	1.58429
TGTTCATTCAAGCCGC-1	EC_artery	3_Tert_6	3_Tert	0
TTACAGGCATCGTGGC-1	EC_artery	3_Tert_6	3_Tert	1.81227
TTGTTTGAGTTGGCGA-1	EC_artery	3_Tert_6	3_Tert	2.33919
TTGTTTGGTGGCTCTG-1	EC_artery	3_Tert_6	3_Tert	0
AGGTCTAAGACAGTCG-1	EC_artery	4_TertCI_1	4_TertCD	1.02775
GGTCACGGTAGGACCA-1	EC_artery	4_TertCI_1	4_TertCD	1.44832
ACACAGTAGGTTCCAT-1	EC_artery	4_TertCI_1	4_TertCD	2.8333
ACAGCCGCAGGAATAT-1	EC_artery	4_TertCI_1	4_TertCD	0
AGAAATGAGGTACATA-1	EC_artery	4_TertCI_1	4_TertCD	2.31804
AGAGCAGGTCAAAGAT-1	EC_artery	4_TertCI_1	4_TertCD	1.98352
AGTGACTAGCTCGGCT-1	EC_artery	4_TertCI_1	4_TertCD	1.51156
CAGCGTGTCTTACGTT-1	EC_artery	4_TertCI_1	4_TertCD	1.60999
CCAATGACATGTGTCA-1	EC_artery	4_TertCI_1	4_TertCD	1.57069
CCACGTTAGTTGAAGT-1	EC_artery	4_TertCI_1	4_TertCD	0
CCACTTGAGTAAATGC-1	EC_artery	4_TertCI_1	4_TertCD	2.51851
CCGATGGTCCCTGGTT-1	EC_artery	4_TertCI_1	4_TertCD	2.27347
CGAGTGCGTTCTCGTC-1	EC_artery	4_TertCI_1	4_TertCD	0
CTTGATTTCGATTCCC-1	EC_artery	4_TertCI_1	4_TertCD	0
GCAACATTCTTTGATC-1	EC_artery	4_TertCI_1	4_TertCD	0
GCACATATCCGACGGT-1	EC_artery	4_TertCI_1	4_TertCD	0
GGCGTCAAGTTGCATC-1	EC_artery	4_TertCI_1	4_TertCD	3.48269
GGCTGTGTCACCTTAT-1	EC_artery	4_TertCI_1	4_TertCD	0
GGGCTCACACATACTG-1	EC_artery	4_TertCI_1	4_TertCD	0
GTTACAGAGTGTTCCA-1	EC_artery	4_TertCI_1	4_TertCD	0
GTTAGTGTCACTGGTA-1	EC_artery	4_TertCI_1	4_TertCD	2.29394
GTTGAACGTGAACCGA-1	EC_artery	4_TertCI_1	4_TertCD	0
TAATCTCCACTTGACA-1	EC_artery	4_TertCI_1	4_TertCD	2.55111
TCCAGAAGTTAGGACG-1	EC_artery	4_TertCI_1	4_TertCD	0
TCCCACACATGACGAG-1	EC_artery	4_TertCI_1	4_TertCD	2.25428
TGCGATAGTTTCGTGA-1	EC_artery	4_TertCI_1	4_TertCD	0
TGTCAGACAGTTTCAG-1	EC_artery	4_TertCI_1	4_TertCD	0
TGTCCACGTCCAGGTC-1	EC_artery	4_TertCI_1	4_TertCD	1.99321
TTCATGTGTACCGGAA-1	EC_artery	4_TertCI_1	4_TertCD	1.91628
TTGCATTCAACGAGGT-1	EC_artery	4_TertCI_1	4_TertCD	0
TTGGATGGTATTGACC-1	EC_artery	4_TertCI_1	4_TertCD	2.21626
TTGGGTACAAGGAGTC-1	EC_artery	4_TertCI_1	4_TertCD	1.30238
TTTGACTAGACAACTA-1	EC_artery	4_TertCI_1	4_TertCD	2.48305
TGTCCCATCGCTCTCA-1	EC_artery	4_TertCI_2	4_TertCD	0
CAGATACTCTTGGCTC-1	EC_artery	4_TertCI_2	4_TertCD	2.61744
AAGTTCGTCGACACCG-1	EC_artery	4_TertCI_2	4_TertCD	2.13864
AATTCCTAGGCACGAT-1	EC_artery	4_TertCI_2	4_TertCD	0
ACACTGATCCCAAGCG-1	EC_artery	4_TertCI_2	4_TertCD	0.968707
ACATTTCTCTCCCATG-1	EC_artery	4_TertCI_2	4_TertCD	3.92792
ACCAACACATGTTACG-1	EC_artery	4_TertCI_2	4_TertCD	0.883819
ACGTACAAGATTGACA-1	EC_artery	4_TertCI_2	4_TertCD	1.76963
AGATCCAGTCAAGGCA-1	EC_artery	4_TertCI_2	4_TertCD	0
AGGAATAGTCCACTCT-1	EC_artery	4_TertCI_2	4_TertCD	0
AGTACTGAGATACAGT-1	EC_artery	4_TertCI_2	4_TertCD	0
AGTCTCCCAGAAACCG-1	EC_artery	4_TertCI_2	4_TertCD	0
AGTGTTGAGTTTGGCT-1	EC_artery	4_TertCI_2	4_TertCD	1.12516
ATACCTTAGAGGCGGA-1	EC_artery	4_TertCI_2	4_TertCD	0.934507
ATCGTAGCAAGGTCGA-1	EC_artery	4_TertCI_2	4_TertCD	1.62541
CAACAGTCACGGTCTG-1	EC_artery	4_TertCI_2	4_TertCD	0
CAGAGCCGTATGAAAC-1	EC_artery	4_TertCI_2	4_TertCD	0
CATGAGTTCAATCCAG-1	EC_artery	4_TertCI_2	4_TertCD	0
CCACGAGAGCTCACTA-1	EC_artery	4_TertCI_2	4_TertCD	0
CTCCTTTTCTTTCCGG-1	EC_artery	4_TertCI_2	4_TertCD	0
GATGCTAGTACCCAGC-1	EC_artery	4_TertCI_2	4_TertCD	0
GATGGAGTCGCTAGCG-1	EC_artery	4_TertCI_2	4_TertCD	0
GCTTCACAGTACTCGT-1	EC_artery	4_TertCI_2	4_TertCD	0
GGCGTCAGTGGTCTAT-1	EC_artery	4_TertCI_2	4_TertCD	0
GTAGATCTCAGGAACG-1	EC_artery	4_TertCI_2	4_TertCD	1.07593
GTCGTAAAGTAAGAGG-1	EC_artery	4_TertCI_2	4_TertCD	2.72876
GTGCGTGAGTGTAGTA-1	EC_artery	4_TertCI_2	4_TertCD	1.97455
GTTAGTGCAAGCGATG-1	EC_artery	4_TertCI_2	4_TertCD	1.1923
GTTGCTCGTCATAGTC-1	EC_artery	4_TertCI_2	4_TertCD	0
TATGTTCTCTAGGCAT-1	EC_artery	4_TertCI_2	4_TertCD	0
TCCACGTGTAACCCTA-1	EC_artery	4_TertCI_2	4_TertCD	3.434
TCTCACGTCGCTTACC-1	EC_artery	4_TertCI_2	4_TertCD	2.3184
TGATCTTTCCACCCTA-1	EC_artery	4_TertCI_2	4_TertCD	2.22731
TGGATGTGTCCCGGTA-1	EC_artery	4_TertCI_2	4_TertCD	1.4304
TGTTGAGTCCACAGGC-1	EC_artery	4_TertCI_2	4_TertCD	0
TTCGATTTCACGGGAA-1	EC_artery	4_TertCI_2	4_TertCD	0
TTCGCTGTCGTAGCCG-1	EC_artery	4_TertCI_2	4_TertCD	0
TTCTAACTCCACCCTA-1	EC_artery	4_TertCI_2	4_TertCD	1.41757
TTGAACGCATGCAGGA-1	EC_artery	4_TertCI_2	4_TertCD	2.09751
TTGCGTCTCCAAGCTA-1	EC_artery	4_TertCI_2	4_TertCD	1.60405
TTGGGTACAATCGAAA-1	EC_artery	4_TertCI_2	4_TertCD	1.94632
TTTCAGTAGCATGATA-1	EC_artery	4_TertCI_2	4_TertCD	2.72835
TTTCCTCGTATTTCTC-1	EC_artery	4_TertCI_2	4_TertCD	1.85208
TTTGACTTCGTGCATA-1	EC_artery	4_TertCI_2	4_TertCD	0
AAAGGGCAGCTCCGAC-1	EC_gCap	1_WT_1	1_WT	2.81081
AACAGGGGTTGGAGAC-1	EC_gCap	1_WT_1	1_WT	1.81745
AACCTGACATCTGGGC-1	EC_gCap	1_WT_1	1_WT	2.01102
AACCTTTCAAAGCTAA-1	EC_gCap	1_WT_1	1_WT	2.3491
AAGACAATCCGATTAG-1	EC_gCap	1_WT_1	1_WT	1.37899
AATTCCTGTGCATGTT-1	EC_gCap	1_WT_1	1_WT	0
ACAAAGAAGTAGATCA-1	EC_gCap	1_WT_1	1_WT	2.75022
ACAAAGAGTCCATCTC-1	EC_gCap	1_WT_1	1_WT	3.76379
ACACTGAAGATGGTCG-1	EC_gCap	1_WT_1	1_WT	1.04971
ACAGAAACATAACTCG-1	EC_gCap	1_WT_1	1_WT	0
ACCACAAAGATCGCTT-1	EC_gCap	1_WT_1	1_WT	0
ACCCTCACAGTCCCGA-1	EC_gCap	1_WT_1	1_WT	0
ACGCACGAGCATTTCG-1	EC_gCap	1_WT_1	1_WT	0
ACGTAACAGGCACCAA-1	EC_gCap	1_WT_1	1_WT	1.16383
ACTGATGCAGCAGTGA-1	EC_gCap	1_WT_1	1_WT	0
ACTTCCGCAAAGACTA-1	EC_gCap	1_WT_1	1_WT	0
AGAAATGGTCACTTAG-1	EC_gCap	1_WT_1	1_WT	0
AGACCCGCAAATGGAT-1	EC_gCap	1_WT_1	1_WT	2.00373
AGACTCACATGTGGCC-1	EC_gCap	1_WT_1	1_WT	0
AGATCGTCACGACCTG-1	EC_gCap	1_WT_1	1_WT	0
AGATGCTTCTGCATGA-1	EC_gCap	1_WT_1	1_WT	0
AGCATCAAGCCTGGAA-1	EC_gCap	1_WT_1	1_WT	2.73265
AGCATCACATCGAAGG-1	EC_gCap	1_WT_1	1_WT	0
AGCCAGCTCGGTGCAC-1	EC_gCap	1_WT_1	1_WT	0
AGCTACACAAAGGCAC-1	EC_gCap	1_WT_1	1_WT	1.81735
AGCTACAGTCAAAGTA-1	EC_gCap	1_WT_1	1_WT	2.12729
AGGAAATAGTAACGTA-1	EC_gCap	1_WT_1	1_WT	0
AGGAATAGTCACGCTG-1	EC_gCap	1_WT_1	1_WT	0
AGGAGGTTCGTTAGTG-1	EC_gCap	1_WT_1	1_WT	0
AGGCATTCAAGAGGTC-1	EC_gCap	1_WT_1	1_WT	3.07317
AGGCTGCGTACAAAGT-1	EC_gCap	1_WT_1	1_WT	0
AGGTCTACAATTGCTG-1	EC_gCap	1_WT_1	1_WT	0
AGTAGTCCATGCACTA-1	EC_gCap	1_WT_1	1_WT	3.06615
AGTCACATCTACACTT-1	EC_gCap	1_WT_1	1_WT	1.55481
AGTCATGGTCGGTGTC-1	EC_gCap	1_WT_1	1_WT	0
ATATCCTCATAGCTGT-1	EC_gCap	1_WT_1	1_WT	2.62281
ATATCCTTCCTCACTG-1	EC_gCap	1_WT_1	1_WT	0
ATCGGCGAGACTGGGT-1	EC_gCap	1_WT_1	1_WT	0
ATCGTCCGTAAGTTAG-1	EC_gCap	1_WT_1	1_WT	3.81661
ATCTCTAGTACGCTTA-1	EC_gCap	1_WT_1	1_WT	0
ATCTTCATCTGGGCGT-1	EC_gCap	1_WT_1	1_WT	1.55407
ATGAAAGAGATTAGAC-1	EC_gCap	1_WT_1	1_WT	1.96639
ATGATCGCATACAGAA-1	EC_gCap	1_WT_1	1_WT	0
ATGGGTTCACCTGCTT-1	EC_gCap	1_WT_1	1_WT	1.11242
ATGTCTTTCAATCCAG-1	EC_gCap	1_WT_1	1_WT	2.03064
ATTATCCTCTCGGTAA-1	EC_gCap	1_WT_1	1_WT	0
ATTCAGGGTCTCGACG-1	EC_gCap	1_WT_1	1_WT	0
ATTCATCTCGGTGCAC-1	EC_gCap	1_WT_1	1_WT	2.11022
ATTCTTGGTTCTCGCT-1	EC_gCap	1_WT_1	1_WT	1.49584
CAACGGCGTTTACTGG-1	EC_gCap	1_WT_1	1_WT	0
CACACAAAGGACTTCT-1	EC_gCap	1_WT_1	1_WT	2.26849
CACCGTTCAGGCATGA-1	EC_gCap	1_WT_1	1_WT	2.73889
CACCGTTCATGGGTTT-1	EC_gCap	1_WT_1	1_WT	2.12206
CACTAAGGTTCCTAGA-1	EC_gCap	1_WT_1	1_WT	0
CACTTCGTCCACAAGT-1	EC_gCap	1_WT_1	1_WT	0
CATAGACCAGTTTCGA-1	EC_gCap	1_WT_1	1_WT	0
CATCCCAAGACTACCT-1	EC_gCap	1_WT_1	1_WT	0
CATCCCATCCTCACTG-1	EC_gCap	1_WT_1	1_WT	0
CATCGGGTCTTCGGAA-1	EC_gCap	1_WT_1	1_WT	1.47529
CATGAGTTCGCCGAAC-1	EC_gCap	1_WT_1	1_WT	1.56052
CATGGATGTACCTAAC-1	EC_gCap	1_WT_1	1_WT	0
CATGGATTCACTGTCC-1	EC_gCap	1_WT_1	1_WT	1.14827
CATTCCGTCGATAACC-1	EC_gCap	1_WT_1	1_WT	0
CATTCTAGTTCCTACC-1	EC_gCap	1_WT_1	1_WT	1.99108
CATTGTTGTTGACGGA-1	EC_gCap	1_WT_1	1_WT	3.64553
CCAATGACAATGCAAA-1	EC_gCap	1_WT_1	1_WT	0
CCCTTAGAGCATCAGG-1	EC_gCap	1_WT_1	1_WT	0
CCGAACGAGAGCAGAA-1	EC_gCap	1_WT_1	1_WT	0
CCTGCATTCCCTCTTT-1	EC_gCap	1_WT_1	1_WT	0
CCTTGTGAGTCTAGAA-1	EC_gCap	1_WT_1	1_WT	0
CGAGAAGAGAGGCTGT-1	EC_gCap	1_WT_1	1_WT	0
CGAGGCTAGCGCAATG-1	EC_gCap	1_WT_1	1_WT	1.20773
CGATCGGAGACGCAGT-1	EC_gCap	1_WT_1	1_WT	2.85358
CGATCGGCAGCTACCG-1	EC_gCap	1_WT_1	1_WT	2.12883
CGATGGCCACCAAATC-1	EC_gCap	1_WT_1	1_WT	1.49834
CGCCATTGTGTCATGT-1	EC_gCap	1_WT_1	1_WT	2.18985
CGCGTGACATCTCGTC-1	EC_gCap	1_WT_1	1_WT	2.45602
CGGAATTGTTCAAACC-1	EC_gCap	1_WT_1	1_WT	0
CGGACACCAAAGTGTA-1	EC_gCap	1_WT_1	1_WT	0
CGGAGAATCGCATGAT-1	EC_gCap	1_WT_1	1_WT	0
CGGGACTGTTCAGCGC-1	EC_gCap	1_WT_1	1_WT	0
CGTCAAATCGTTAGTG-1	EC_gCap	1_WT_1	1_WT	0
CGTGATACAGAGGCTA-1	EC_gCap	1_WT_1	1_WT	0
CGTTAGAAGGTATAGT-1	EC_gCap	1_WT_1	1_WT	1.69894
CTAACCCAGGACGGAG-1	EC_gCap	1_WT_1	1_WT	2.6918
CTAACCCTCGATGCTA-1	EC_gCap	1_WT_1	1_WT	1.36382
CTACCTGAGACCTTTG-1	EC_gCap	1_WT_1	1_WT	1.49235
CTACCTGTCAGGGTAG-1	EC_gCap	1_WT_1	1_WT	0
CTACTATTCTTGAGCA-1	EC_gCap	1_WT_1	1_WT	0
CTATAGGCACAGCGCT-1	EC_gCap	1_WT_1	1_WT	0
CTCACTGGTCCCTGAG-1	EC_gCap	1_WT_1	1_WT	2.74985
CTCAGTCCAAAGAGTT-1	EC_gCap	1_WT_1	1_WT	1.7896
CTCCACATCGACTCCT-1	EC_gCap	1_WT_1	1_WT	0
CTCCGATCAATGAGCG-1	EC_gCap	1_WT_1	1_WT	0
CTCCGATGTCCAGCCA-1	EC_gCap	1_WT_1	1_WT	0
CTCTCGAAGATGTTAG-1	EC_gCap	1_WT_1	1_WT	2.83321
CTCTCGAGTCACCCTT-1	EC_gCap	1_WT_1	1_WT	0
CTCTGGTGTGAGGAAA-1	EC_gCap	1_WT_1	1_WT	1.58793
CTGATCCTCTGGACCG-1	EC_gCap	1_WT_1	1_WT	1.89925
CTGCAGGCATTGACAC-1	EC_gCap	1_WT_1	1_WT	0
CTGCCTATCCTTATGT-1	EC_gCap	1_WT_1	1_WT	0
CTGGTCTTCACAGTGT-1	EC_gCap	1_WT_1	1_WT	2.47529
CTGTGGGAGGGATCAC-1	EC_gCap	1_WT_1	1_WT	3.06961
CTGTGGGTCCTATGGA-1	EC_gCap	1_WT_1	1_WT	1.55666
CTTCCTTGTCAACCTA-1	EC_gCap	1_WT_1	1_WT	1.77429
CTTTCGGCAATAGAGT-1	EC_gCap	1_WT_1	1_WT	0
GAAGCCCCACATCATG-1	EC_gCap	1_WT_1	1_WT	0
GAAGGACGTTTACACG-1	EC_gCap	1_WT_1	1_WT	0
GAAGTAATCTCTAGGA-1	EC_gCap	1_WT_1	1_WT	0
GAATCACAGATGTAGT-1	EC_gCap	1_WT_1	1_WT	3.61466
GACCCAGCAAGCGCTC-1	EC_gCap	1_WT_1	1_WT	2.44563
GACCCTTGTATGCTAC-1	EC_gCap	1_WT_1	1_WT	2.05721
GACTCTCTCAAGCCCG-1	EC_gCap	1_WT_1	1_WT	3.1305
GACTGATCAGTCAGCC-1	EC_gCap	1_WT_1	1_WT	1.93388
GACTTCCAGACTCTAC-1	EC_gCap	1_WT_1	1_WT	0
GAGAAATAGGATACCG-1	EC_gCap	1_WT_1	1_WT	0
GAGTGAGAGATCGCCC-1	EC_gCap	1_WT_1	1_WT	2.09834
GAGTTACCACCCAACG-1	EC_gCap	1_WT_1	1_WT	1.90092
GAGTTTGAGCACTCTA-1	EC_gCap	1_WT_1	1_WT	0
GATGAGGAGAGGCCAT-1	EC_gCap	1_WT_1	1_WT	1.70409
GATGATCGTGAAAGTT-1	EC_gCap	1_WT_1	1_WT	2.33743
GATGATCTCGTAGGAG-1	EC_gCap	1_WT_1	1_WT	1.52604
GATGATCTCTAAGGAA-1	EC_gCap	1_WT_1	1_WT	0
GCACATAAGATGCGAC-1	EC_gCap	1_WT_1	1_WT	1.41508
GCACGGTAGACATACA-1	EC_gCap	1_WT_1	1_WT	0
GCAGGCTAGCTTGTGT-1	EC_gCap	1_WT_1	1_WT	2.07653
GCAGTTACAAGTGGGT-1	EC_gCap	1_WT_1	1_WT	2.59556
GCATCTCCACTAGGTT-1	EC_gCap	1_WT_1	1_WT	1.78213
GCATCTCCAGTTACCA-1	EC_gCap	1_WT_1	1_WT	0
GCCAGGTGTTACCTTT-1	EC_gCap	1_WT_1	1_WT	1.42553
GCCGTGAGTACATTGC-1	EC_gCap	1_WT_1	1_WT	0
GCGAGAAAGTGAACAT-1	EC_gCap	1_WT_1	1_WT	0
GCTACCTTCGGAGTAG-1	EC_gCap	1_WT_1	1_WT	0
GCTGAATCATCTTTCA-1	EC_gCap	1_WT_1	1_WT	1.27275
GCTTGGGTCCATTGTT-1	EC_gCap	1_WT_1	1_WT	0
GGCACGTAGAAGCGGG-1	EC_gCap	1_WT_1	1_WT	1.83302
GGCTTGGTCGACGCGT-1	EC_gCap	1_WT_1	1_WT	0
GGGAGATAGGACACTG-1	EC_gCap	1_WT_1	1_WT	0
GGGAGATTCTAGTCAG-1	EC_gCap	1_WT_1	1_WT	2.62267
GGGCCATTCTGCTCTG-1	EC_gCap	1_WT_1	1_WT	0
GGGTATTAGGTAACTA-1	EC_gCap	1_WT_1	1_WT	2.16897
GGGTGAATCTCAGTCC-1	EC_gCap	1_WT_1	1_WT	1.27166
GGGTTATGTCGGAACA-1	EC_gCap	1_WT_1	1_WT	0
GGGTTTACACTAGGCC-1	EC_gCap	1_WT_1	1_WT	0
GGTAGAGGTAGAGATT-1	EC_gCap	1_WT_1	1_WT	0
GGTCTGGCATCAGTCA-1	EC_gCap	1_WT_1	1_WT	0
GGTTAACTCGCGGACT-1	EC_gCap	1_WT_1	1_WT	0
GTAACACTCACAAGAA-1	EC_gCap	1_WT_1	1_WT	0
GTCAAACTCTGTCAGA-1	EC_gCap	1_WT_1	1_WT	0
GTCACTCAGGGTCACA-1	EC_gCap	1_WT_1	1_WT	0
GTCATCCTCCCAGTGG-1	EC_gCap	1_WT_1	1_WT	0
GTCCACTAGCCGGATA-1	EC_gCap	1_WT_1	1_WT	0
GTCCACTAGTAGGAAG-1	EC_gCap	1_WT_1	1_WT	2.1118
GTCCTCATCGTTCGCT-1	EC_gCap	1_WT_1	1_WT	0
GTCGTAAAGCCACCGT-1	EC_gCap	1_WT_1	1_WT	0
GTCGTTCAGGTGCGAT-1	EC_gCap	1_WT_1	1_WT	0
GTCTAGATCTTCCTAA-1	EC_gCap	1_WT_1	1_WT	0
GTCTCACTCTTAATCC-1	EC_gCap	1_WT_1	1_WT	1.8524
GTGAGTTGTGATCATC-1	EC_gCap	1_WT_1	1_WT	0
GTGATGTTCTCGTCGT-1	EC_gCap	1_WT_1	1_WT	0
GTGCTGGAGCGATGAC-1	EC_gCap	1_WT_1	1_WT	0
GTGTGGCGTGGCTCTG-1	EC_gCap	1_WT_1	1_WT	0
GTGTTCCTCAGGGTAG-1	EC_gCap	1_WT_1	1_WT	0
GTTACGAGTACGAGCA-1	EC_gCap	1_WT_1	1_WT	0
GTTAGACAGTGTTCCA-1	EC_gCap	1_WT_1	1_WT	1.39645
GTTAGTGGTGTCCCTT-1	EC_gCap	1_WT_1	1_WT	0
GTTATGGAGGGCAATC-1	EC_gCap	1_WT_1	1_WT	0
GTTCTATAGTACGAGC-1	EC_gCap	1_WT_1	1_WT	0
GTTTGGACAAGCGATG-1	EC_gCap	1_WT_1	1_WT	1.62975
TAACTTCAGCTAGTTC-1	EC_gCap	1_WT_1	1_WT	0.927732
TAAGTCGTCCTTTGAT-1	EC_gCap	1_WT_1	1_WT	0
TACAACGAGGTCGTCC-1	EC_gCap	1_WT_1	1_WT	0
TACATTCAGCAACCAG-1	EC_gCap	1_WT_1	1_WT	2.666
TACCCACAGGCGTCCT-1	EC_gCap	1_WT_1	1_WT	0
TACGTCCTCAGACCGC-1	EC_gCap	1_WT_1	1_WT	0
TACTTCATCTTGCGCT-1	EC_gCap	1_WT_1	1_WT	0
TACTTGTGTTCAAGTC-1	EC_gCap	1_WT_1	1_WT	0
TAGAGTCCAGAAATTG-1	EC_gCap	1_WT_1	1_WT	1.18216
TAGGTACTCGTTCATT-1	EC_gCap	1_WT_1	1_WT	0
TATCCTAGTGGGACAT-1	EC_gCap	1_WT_1	1_WT	0
TATCTGTGTAAGCGGT-1	EC_gCap	1_WT_1	1_WT	0
TCAAGCATCATTACCT-1	EC_gCap	1_WT_1	1_WT	0
TCAGCAAAGATCGACG-1	EC_gCap	1_WT_1	1_WT	0
TCATACTGTGCCTGAC-1	EC_gCap	1_WT_1	1_WT	0
TCATGAGGTATGAGCG-1	EC_gCap	1_WT_1	1_WT	0
TCATGGATCGACCAAT-1	EC_gCap	1_WT_1	1_WT	0
TCCCACAGTGACTAAA-1	EC_gCap	1_WT_1	1_WT	1.64154
TCCCAGTTCGTGTGAT-1	EC_gCap	1_WT_1	1_WT	0
TCCGATCTCGGTCGAC-1	EC_gCap	1_WT_1	1_WT	0
TCCGTGTGTTCAAGGG-1	EC_gCap	1_WT_1	1_WT	0
TCCTCCCGTAGCGTAG-1	EC_gCap	1_WT_1	1_WT	1.91789
TCGACCTGTACGGCAA-1	EC_gCap	1_WT_1	1_WT	0
TCGACCTGTTGCCAAT-1	EC_gCap	1_WT_1	1_WT	1.74349
TCGATTTGTAGCACGA-1	EC_gCap	1_WT_1	1_WT	1.95543
TCGCACTTCCAGTGCG-1	EC_gCap	1_WT_1	1_WT	0
TCTATACCAAGCACAG-1	EC_gCap	1_WT_1	1_WT	0
TCTCTGGCAGTCGGTC-1	EC_gCap	1_WT_1	1_WT	0
TCTCTGGGTCCTTTGC-1	EC_gCap	1_WT_1	1_WT	1.45331
TCTTGCGGTATAGGAT-1	EC_gCap	1_WT_1	1_WT	0
TGAACGTGTTCGGTAT-1	EC_gCap	1_WT_1	1_WT	0
TGACTCCAGTCACACT-1	EC_gCap	1_WT_1	1_WT	0
TGACTCCCAGTAGAAT-1	EC_gCap	1_WT_1	1_WT	0
TGAGGTTAGTGGAATT-1	EC_gCap	1_WT_1	1_WT	0
TGAGTCAAGCTGGTGA-1	EC_gCap	1_WT_1	1_WT	1.55079
TGATCAGAGGAGTACC-1	EC_gCap	1_WT_1	1_WT	0
TGATGGTCAAGGCGTA-1	EC_gCap	1_WT_1	1_WT	0
TGATTCTGTCGTCTCT-1	EC_gCap	1_WT_1	1_WT	0
TGCGATACATCAGTCA-1	EC_gCap	1_WT_1	1_WT	0
TGCTGAATCCTAAGTG-1	EC_gCap	1_WT_1	1_WT	1.43767
TGGAGAGTCTGGGATT-1	EC_gCap	1_WT_1	1_WT	1.75758
TGGATGTTCGCAGATT-1	EC_gCap	1_WT_1	1_WT	0
TGGGCGTCATTGAAAG-1	EC_gCap	1_WT_1	1_WT	0
TGGGCTGGTGAATTGA-1	EC_gCap	1_WT_1	1_WT	0
TGTGATGTCGCCTATC-1	EC_gCap	1_WT_1	1_WT	0
TGTTCATCAGTTCTAG-1	EC_gCap	1_WT_1	1_WT	2.46291
TGTTCTAGTTACCTTT-1	EC_gCap	1_WT_1	1_WT	0
TTACCATTCCGAGATT-1	EC_gCap	1_WT_1	1_WT	1.50392
TTACCGCAGGAGCTGT-1	EC_gCap	1_WT_1	1_WT	0
TTACCGCTCTGCGGAC-1	EC_gCap	1_WT_1	1_WT	0
TTACTGTTCATTGCCC-1	EC_gCap	1_WT_1	1_WT	1.93572
TTCAATCAGACTCAAA-1	EC_gCap	1_WT_1	1_WT	0
TTCAATCGTATGGTAA-1	EC_gCap	1_WT_1	1_WT	2.5268
TTCCTAATCGGTAGGA-1	EC_gCap	1_WT_1	1_WT	0
TTCCTCTAGAAGCGCT-1	EC_gCap	1_WT_1	1_WT	0
TTCTAGTGTGATACAA-1	EC_gCap	1_WT_1	1_WT	2.49194
TTCTCTCGTCTAGGCC-1	EC_gCap	1_WT_1	1_WT	0
TTCTGTAGTGTCCGGT-1	EC_gCap	1_WT_1	1_WT	0
TTGACCCCAACCCGCA-1	EC_gCap	1_WT_1	1_WT	2.03776
TTGACCCGTAGGACCA-1	EC_gCap	1_WT_1	1_WT	0
TTGATGGGTTCAACGT-1	EC_gCap	1_WT_1	1_WT	2.19054
TTGATGGTCTTAGCCC-1	EC_gCap	1_WT_1	1_WT	1.24786
TTGCCTGAGACTCATC-1	EC_gCap	1_WT_1	1_WT	1.84303
TTGGATGAGGTTCAGG-1	EC_gCap	1_WT_1	1_WT	4.21646
TTGGGCGTCTGGGAGA-1	EC_gCap	1_WT_1	1_WT	0
TTGGGTACAAGATGGC-1	EC_gCap	1_WT_1	1_WT	1.86217
TTGTGGATCCGGGACT-1	EC_gCap	1_WT_1	1_WT	1.47916
TTGTTGTAGCGAGAAA-1	EC_gCap	1_WT_1	1_WT	0
TTGTTGTGTCGGAAAC-1	EC_gCap	1_WT_1	1_WT	2.66985
TTTCACATCGGTCGGT-1	EC_gCap	1_WT_1	1_WT	0
TTTCATGGTATAATGG-1	EC_gCap	1_WT_1	1_WT	0
AGGAATAGTGCCCGTA-1	EC_gCap	2_Het_1	2_Het	0
AAACCCAGTCGTTTCC-1	EC_gCap	2_Het_1	2_Het	0
AAACCCATCGTCTCAC-1	EC_gCap	2_Het_1	2_Het	0
AAAGGGCTCGGACTGC-1	EC_gCap	2_Het_1	2_Het	2.95496
AACAACCGTCTGTAAC-1	EC_gCap	2_Het_1	2_Het	1.76111
AACAAGACATAGAATG-1	EC_gCap	2_Het_1	2_Het	2.67317
AACACACGTAGTCTGT-1	EC_gCap	2_Het_1	2_Het	2.90995
AACAGGGCAGAGATTA-1	EC_gCap	2_Het_1	2_Het	0
AACAGGGCATGTTCAG-1	EC_gCap	2_Het_1	2_Het	1.8675
AACCCAACAAGCCATT-1	EC_gCap	2_Het_1	2_Het	2.35654
AAGCGTTCAGGTGGAT-1	EC_gCap	2_Het_1	2_Het	1.61144
AAGCGTTTCATGCAGT-1	EC_gCap	2_Het_1	2_Het	1.24527
AAGGAATAGACTCTAC-1	EC_gCap	2_Het_1	2_Het	3.00339
AAGGAATAGCTCCACG-1	EC_gCap	2_Het_1	2_Het	1.8527
AAGGTAATCCGCACTT-1	EC_gCap	2_Het_1	2_Het	0
AAGTACCGTTTGATCG-1	EC_gCap	2_Het_1	2_Het	1.50247
AAGTGAACAGTTAGAA-1	EC_gCap	2_Het_1	2_Het	0
AATAGAGCATGACGTT-1	EC_gCap	2_Het_1	2_Het	2.26102
AATCACGAGACGACGT-1	EC_gCap	2_Het_1	2_Het	2.8925
AATCGTGAGTATGATG-1	EC_gCap	2_Het_1	2_Het	2.58706
AATGAAGGTTGTCAGT-1	EC_gCap	2_Het_1	2_Het	1.34891
AATGAAGTCCGCTGTT-1	EC_gCap	2_Het_1	2_Het	0
AATGACCTCCGATCGG-1	EC_gCap	2_Het_1	2_Het	0
AATGGAATCGCATAGT-1	EC_gCap	2_Het_1	2_Het	0
AATTCCTAGCGTCTGC-1	EC_gCap	2_Het_1	2_Het	0
AATTTCCTCGATGGAG-1	EC_gCap	2_Het_1	2_Het	0
ACAAAGAAGAATAGTC-1	EC_gCap	2_Het_1	2_Het	0
ACAAGCTAGTAAGGGA-1	EC_gCap	2_Het_1	2_Het	0
ACACAGTCATGGCCAC-1	EC_gCap	2_Het_1	2_Het	0
ACACGCGAGATAGCTA-1	EC_gCap	2_Het_1	2_Het	1.80866
ACAGGGAGTCTGATAC-1	EC_gCap	2_Het_1	2_Het	0
ACCAAACAGCGTTGTT-1	EC_gCap	2_Het_1	2_Het	1.57786
ACCACAAAGCAACAAT-1	EC_gCap	2_Het_1	2_Het	0
ACCATTTCAGGTGTTT-1	EC_gCap	2_Het_1	2_Het	0
ACCATTTTCTGCACCT-1	EC_gCap	2_Het_1	2_Het	0
ACCCTCAAGACAACAT-1	EC_gCap	2_Het_1	2_Het	0
ACCCTCACATACCATG-1	EC_gCap	2_Het_1	2_Het	0
ACCTGTCAGTTCGCAT-1	EC_gCap	2_Het_1	2_Het	2.23512
ACCTGTCGTGTGTGTT-1	EC_gCap	2_Het_1	2_Het	0
ACGATCATCATAGCAC-1	EC_gCap	2_Het_1	2_Het	1.07611
ACGATGTTCCGAGCTG-1	EC_gCap	2_Het_1	2_Het	0
ACGGAAGTCGAACACT-1	EC_gCap	2_Het_1	2_Het	1.67342
ACGGTCGAGGTGCAGT-1	EC_gCap	2_Het_1	2_Het	2.20514
ACGGTCGAGTGGAAAG-1	EC_gCap	2_Het_1	2_Het	0
ACGGTCGCACGACAGA-1	EC_gCap	2_Het_1	2_Het	0
ACGTAACGTACACTCA-1	EC_gCap	2_Het_1	2_Het	1.46407
ACGTCCTCACCATAAC-1	EC_gCap	2_Het_1	2_Het	0
ACGTTCCTCATCGCAA-1	EC_gCap	2_Het_1	2_Het	0
ACTCCCACACAAAGTA-1	EC_gCap	2_Het_1	2_Het	2.99559
ACTCTCGCAGCTGTAT-1	EC_gCap	2_Het_1	2_Het	1.53057
ACTGATGGTGTCGATT-1	EC_gCap	2_Het_1	2_Het	2.53778
ACTTATCAGCGAAACC-1	EC_gCap	2_Het_1	2_Het	0
ACTTCCGCATTCGATG-1	EC_gCap	2_Het_1	2_Het	0
AGAAGCGTCTATCACT-1	EC_gCap	2_Het_1	2_Het	2.39379
AGAAGTACACCGTGCA-1	EC_gCap	2_Het_1	2_Het	1.53679
AGAAGTACAGATCCTA-1	EC_gCap	2_Het_1	2_Het	0
AGACACTAGCGAGGAG-1	EC_gCap	2_Het_1	2_Het	0
AGACTCACAAGTGATA-1	EC_gCap	2_Het_1	2_Het	0
AGAGAATTCCACACCT-1	EC_gCap	2_Het_1	2_Het	0
AGAGAGCGTGACTGTT-1	EC_gCap	2_Het_1	2_Het	0
AGATGCTTCAGTCACA-1	EC_gCap	2_Het_1	2_Het	0
AGCCAATCAGAGGGTT-1	EC_gCap	2_Het_1	2_Het	0
AGCGCCATCATGGAGG-1	EC_gCap	2_Het_1	2_Het	2.1148
AGCTCAAAGCTCATAC-1	EC_gCap	2_Het_1	2_Het	0
AGGACGAGTTGGGAAC-1	EC_gCap	2_Het_1	2_Het	0
AGGCATTGTCGGATTT-1	EC_gCap	2_Het_1	2_Het	2.25966
AGGCTGCTCAGCTTCC-1	EC_gCap	2_Het_1	2_Het	0
AGGGAGTAGTACTCGT-1	EC_gCap	2_Het_1	2_Het	1.34703
AGGGAGTTCCCAGTGG-1	EC_gCap	2_Het_1	2_Het	0
AGGTCATCAAGGTTGG-1	EC_gCap	2_Het_1	2_Het	0
AGGTCATCAGGTAGTG-1	EC_gCap	2_Het_1	2_Het	2.97406
AGTAACCTCTCGTGAA-1	EC_gCap	2_Het_1	2_Het	2.17554
AGTAGCTTCTGCGGCA-1	EC_gCap	2_Het_1	2_Het	1.41824
AGTCTCCAGGTGCTTT-1	EC_gCap	2_Het_1	2_Het	1.45197
AGTGACTAGCCATGCC-1	EC_gCap	2_Het_1	2_Het	0
AGTGCCGTCTGGACTA-1	EC_gCap	2_Het_1	2_Het	0
AGTTCGACAAAGGGTC-1	EC_gCap	2_Het_1	2_Het	0
ATACCGAGTGTATTCG-1	EC_gCap	2_Het_1	2_Het	1.57653
ATAGAGAGTGTGTGGA-1	EC_gCap	2_Het_1	2_Het	0
ATCACTTCAAGAGTAT-1	EC_gCap	2_Het_1	2_Het	0
ATCCACCAGGTAGGCT-1	EC_gCap	2_Het_1	2_Het	0
ATCGGATCAAGATCCT-1	EC_gCap	2_Het_1	2_Het	1.32917
ATCGTCCCACATAACC-1	EC_gCap	2_Het_1	2_Het	0
ATCGTGATCAGCTGTA-1	EC_gCap	2_Het_1	2_Het	0
ATCTTCAAGCGACTAG-1	EC_gCap	2_Het_1	2_Het	0
ATCTTCAGTTAAGGAT-1	EC_gCap	2_Het_1	2_Het	0
ATGGAGGCATGTCAGT-1	EC_gCap	2_Het_1	2_Het	0
ATTATCCCATGACGGA-1	EC_gCap	2_Het_1	2_Het	2.11205
ATTATCCGTCAGGTGA-1	EC_gCap	2_Het_1	2_Het	0
ATTATCCTCCGTCACT-1	EC_gCap	2_Het_1	2_Het	0
ATTCCTAGTGAATAAC-1	EC_gCap	2_Het_1	2_Het	0
ATTCCTATCTGTAACG-1	EC_gCap	2_Het_1	2_Het	1.37809
ATTCTTGTCTTTGCGC-1	EC_gCap	2_Het_1	2_Het	0
ATTGGGTGTCGAATTC-1	EC_gCap	2_Het_1	2_Het	0
ATTGTTCTCGTGACTA-1	EC_gCap	2_Het_1	2_Het	2.10554
CAACAGTCACACACGC-1	EC_gCap	2_Het_1	2_Het	0
CAAGAGGTCGAACACT-1	EC_gCap	2_Het_1	2_Het	0
CAAGCTATCTCAGGCG-1	EC_gCap	2_Het_1	2_Het	0
CAAGGGATCATCGCCT-1	EC_gCap	2_Het_1	2_Het	0
CAATTTCCATTGTACG-1	EC_gCap	2_Het_1	2_Het	1.70597
CACAGATGTACTAACC-1	EC_gCap	2_Het_1	2_Het	1.44575
CACCGTTGTGGTAATA-1	EC_gCap	2_Het_1	2_Het	0
CACGTTCTCACAGAGG-1	EC_gCap	2_Het_1	2_Het	0
CACTTCGGTCGATTTG-1	EC_gCap	2_Het_1	2_Het	2.25347
CAGATCATCGTCTAAG-1	EC_gCap	2_Het_1	2_Het	0
CAGCACGGTAGACAGC-1	EC_gCap	2_Het_1	2_Het	0
CAGCACGGTGCGACAA-1	EC_gCap	2_Het_1	2_Het	0
CAGCCAGTCTGCTTTA-1	EC_gCap	2_Het_1	2_Het	0
CAGCGTGCAGCAGACA-1	EC_gCap	2_Het_1	2_Het	0
CAGGCCAAGATCCCGC-1	EC_gCap	2_Het_1	2_Het	1.50746
CAGGTATGTTTGATCG-1	EC_gCap	2_Het_1	2_Het	0
CATACAGCAATAACCC-1	EC_gCap	2_Het_1	2_Het	1.20465
CATAGACCACATACGT-1	EC_gCap	2_Het_1	2_Het	1.40118
CATAGACTCCATCGTC-1	EC_gCap	2_Het_1	2_Het	0
CATCCGTTCACTACTT-1	EC_gCap	2_Het_1	2_Het	0
CATGAGTGTATCCTTT-1	EC_gCap	2_Het_1	2_Het	0
CATGCAACAGAAGTTA-1	EC_gCap	2_Het_1	2_Het	0
CATGCAAGTAACACGG-1	EC_gCap	2_Het_1	2_Het	1.52892
CATGCGGCACCGTCGA-1	EC_gCap	2_Het_1	2_Het	0
CATGGTACAGTATACC-1	EC_gCap	2_Het_1	2_Het	1.07035
CATTCATAGAATGTTG-1	EC_gCap	2_Het_1	2_Het	0
CATTCCGGTTATTCTC-1	EC_gCap	2_Het_1	2_Het	1.44567
CCAATTTAGCGTGAAC-1	EC_gCap	2_Het_1	2_Het	1.64052
CCACACTTCCATCTAT-1	EC_gCap	2_Het_1	2_Het	2.04094
CCACCATCACCGTCTT-1	EC_gCap	2_Het_1	2_Het	0
CCACGAGCACATACTG-1	EC_gCap	2_Het_1	2_Het	1.98057
CCATAAGGTAGATTAG-1	EC_gCap	2_Het_1	2_Het	0
CCATCACGTCACTCGG-1	EC_gCap	2_Het_1	2_Het	2.21893
CCCGAAGGTAGGCAGT-1	EC_gCap	2_Het_1	2_Het	0
CCCGGAAGTCGTTCAA-1	EC_gCap	2_Het_1	2_Het	0
CCCTCAATCGTAACAC-1	EC_gCap	2_Het_1	2_Het	0
CCGATGGAGGAACTAT-1	EC_gCap	2_Het_1	2_Het	0
CCGATGGGTGAGACCA-1	EC_gCap	2_Het_1	2_Het	1.48794
CCGCAAGAGCGCCATC-1	EC_gCap	2_Het_1	2_Het	3.35123
CCGTGAGAGACATACA-1	EC_gCap	2_Het_1	2_Het	0
CCGTGAGAGCCTAACT-1	EC_gCap	2_Het_1	2_Het	0
CCTAACCCATATCGGT-1	EC_gCap	2_Het_1	2_Het	0
CCTAACCGTCCAAGAG-1	EC_gCap	2_Het_1	2_Het	0
CCTATCGCAACGTAAA-1	EC_gCap	2_Het_1	2_Het	0
CCTCAACAGAAGCGGG-1	EC_gCap	2_Het_1	2_Het	0
CCTCACACATGTTACG-1	EC_gCap	2_Het_1	2_Het	0
CCTCTCCAGAGAGGTA-1	EC_gCap	2_Het_1	2_Het	3.90929
CCTCTCCGTGAGAGGG-1	EC_gCap	2_Het_1	2_Het	0
CCTGCATAGGTACATA-1	EC_gCap	2_Het_1	2_Het	0
CCTGTTGTCAGATGCT-1	EC_gCap	2_Het_1	2_Het	1.64961
CGAGAAGTCGCAATGT-1	EC_gCap	2_Het_1	2_Het	0
CGAGGAATCACCACAA-1	EC_gCap	2_Het_1	2_Het	0
CGCAGGTGTCTTGCGG-1	EC_gCap	2_Het_1	2_Het	1.89814
CGCATAATCGGTCTGG-1	EC_gCap	2_Het_1	2_Het	1.30038
CGCATGGGTTGAAGTA-1	EC_gCap	2_Het_1	2_Het	0
CGCCAGAAGCCGGATA-1	EC_gCap	2_Het_1	2_Het	3.23796
CGCCAGATCGTGGCGT-1	EC_gCap	2_Het_1	2_Het	0
CGCGTGACAAAGACGC-1	EC_gCap	2_Het_1	2_Het	0
CGGAATTCAAGTGCTT-1	EC_gCap	2_Het_1	2_Het	0
CGGAATTCACCCTAAA-1	EC_gCap	2_Het_1	2_Het	0
CGGAGAACAAACACGG-1	EC_gCap	2_Het_1	2_Het	1.10195
CGGGACTCATCTGGGC-1	EC_gCap	2_Het_1	2_Het	0
CGGGACTCATCTTTCA-1	EC_gCap	2_Het_1	2_Het	1.21881
CGGGACTTCTGCGGGT-1	EC_gCap	2_Het_1	2_Het	0
CGGGTCACACCGTCTT-1	EC_gCap	2_Het_1	2_Het	0
CGGGTGTCAGCTGAAG-1	EC_gCap	2_Het_1	2_Het	0
CGGTCAGTCCACTAGA-1	EC_gCap	2_Het_1	2_Het	0.974636
CGTCAAAGTTCTGAGT-1	EC_gCap	2_Het_1	2_Het	1.40868
CGTTAGACAGGTACGA-1	EC_gCap	2_Het_1	2_Het	2.04535
CTACATTGTTCCCAAA-1	EC_gCap	2_Het_1	2_Het	0
CTACCCATCCCTTGTG-1	EC_gCap	2_Het_1	2_Het	0
CTCACTGCATGACTAC-1	EC_gCap	2_Het_1	2_Het	2.33291
CTCAGTCCACGAGGAT-1	EC_gCap	2_Het_1	2_Het	0
CTCCATGGTCTATGAC-1	EC_gCap	2_Het_1	2_Het	3.54492
CTCCGATAGCGGATCA-1	EC_gCap	2_Het_1	2_Het	0
CTCCGATGTGTGTACT-1	EC_gCap	2_Het_1	2_Het	2.15852
CTCCGATTCGGATTAC-1	EC_gCap	2_Het_1	2_Het	0
CTGAGGCGTCTGTCAA-1	EC_gCap	2_Het_1	2_Het	0
CTGTACCAGTTGCTGT-1	EC_gCap	2_Het_1	2_Het	0
CTGTAGACACAATGTC-1	EC_gCap	2_Het_1	2_Het	0
CTGTGAAAGGAACTAT-1	EC_gCap	2_Het_1	2_Het	0
CTGTGAAGTGTGCTTA-1	EC_gCap	2_Het_1	2_Het	0
CTTACCGGTTACAGCT-1	EC_gCap	2_Het_1	2_Het	2.14062
CTTACCGTCAGAGCAG-1	EC_gCap	2_Het_1	2_Het	1.94607
CTTAGGACACTGAGTT-1	EC_gCap	2_Het_1	2_Het	1.6913
CTTGAGAGTTCGTAAC-1	EC_gCap	2_Het_1	2_Het	2.63822
CTTTCGGGTCGCCTAG-1	EC_gCap	2_Het_1	2_Het	1.78417
GAAACCTGTAGGACCA-1	EC_gCap	2_Het_1	2_Het	2.79851
GAACACTTCCGCACGA-1	EC_gCap	2_Het_1	2_Het	0
GAACGTTAGGAAAGGT-1	EC_gCap	2_Het_1	2_Het	0
GAACGTTGTGCACGCT-1	EC_gCap	2_Het_1	2_Het	0
GAACTGTCAGGCACAA-1	EC_gCap	2_Het_1	2_Het	0
GAACTGTTCCCTCATG-1	EC_gCap	2_Het_1	2_Het	1.6324
GAAGAATTCGATACAC-1	EC_gCap	2_Het_1	2_Het	0
GACCAATGTAAGCAAT-1	EC_gCap	2_Het_1	2_Het	0
GACCCTTGTGAATGAT-1	EC_gCap	2_Het_1	2_Het	0
GACGCTGGTAGATCGG-1	EC_gCap	2_Het_1	2_Het	2.81043
GACTATGGTCTGTAGT-1	EC_gCap	2_Het_1	2_Het	0
GAGGCAAAGATGTTAG-1	EC_gCap	2_Het_1	2_Het	0.798611
GAGGCAAGTCTTTCTA-1	EC_gCap	2_Het_1	2_Het	3.45686
GATCACATCGCCGAAC-1	EC_gCap	2_Het_1	2_Het	0
GATGATCTCCTGTAAG-1	EC_gCap	2_Het_1	2_Het	0
GATTGGTGTCGCTTAA-1	EC_gCap	2_Het_1	2_Het	1.29928
GCAACATGTATCGCGC-1	EC_gCap	2_Het_1	2_Het	0
GCAACATTCTTGCAGA-1	EC_gCap	2_Het_1	2_Het	0
GCAACCGGTATTGAGA-1	EC_gCap	2_Het_1	2_Het	1.73507
GCAACCGTCCCGAGAC-1	EC_gCap	2_Het_1	2_Het	2.06123
GCACGGTGTATTCCTT-1	EC_gCap	2_Het_1	2_Het	0
GCACTAAAGATTACCC-1	EC_gCap	2_Het_1	2_Het	0
GCAGCCATCAACCTTT-1	EC_gCap	2_Het_1	2_Het	0
GCAGCTGTCCGCACGA-1	EC_gCap	2_Het_1	2_Het	0
GCAGTTAAGAGAACCC-1	EC_gCap	2_Het_1	2_Het	0
GCATCGGTCACTGTTT-1	EC_gCap	2_Het_1	2_Het	1.6314
GCATCGGTCATGCCGG-1	EC_gCap	2_Het_1	2_Het	1.66907
GCCAACGCATCCGTGG-1	EC_gCap	2_Het_1	2_Het	1.12008
GCCAGTGAGCCAAGTG-1	EC_gCap	2_Het_1	2_Het	0
GCCATGGAGGCTCACC-1	EC_gCap	2_Het_1	2_Het	0
GCCATTCAGGAACGCT-1	EC_gCap	2_Het_1	2_Het	0
GCCCAGATCCTAGCGG-1	EC_gCap	2_Het_1	2_Het	0
GCCTGTTCAGGGTTGA-1	EC_gCap	2_Het_1	2_Het	2.26524
GCCTGTTTCGTCAGAT-1	EC_gCap	2_Het_1	2_Het	0
GCGGAAAGTGGATCAG-1	EC_gCap	2_Het_1	2_Het	1.23976
GCGTGCACAACTCGTA-1	EC_gCap	2_Het_1	2_Het	0
GCGTGCACAGCTTTGA-1	EC_gCap	2_Het_1	2_Het	2.27224
GCGTTTCCAGGACAGT-1	EC_gCap	2_Het_1	2_Het	0
GCTGAATAGCAGAAAG-1	EC_gCap	2_Het_1	2_Het	0
GCTGAATCACACAGCC-1	EC_gCap	2_Het_1	2_Het	0
GCTGCAGAGAGGCGGA-1	EC_gCap	2_Het_1	2_Het	1.93644
GCTGCAGAGGAAGTAG-1	EC_gCap	2_Het_1	2_Het	2.67407
GCTGGGTTCATGGAGG-1	EC_gCap	2_Het_1	2_Het	0
GGAACCCGTAGACGTG-1	EC_gCap	2_Het_1	2_Het	0
GGAATCTCATAGAATG-1	EC_gCap	2_Het_1	2_Het	0
GGATCTAGTCTCTCCA-1	EC_gCap	2_Het_1	2_Het	2.58662
GGCAGTCCACATTGTG-1	EC_gCap	2_Het_1	2_Het	0
GGCTGTGGTGACCGTC-1	EC_gCap	2_Het_1	2_Het	0
GGCTTTCTCAAACCTG-1	EC_gCap	2_Het_1	2_Het	0
GGGACCTCATATGGCT-1	EC_gCap	2_Het_1	2_Het	1.87809
GGGCTACGTGTTGATC-1	EC_gCap	2_Het_1	2_Het	2.41951
GGGCTCAGTCAGTCTA-1	EC_gCap	2_Het_1	2_Het	0
GGGTCACCAGTTGAAA-1	EC_gCap	2_Het_1	2_Het	0
GGGTCTGCATTGCCTC-1	EC_gCap	2_Het_1	2_Het	1.54171
GGGTGAAGTGTTTACG-1	EC_gCap	2_Het_1	2_Het	0
GGGTGTCTCCCATAGA-1	EC_gCap	2_Het_1	2_Het	0
GGGTGTCTCGACATCA-1	EC_gCap	2_Het_1	2_Het	0
GGTAACTCAAAGGCAC-1	EC_gCap	2_Het_1	2_Het	0
GGTGTCGCAGTTCCAA-1	EC_gCap	2_Het_1	2_Het	0
GGTGTTACATCCGATA-1	EC_gCap	2_Het_1	2_Het	0
GGTTCTCAGCATCAGG-1	EC_gCap	2_Het_1	2_Het	2.83519
GGTTGTATCATTTGTC-1	EC_gCap	2_Het_1	2_Het	0
GTAAGTCCACTTCAGA-1	EC_gCap	2_Het_1	2_Het	0
GTAGATCCACAATGCT-1	EC_gCap	2_Het_1	2_Het	0
GTAGGAGCAAACAGGC-1	EC_gCap	2_Het_1	2_Het	0
GTATTGGGTCTAGTGT-1	EC_gCap	2_Het_1	2_Het	0
GTCGAATAGCCTCACG-1	EC_gCap	2_Het_1	2_Het	2.02757
GTCGAATGTGAGTTTC-1	EC_gCap	2_Het_1	2_Het	1.45653
GTCTAGAGTCGGATTT-1	EC_gCap	2_Het_1	2_Het	3.4791
GTCTCACTCTTCCGTG-1	EC_gCap	2_Het_1	2_Het	0
GTCTGTCCATAAGATG-1	EC_gCap	2_Het_1	2_Het	2.20587
GTGACGCTCAGCATTG-1	EC_gCap	2_Het_1	2_Het	0
GTGCGTGGTACAATAG-1	EC_gCap	2_Het_1	2_Het	2.13427
GTGGAAGAGCTAGATA-1	EC_gCap	2_Het_1	2_Het	2.09509
GTGGAGAAGGCTTTCA-1	EC_gCap	2_Het_1	2_Het	0
GTGGAGACACTGGCCA-1	EC_gCap	2_Het_1	2_Het	2.05918
GTGGCGTAGCGATGCA-1	EC_gCap	2_Het_1	2_Het	0
GTGGGAAGTGACAGGT-1	EC_gCap	2_Het_1	2_Het	0
GTGGTTAAGGAACTAT-1	EC_gCap	2_Het_1	2_Het	2.74666
GTGTGATGTCTTCATT-1	EC_gCap	2_Het_1	2_Het	2.48208
GTGTGGCGTGCTGATT-1	EC_gCap	2_Het_1	2_Het	0
GTTATGGAGCGTTCAT-1	EC_gCap	2_Het_1	2_Het	0
GTTCTATGTGATGTAA-1	EC_gCap	2_Het_1	2_Het	0
GTTGCTCGTGCACAAG-1	EC_gCap	2_Het_1	2_Het	0
GTTGTCCAGAATTTGG-1	EC_gCap	2_Het_1	2_Het	0
TAAGCCAGTCAATCTG-1	EC_gCap	2_Het_1	2_Het	0
TACATTCTCATCGCTC-1	EC_gCap	2_Het_1	2_Het	3.50898
TACGCTCTCTGCTGAA-1	EC_gCap	2_Het_1	2_Het	2.3504
TACGGGCAGCCGAACA-1	EC_gCap	2_Het_1	2_Het	0
TACGGGCAGTACGAGC-1	EC_gCap	2_Het_1	2_Het	0
TACTTACCACTTACAG-1	EC_gCap	2_Het_1	2_Het	0
TAGACTGCAAACTCTG-1	EC_gCap	2_Het_1	2_Het	0
TAGAGTCCACTACAGT-1	EC_gCap	2_Het_1	2_Het	0
TAGGAGGTCGGACAAG-1	EC_gCap	2_Het_1	2_Het	0
TAGGAGGTCGTCTAAG-1	EC_gCap	2_Het_1	2_Het	0
TAGGGTTAGGCAGCTA-1	EC_gCap	2_Het_1	2_Het	0
TATCAGGAGAGCAAGA-1	EC_gCap	2_Het_1	2_Het	0
TATCTTGTCCTCCACA-1	EC_gCap	2_Het_1	2_Het	3.27615
TCAAGCAAGAGCAGAA-1	EC_gCap	2_Het_1	2_Het	0
TCAAGCAGTAACACCT-1	EC_gCap	2_Het_1	2_Het	0
TCAAGCATCTGACAGT-1	EC_gCap	2_Het_1	2_Het	1.53961
TCAAGTGAGCGCCTCA-1	EC_gCap	2_Het_1	2_Het	1.15715
TCAAGTGGTCGTCTCT-1	EC_gCap	2_Het_1	2_Het	0
TCACGGGGTCGAATTC-1	EC_gCap	2_Het_1	2_Het	0
TCACTATGTGAACGGT-1	EC_gCap	2_Het_1	2_Het	0
TCAGCCTAGCTTGTTG-1	EC_gCap	2_Het_1	2_Het	0
TCAGCCTAGTAGGGTC-1	EC_gCap	2_Het_1	2_Het	2.42786
TCAGGTAAGGCTCTAT-1	EC_gCap	2_Het_1	2_Het	0
TCATTGTGTTAAACCC-1	EC_gCap	2_Het_1	2_Het	0
TCCACGTCACGTCGTG-1	EC_gCap	2_Het_1	2_Het	0
TCCAGAACATGCACTA-1	EC_gCap	2_Het_1	2_Het	2.23296
TCCCAGTCAGCGTACC-1	EC_gCap	2_Het_1	2_Het	0
TCCCAGTGTTCCACAA-1	EC_gCap	2_Het_1	2_Het	0
TCCGTGTTCCATAAGC-1	EC_gCap	2_Het_1	2_Het	0
TCCTTCTCAGCATGCC-1	EC_gCap	2_Het_1	2_Het	1.59249
TCGACCTAGTTAACAG-1	EC_gCap	2_Het_1	2_Het	2.62222
TCGATTTAGCACACCC-1	EC_gCap	2_Het_1	2_Het	0
TCGCTCAAGAGTCAGC-1	EC_gCap	2_Het_1	2_Het	0
TCGCTCAGTCCTTGTC-1	EC_gCap	2_Het_1	2_Het	0
TCGGGACGTATTGACC-1	EC_gCap	2_Het_1	2_Het	0
TCGGGCATCTCTCAAT-1	EC_gCap	2_Het_1	2_Het	0
TCTCACGAGCTACTGT-1	EC_gCap	2_Het_1	2_Het	0
TCTGGCTGTAGGACCA-1	EC_gCap	2_Het_1	2_Het	0
TCTTGCGTCATCGCCT-1	EC_gCap	2_Het_1	2_Het	0
TGACTCCTCGCTTACC-1	EC_gCap	2_Het_1	2_Het	0
TGAGACTCAACACTAC-1	EC_gCap	2_Het_1	2_Het	0
TGAGACTTCTACTGAG-1	EC_gCap	2_Het_1	2_Het	1.33755
TGAGCGCGTCAGTTTG-1	EC_gCap	2_Het_1	2_Het	0
TGAGGTTGTCTTGAAC-1	EC_gCap	2_Het_1	2_Het	0
TGATCAGAGAGCACTG-1	EC_gCap	2_Het_1	2_Het	0
TGATGCACATGGTACT-1	EC_gCap	2_Het_1	2_Het	0
TGATGGTTCATTTGTC-1	EC_gCap	2_Het_1	2_Het	1.46649
TGCACGGGTCGTACAT-1	EC_gCap	2_Het_1	2_Het	1.71942
TGCAGTATCAAGGCTT-1	EC_gCap	2_Het_1	2_Het	0
TGGAACTGTTCTAAGC-1	EC_gCap	2_Het_1	2_Het	0
TGGATCAAGAGAAGGT-1	EC_gCap	2_Het_1	2_Het	1.5395
TGGATGTAGATGTAGT-1	EC_gCap	2_Het_1	2_Het	0
TGGGAAGGTGAACTAA-1	EC_gCap	2_Het_1	2_Het	0
TGGGCGTAGGCTGTAG-1	EC_gCap	2_Het_1	2_Het	1.70157
TGGTACACAGCCGGTT-1	EC_gCap	2_Het_1	2_Het	0
TGGTACATCTCGCAGG-1	EC_gCap	2_Het_1	2_Het	0
TGGTTAGGTCGTACAT-1	EC_gCap	2_Het_1	2_Het	2.02712
TGTAACGTCCTCTTTC-1	EC_gCap	2_Het_1	2_Het	1.26509
TGTAACGTCGCATTGA-1	EC_gCap	2_Het_1	2_Het	0
TGTCCTGGTCATAACC-1	EC_gCap	2_Het_1	2_Het	0
[truncated: 5,055 more rows]
