# Supplementary material for: mTert induction in p21-positive cells counteracts capillary rarefaction and pulmonary emphysema
Source: EMBO Rep. 2024 Feb 29;25(3):36. doi: 10.1038/s44319-023-00041-1 (PMC10933469; doi:10.1038/s44319-023-00041-1)
Supplement: Supplementary file 7 — Source Data Fig. 5 [file 44319_2023_41_MOESM7_ESM.zip]

Archive with 94 entries (87 files):
- Source data Figure 5/
- __MACOSX/._Source data Figure 5
- Source data Figure 5/5F Numerical data, Image quantif. (w o image)/
- __MACOSX/Source data Figure 5/._5F Numerical data, Image quantif. (w o image)
- Source data Figure 5/.DS_Store
- __MACOSX/Source data Figure 5/._.DS_Store
- Source data Figure 5/5D Numerical data, Image quantif. (w o image)/
- __MACOSX/Source data Figure 5/._5D Numerical data, Image quantif. (w o image)
- Source data Figure 5/5C Image data Micr image/
- __MACOSX/Source data Figure 5/._5C Image data Micr image
- Source data Figure 5/5A Image data Micr image/
- __MACOSX/Source data Figure 5/._5A Image data Micr image
- Source data Figure 5/5B Numerical data, Image quantif. (w o image)/
- __MACOSX/Source data Figure 5/._5B Numerical data, Image quantif. (w o image)
- Source data Figure 5/5E image data Micr image/
- __MACOSX/Source data Figure 5/._5E image data Micr image
- Source data Figure 5/5F Numerical data, Image quantif. (w o image)/beta-galactosidase positive cells (% of total).xlsx
- __MACOSX/Source data Figure 5/5F Numerical data, Image quantif. (w o image)/._beta-galactosidase positive cells (% of total).xlsx
- Source data Figure 5/5D Numerical data, Image quantif. (w o image)/Cells p16+ and CD31+ (% of total CD31+).xlsx
- __MACOSX/Source data Figure 5/5D Numerical data, Image quantif. (w o image)/._Cells p16+ and CD31+ (% of total CD31+).xlsx
- Source data Figure 5/5C Image data Micr image/p21++ CD31.tif
- __MACOSX/Source data Figure 5/5C Image data Micr image/._p21++ CD31.tif
- Source data Figure 5/5C Image data Micr image/p21+TERT CI MERGE.tif
- __MACOSX/Source data Figure 5/5C Image data Micr image/._p21+TERT CI MERGE.tif
- Source data Figure 5/5C Image data Micr image/p21+TERT CI ZOOM.tif
- __MACOSX/Source data Figure 5/5C Image data Micr image/._p21+TERT CI ZOOM.tif
- Source data Figure 5/5C Image data Micr image/p21+TERT CI p16.tif
- __MACOSX/Source data Figure 5/5C Image data Micr image/._p21+TERT CI p16.tif
- Source data Figure 5/5C Image data Micr image/p21+TERT ZOOM.tif
- __MACOSX/Source data Figure 5/5C Image data Micr image/._p21+TERT ZOOM.tif
- Source data Figure 5/5C Image data Micr image/p21+- CD31.tif
- __MACOSX/Source data Figure 5/5C Image data Micr image/._p21+- CD31.tif
- Source data Figure 5/5C Image data Micr image/p21-+ MERGE.tif
- __MACOSX/Source data Figure 5/5C Image data Micr image/._p21-+ MERGE.tif
- Source data Figure 5/5C Image data Micr image/p21+- p16.tif
- __MACOSX/Source data Figure 5/5C Image data Micr image/._p21+- p16.tif
- Source data Figure 5/5C Image data Micr image/p21+TERT CI CD31.tif
- __MACOSX/Source data Figure 5/5C Image data Micr image/._p21+TERT CI CD31.tif
- Source data Figure 5/5C Image data Micr image/p21+TERT MERGE.tif
- __MACOSX/Source data Figure 5/5C Image data Micr image/._p21+TERT MERGE.tif
- Source data Figure 5/5C Image data Micr image/p21-+ZOOM.tif
- __MACOSX/Source data Figure 5/5C Image data Micr image/._p21-+ZOOM.tif
- Source data Figure 5/5C Image data Micr image/p21++ MERGE.tif
- __MACOSX/Source data Figure 5/5C Image data Micr image/._p21++ MERGE.tif
- Source data Figure 5/5C Image data Micr image/p21+TERT CD31.tif
- __MACOSX/Source data Figure 5/5C Image data Micr image/._p21+TERT CD31.tif
- Source data Figure 5/5C Image data Micr image/p21++ZOOM.tif
- __MACOSX/Source data Figure 5/5C Image data Micr image/._p21++ZOOM.tif
- Source data Figure 5/5C Image data Micr image/p21++ p16.tif
- __MACOSX/Source data Figure 5/5C Image data Micr image/._p21++ p16.tif
- Source data Figure 5/5C Image data Micr image/p21+TERT p16.tif
- __MACOSX/Source data Figure 5/5C Image data Micr image/._p21+TERT p16.tif
- Source data Figure 5/5A Image data Micr image/p21+- MERGE .tif
- __MACOSX/Source data Figure 5/5A Image data Micr image/._p21+- MERGE .tif
- Source data Figure 5/5A Image data Micr image/p21+TERT CI MUC1.tif
- __MACOSX/Source data Figure 5/5A Image data Micr image/._p21+TERT CI MUC1.tif
- Source data Figure 5/5A Image data Micr image/p21+TERT CI MERGE.tif
- __MACOSX/Source data Figure 5/5A Image data Micr image/._p21+TERT CI MERGE.tif
- Source data Figure 5/5A Image data Micr image/p21+TERT CI zoom.tif
- __MACOSX/Source data Figure 5/5A Image data Micr image/._p21+TERT CI zoom.tif
- Source data Figure 5/5A Image data Micr image/p21+TERT MUC1.tif
- __MACOSX/Source data Figure 5/5A Image data Micr image/._p21+TERT MUC1.tif
- Source data Figure 5/5A Image data Micr image/p21+TERT CI p16.tif
- __MACOSX/Source data Figure 5/5A Image data Micr image/._p21+TERT CI p16.tif
- Source data Figure 5/5A Image data Micr image/p21+TERT zoom.tif
- __MACOSX/Source data Figure 5/5A Image data Micr image/._p21+TERT zoom.tif
- Source data Figure 5/5A Image data Micr image/p21+- p16.tif
- __MACOSX/Source data Figure 5/5A Image data Micr image/._p21+- p16.tif
- Source data Figure 5/5A Image data Micr image/p21++ MUC1.tif
- __MACOSX/Source data Figure 5/5A Image data Micr image/._p21++ MUC1.tif
- Source data Figure 5/5A Image data Micr image/p21++ ZOOM.tif
- __MACOSX/Source data Figure 5/5A Image data Micr image/._p21++ ZOOM.tif
- Source data Figure 5/5A Image data Micr image/p21+TERT MERGE.tif
- __MACOSX/Source data Figure 5/5A Image data Micr image/._p21+TERT MERGE.tif
- Source data Figure 5/5A Image data Micr image/p21++ MERGE.tif
- __MACOSX/Source data Figure 5/5A Image data Micr image/._p21++ MERGE.tif
- Source data Figure 5/5A Image data Micr image/p21+- ZOOM.tif
- __MACOSX/Source data Figure 5/5A Image data Micr image/._p21+- ZOOM.tif
- Source data Figure 5/5A Image data Micr image/p21++ p16.tif
- __MACOSX/Source data Figure 5/5A Image data Micr image/._p21++ p16.tif
- Source data Figure 5/5A Image data Micr image/p21+TERT p16.tif
- __MACOSX/Source data Figure 5/5A Image data Micr image/._p21+TERT p16.tif
- Source data Figure 5/5A Image data Micr image/p21+- MUC1.tif
- __MACOSX/Source data Figure 5/5A Image data Micr image/._p21+- MUC1.tif
- Source data Figure 5/5B Numerical data, Image quantif. (w o image)/Cells p16+ and MUC1+ (% of total MUC1+).xlsx
- __MACOSX/Source data Figure 5/5B Numerical data, Image quantif. (w o image)/._Cells p16+ and MUC1+ (% of total MUC1+).xlsx
- Source data Figure 5/5E image data Micr image/p21+- TERT.tif
- __MACOSX/Source data Figure 5/5E image data Micr image/._p21+- TERT.tif
- Source data Figure 5/5E image data Micr image/p21+-.tif
- __MACOSX/Source data Figure 5/5E image data Micr image/._p21+-.tif
- Source data Figure 5/5E image data Micr image/p21++.tif
- __MACOSX/Source data Figure 5/5E image data Micr image/._p21++.tif
- Source data Figure 5/5E image data Micr image/p21+TERT CI.tif
- __MACOSX/Source data Figure 5/5E image data Micr image/._p21+TERT CI.tif
