# Supplementary material for: mTert induction in p21-positive cells counteracts capillary rarefaction and pulmonary emphysema
Source: EMBO Rep. 2024 Feb 29;25(3):36. doi: 10.1038/s44319-023-00041-1 (PMC10933469; doi:10.1038/s44319-023-00041-1)
Supplement: Supplementary file 7 — Source Data Fig. 5 [file 44319_2023_41_MOESM7_ESM.zip › Source data Figure 5/5F Numerical data, Image quantif. (w o image)/beta-galactosidase positive cells (% of total).xlsx]

## Sheet: Feuil1
p21+/+	p21+/-	p21+/Tert	p21+/Tert-CI
3.33087	4.15944	1.45606	4.48155
4.03818	3.98111	1.0274	1.93766
2.05213	5.37084	1.48096	2.41935
4.6729	3.38744	1.298	3.49233
4.20082	3.634	0.806952	3.68295
6.94723	2.21239	0.794224	1.2987
5.34351	3.13981	0.967982	3.40219
		1.37552
		1.54096
		0.718778
		0.814775
		1.33739
		1.79056
		0.744986
		1.59574
