# Supplementary material for: mTert induction in p21-positive cells counteracts capillary rarefaction and pulmonary emphysema
Source: EMBO Rep. 2024 Feb 29;25(3):36. doi: 10.1038/s44319-023-00041-1 (PMC10933469; doi:10.1038/s44319-023-00041-1)
Supplement: Supplementary file 7 — Source Data Fig. 5 [file 44319_2023_41_MOESM7_ESM.zip › Source data Figure 5/5D Numerical data, Image quantif. (w o image)/Cells p16+ and CD31+ (% of total CD31+).xlsx]

## Sheet: Feuil1
p21+/+	p21+/-	p21+/TERT	p21+/TERT-Ci
35.55	26.19	20.61	37.05
29.62	36.52	22.46	29.84
25.18	35.79	15.93	35.08
27.41	28.85	19.69	36.1
