# Supplementary material for: mTert induction in p21-positive cells counteracts capillary rarefaction and pulmonary emphysema
Source: EMBO Rep. 2024 Feb 29;25(3):36. doi: 10.1038/s44319-023-00041-1 (PMC10933469; doi:10.1038/s44319-023-00041-1)
Supplement: Supplementary file 7 — Source Data Fig. 5 [file 44319_2023_41_MOESM7_ESM.zip › Source data Figure 5/5B Numerical data, Image quantif. (w o image)/Cells p16+ and MUC1+ (% of total MUC1+).xlsx]

## Sheet: Feuil1
p21+/+	p21+/-	p21+/TERT	p21+/TERT-Ci
5.12	12.72	8.65	8.84
5.74	10.38	6.91	12.23
5.66	8.68	7.77	12.49
2.79		9.62	9.85
2.27
