# Supplementary material for: mTert induction in p21-positive cells counteracts capillary rarefaction and pulmonary emphysema
Source: EMBO Rep. 2024 Feb 29;25(3):36. doi: 10.1038/s44319-023-00041-1 (PMC10933469; doi:10.1038/s44319-023-00041-1)
Supplement: Supplementary file 8 — Source Data Fig. 6 [file 44319_2023_41_MOESM8_ESM.zip]

Archive with 26 entries (23 files):
- Source data Figure 6 /
- __MACOSX/._Source data Figure 6 
- Source data Figure 6 /.DS_Store
- __MACOSX/Source data Figure 6 /._.DS_Store
- Source data Figure 6 /6A Image data Micr images/
- __MACOSX/Source data Figure 6 /._6A Image data Micr images
- Source data Figure 6 /6B Numerical data image quantif. (wo image)/
- __MACOSX/Source data Figure 6 /._6B Numerical data image quantif. (wo image)
- Source data Figure 6 /6A Image data Micr images/young p21+TERT merge.tif
- __MACOSX/Source data Figure 6 /6A Image data Micr images/._young p21+TERT merge.tif
- Source data Figure 6 /6A Image data Micr images/old p21++ merge.tif
- __MACOSX/Source data Figure 6 /6A Image data Micr images/._old p21++ merge.tif
- Source data Figure 6 /6A Image data Micr images/young p21+TERT CI  merge.tif
- __MACOSX/Source data Figure 6 /6A Image data Micr images/._young p21+TERT CI  merge.tif
- Source data Figure 6 /6A Image data Micr images/old p21+- merge.tif
- __MACOSX/Source data Figure 6 /6A Image data Micr images/._old p21+- merge.tif
- Source data Figure 6 /6A Image data Micr images/young p21+- merge.tif
- __MACOSX/Source data Figure 6 /6A Image data Micr images/._young p21+- merge.tif
- Source data Figure 6 /6A Image data Micr images/old p21+TERT CI  merge.tif
- __MACOSX/Source data Figure 6 /6A Image data Micr images/._old p21+TERT CI  merge.tif
- Source data Figure 6 /6A Image data Micr images/young p21++ merge.tif
- __MACOSX/Source data Figure 6 /6A Image data Micr images/._young p21++ merge.tif
- Source data Figure 6 /6A Image data Micr images/old p21+TERT merge.tif
- __MACOSX/Source data Figure 6 /6A Image data Micr images/._old p21+TERT merge.tif
- Source data Figure 6 /6B Numerical data image quantif. (wo image)/CD31+ area fraction.xlsx
- __MACOSX/Source data Figure 6 /6B Numerical data image quantif. (wo image)/._CD31+ area fraction.xlsx
