# Supplementary material for: mTert induction in p21-positive cells counteracts capillary rarefaction and pulmonary emphysema
Source: EMBO Rep. 2024 Feb 29;25(3):36. doi: 10.1038/s44319-023-00041-1 (PMC10933469; doi:10.1038/s44319-023-00041-1)
Supplement: Supplementary file 8 — Source Data Fig. 6 [file 44319_2023_41_MOESM8_ESM.zip › Source data Figure 6 /6B Numerical data image quantif. (wo image)/CD31+ area fraction.xlsx]

## Sheet: Feuil1
	YOUNG					OLD
p21+/+	p21+/-	p21+/TERT	p21+/TERT-Ci		p21+/+	p21+/-	p21+/TERT	p21+/TERT-Ci
17.05	19.5	18.65	18.9		12.9	11.4	19.45	10.6
21.05	20.85	20.19	18		8.9	9.83	18	11.5
19	20	18.7	19.1		11.8	14.43	19.2	16.2
17	20.2	21.25	19.4		16.7	11.947	24.57	13.1
					11.7	7.867	21.4	10.8
