# Supplementary material for: mTert induction in p21-positive cells counteracts capillary rarefaction and pulmonary emphysema
Source: EMBO Rep. 2024 Feb 29;25(3):36. doi: 10.1038/s44319-023-00041-1 (PMC10933469; doi:10.1038/s44319-023-00041-1)
Supplement: Supplementary file 9 — Source Data Fig. 7 [file 44319_2023_41_MOESM9_ESM.zip]

Archive with 30 entries (26 files):
- Source data Figure 7 /
- __MACOSX/._Source data Figure 7 
- Source data Figure 7 /.DS_Store
- __MACOSX/Source data Figure 7 /._.DS_Store
- Source data Figure 7 /7B Numerical data Image quantif (wo images)/
- __MACOSX/Source data Figure 7 /._7B Numerical data Image quantif (wo images)
- Source data Figure 7 /7D.E.F Numerical data scRNAseq/
- __MACOSX/Source data Figure 7 /._7D.E.F Numerical data scRNAseq
- Source data Figure 7 /7A Image data Micr images/
- __MACOSX/Source data Figure 7 /._7A Image data Micr images
- Source data Figure 7 /7B Numerical data Image quantif (wo images)/CD34+ area fraction.xlsx
- __MACOSX/Source data Figure 7 /7B Numerical data Image quantif (wo images)/._CD34+ area fraction.xlsx
- Source data Figure 7 /7D.E.F Numerical data scRNAseq/Fig7.xlsx
- __MACOSX/Source data Figure 7 /7D.E.F Numerical data scRNAseq/._Fig7.xlsx
- Source data Figure 7 /7A Image data Micr images/p21+TERT CI old.tif
- __MACOSX/Source data Figure 7 /7A Image data Micr images/._p21+TERT CI old.tif
- Source data Figure 7 /7A Image data Micr images/p21+TERT young.tif
- __MACOSX/Source data Figure 7 /7A Image data Micr images/._p21+TERT young.tif
- Source data Figure 7 /7A Image data Micr images/p21++ young .tif
- __MACOSX/Source data Figure 7 /7A Image data Micr images/._p21++ young .tif
- Source data Figure 7 /7A Image data Micr images/p21+- old.tif
- __MACOSX/Source data Figure 7 /7A Image data Micr images/._p21+- old.tif
- Source data Figure 7 /7A Image data Micr images/p21+- young.tif
- __MACOSX/Source data Figure 7 /7A Image data Micr images/._p21+- young.tif
- Source data Figure 7 /7A Image data Micr images/p21++ old.tif
- __MACOSX/Source data Figure 7 /7A Image data Micr images/._p21++ old.tif
- Source data Figure 7 /7A Image data Micr images/p21+TERT old.tif
- __MACOSX/Source data Figure 7 /7A Image data Micr images/._p21+TERT old.tif
- Source data Figure 7 /7A Image data Micr images/p21+TERT CI young.tif
- __MACOSX/Source data Figure 7 /7A Image data Micr images/._p21+TERT CI young.tif
