# Supplementary material for: mTert induction in p21-positive cells counteracts capillary rarefaction and pulmonary emphysema
Source: EMBO Rep. 2024 Feb 29;25(3):36. doi: 10.1038/s44319-023-00041-1 (PMC10933469; doi:10.1038/s44319-023-00041-1)
Supplement: Supplementary file 9 — Source Data Fig. 7 [file 44319_2023_41_MOESM9_ESM.zip › Source data Figure 7 /7B Numerical data Image quantif (wo images)/CD34+ area fraction.xlsx]

## Sheet: Feuil1
	Young					Old
p21+/+	p21+/-	p21+/TERT	p21+/TERT-Ci		p21+/+	p21+/-	p21+/TERT	p21+/TERT-Ci
6.63	9.63	9.28	11.95		1.24	1.16	11.73	1.14
9.27	10.18	9.23	11.62		1.57	1.24	11.18	1.32
7.38	11.04	12.05	12.03		0.75	0.69	10.23	1.04
						1.05	10.95	0.86
								1
