# Supplementary material for: mTert induction in p21-positive cells counteracts capillary rarefaction and pulmonary emphysema
Source: EMBO Rep. 2024 Feb 29;25(3):36. doi: 10.1038/s44319-023-00041-1 (PMC10933469; doi:10.1038/s44319-023-00041-1)
Supplement: Supplementary file 9 — Source Data Fig. 7 [file 44319_2023_41_MOESM9_ESM.zip › Source data Figure 7 /7D.E.F Numerical data scRNAseq/Fig7.xlsx]

## Sheet: Fig1D
CD34 expression level for Endothelial and Fibroblast cell types
Cell_name	Cell_Type	Mouse_name	Phenotype	Cd34_norm_log.count
AAAGTGACACTTGTGA-1	Endothelial_Cell	1_WT_1	1_WT	4.5617
AACAACCAGTTACTCG-1	Endothelial_Cell	1_WT_1	1_WT	2.57216
AACACACTCCGTTTCG-1	Endothelial_Cell	1_WT_1	1_WT	2.79013
AACCTGAAGACCACGA-1	Endothelial_Cell	1_WT_1	1_WT	3.92342
AAGCCATCACTCAGAT-1	Endothelial_Cell	1_WT_1	1_WT	3.22904
AAGCCATTCCTTCGAC-1	Endothelial_Cell	1_WT_1	1_WT	1.50302
AAGTACCCACATTACG-1	Endothelial_Cell	1_WT_1	1_WT	2.54204
ACATGCAGTTTGGCTA-1	Endothelial_Cell	1_WT_1	1_WT	3.61654
ACCGTTCGTGTCCTAA-1	Endothelial_Cell	1_WT_1	1_WT	2.60446
ACGCACGAGAAGCCTG-1	Endothelial_Cell	1_WT_1	1_WT	3.30347
AGCATCACACTCCCTA-1	Endothelial_Cell	1_WT_1	1_WT	3.53065
AGCGCCATCACGAGGA-1	Endothelial_Cell	1_WT_1	1_WT	0
AGGACTTTCGGAGTGA-1	Endothelial_Cell	1_WT_1	1_WT	2.4457
ATACCGACATCAGTCA-1	Endothelial_Cell	1_WT_1	1_WT	3.26126
ATAGACCTCACCGACG-1	Endothelial_Cell	1_WT_1	1_WT	2.04894
ATATCCTCAAAGAGTT-1	Endothelial_Cell	1_WT_1	1_WT	3.30735
ATCCTATTCTACTATC-1	Endothelial_Cell	1_WT_1	1_WT	2.77604
ATCGGCGAGTGATCGG-1	Endothelial_Cell	1_WT_1	1_WT	1.9654
ATTCACTGTCTCGCGA-1	Endothelial_Cell	1_WT_1	1_WT	2.28181
CAATACGTCACTTGGA-1	Endothelial_Cell	1_WT_1	1_WT	2.34028
CACATGAGTCACAGTT-1	Endothelial_Cell	1_WT_1	1_WT	3.48647
CACCAAAGTTCGGCCA-1	Endothelial_Cell	1_WT_1	1_WT	2.02708
CATCGGGTCCACAAGT-1	Endothelial_Cell	1_WT_1	1_WT	0
CATGGTAAGGCGCTTC-1	Endothelial_Cell	1_WT_1	1_WT	0
CCATAAGCACAAGCAG-1	Endothelial_Cell	1_WT_1	1_WT	0
CCGTTCATCTCGTTTA-1	Endothelial_Cell	1_WT_1	1_WT	3.37379
CGCCAGAGTCGTCAGC-1	Endothelial_Cell	1_WT_1	1_WT	3.28735
CGTGCTTCAGGGACTA-1	Endothelial_Cell	1_WT_1	1_WT	4.36194
CTACATTGTAGCACAG-1	Endothelial_Cell	1_WT_1	1_WT	3.63433
CTAGACATCTAAACGC-1	Endothelial_Cell	1_WT_1	1_WT	2.00468
CTCTCAGAGAACAGGA-1	Endothelial_Cell	1_WT_1	1_WT	0
CTGTGGGCAATAGAGT-1	Endothelial_Cell	1_WT_1	1_WT	0
GAACTGTGTATGAGGC-1	Endothelial_Cell	1_WT_1	1_WT	1.85202
GACAGCCTCCGAAATC-1	Endothelial_Cell	1_WT_1	1_WT	0
GACCGTGGTTGGGACA-1	Endothelial_Cell	1_WT_1	1_WT	1.92278
GACTTCCGTTGCGAAG-1	Endothelial_Cell	1_WT_1	1_WT	0
GAGTTACGTGATTGGG-1	Endothelial_Cell	1_WT_1	1_WT	3.71366
GATCATGTCAGACAAA-1	Endothelial_Cell	1_WT_1	1_WT	2.29368
GATTCGAAGCATGCGA-1	Endothelial_Cell	1_WT_1	1_WT	0
GCATCGGAGGCTGAAC-1	Endothelial_Cell	1_WT_1	1_WT	3.0991
GCTCAAACAGTCTCTC-1	Endothelial_Cell	1_WT_1	1_WT	3.23182
GCTGGGTAGACATATG-1	Endothelial_Cell	1_WT_1	1_WT	2.09572
GGAGGTAAGAAGAACG-1	Endothelial_Cell	1_WT_1	1_WT	1.23171
GGATCTATCTCATGGA-1	Endothelial_Cell	1_WT_1	1_WT	1.56652
GGGATCCGTACAGTAA-1	Endothelial_Cell	1_WT_1	1_WT	0
GGGCTACAGGAATGTT-1	Endothelial_Cell	1_WT_1	1_WT	0
GGTAACTAGGGTACGT-1	Endothelial_Cell	1_WT_1	1_WT	1.99436
GGTTAACCACAGGATG-1	Endothelial_Cell	1_WT_1	1_WT	0
GTCGTAAGTTGCTTGA-1	Endothelial_Cell	1_WT_1	1_WT	0
GTGACGCGTGGCTTAT-1	Endothelial_Cell	1_WT_1	1_WT	1.76032
GTTAGTGAGCATTGTC-1	Endothelial_Cell	1_WT_1	1_WT	2.80011
GTTAGTGAGCTCCATA-1	Endothelial_Cell	1_WT_1	1_WT	1.66755
GTTTACTTCGCTGACG-1	Endothelial_Cell	1_WT_1	1_WT	2.67611
TAAGTCGTCCCGGTAG-1	Endothelial_Cell	1_WT_1	1_WT	2.03264
TACTGCCGTACGACTT-1	Endothelial_Cell	1_WT_1	1_WT	2.05165
TAGAGTCTCTCCAATT-1	Endothelial_Cell	1_WT_1	1_WT	4.13939
TCATCCGTCGGCTCTT-1	Endothelial_Cell	1_WT_1	1_WT	3.13342
TCATTACCACCGAATT-1	Endothelial_Cell	1_WT_1	1_WT	2.05363
TCCAGAAGTTCTCACC-1	Endothelial_Cell	1_WT_1	1_WT	0
TCGGGTGGTATGAAGT-1	Endothelial_Cell	1_WT_1	1_WT	2.3842
TCGTAGAGTTCAAGGG-1	Endothelial_Cell	1_WT_1	1_WT	3.0015
TCTCACGTCCTAGCCT-1	Endothelial_Cell	1_WT_1	1_WT	3.06344
TGACCCTGTCACTAGT-1	Endothelial_Cell	1_WT_1	1_WT	3.07351
TGCAGTATCCGTGGGT-1	Endothelial_Cell	1_WT_1	1_WT	2.7806
TGGAACTTCACTAGCA-1	Endothelial_Cell	1_WT_1	1_WT	2.09678
TGGATCAAGAAGGTAG-1	Endothelial_Cell	1_WT_1	1_WT	2.07806
TGGGATTGTGTGCTTA-1	Endothelial_Cell	1_WT_1	1_WT	2.88134
TGTCCACAGGCTCAAG-1	Endothelial_Cell	1_WT_1	1_WT	2.51095
TGTGAGTGTGCACGCT-1	Endothelial_Cell	1_WT_1	1_WT	3.35965
TGTGATGTCACGTCCT-1	Endothelial_Cell	1_WT_1	1_WT	4.34266
TTAATCCTCATTGTGG-1	Endothelial_Cell	1_WT_1	1_WT	1.65912
TTCTCTCCATCTGGGC-1	Endothelial_Cell	1_WT_1	1_WT	2.14821
TTCTGTATCTGGTGCG-1	Endothelial_Cell	1_WT_1	1_WT	4.02637
TTTACGTTCAAAGGAT-1	Endothelial_Cell	1_WT_1	1_WT	3.07311
TTTCAGTAGGCCCGTT-1	Endothelial_Cell	1_WT_1	1_WT	2.52304
TTTGGTTAGTTTCAGC-1	Endothelial_Cell	3_Tert_6	3_Tert	3.62183
AACCATGTCCACTGAA-1	Endothelial_Cell	3_Tert_5	3_Tert	2.4855
AACCATGTCGTTCTCG-1	Endothelial_Cell	3_Tert_5	3_Tert	3.37182
AATGGAACAATGTCTG-1	Endothelial_Cell	3_Tert_5	3_Tert	2.95842
ACCACAAGTCGTCAGC-1	Endothelial_Cell	3_Tert_5	3_Tert	1.2275
ACGATCATCTACTTCA-1	Endothelial_Cell	3_Tert_5	3_Tert	3.04231
ACGATGTGTCCGGATC-1	Endothelial_Cell	3_Tert_5	3_Tert	1.56213
ACGTACACAGAAACCG-1	Endothelial_Cell	3_Tert_5	3_Tert	2.56989
ACTTATCAGGATATAC-1	Endothelial_Cell	3_Tert_5	3_Tert	2.49164
AGAACAAAGTTCTACG-1	Endothelial_Cell	3_Tert_5	3_Tert	3.29018
AGACTCAAGAAGCCAC-1	Endothelial_Cell	3_Tert_5	3_Tert	2.61543
AGACTCACACGTCGTG-1	Endothelial_Cell	3_Tert_5	3_Tert	2.36554
AGACTCATCCGGCTTT-1	Endothelial_Cell	3_Tert_5	3_Tert	2.56504
AGAGCAGTCAGCGCGT-1	Endothelial_Cell	3_Tert_5	3_Tert	1.73327
AGGATCTTCCATAGAC-1	Endothelial_Cell	3_Tert_5	3_Tert	2.86632
AGGGAGTAGCTGAAAT-1	Endothelial_Cell	3_Tert_5	3_Tert	3.4768
AGGGTCCTCATGGATC-1	Endothelial_Cell	3_Tert_5	3_Tert	2.18922
AGGGTGATCAACCTTT-1	Endothelial_Cell	3_Tert_5	3_Tert	2.32287
AGGTTGTGTGCGGCTT-1	Endothelial_Cell	3_Tert_5	3_Tert	0
AGTAACCGTCGTGTTA-1	Endothelial_Cell	3_Tert_5	3_Tert	0
AGTAACCTCCGTGTGG-1	Endothelial_Cell	3_Tert_5	3_Tert	0
AGTAGCTTCTTCGACC-1	Endothelial_Cell	3_Tert_5	3_Tert	2.15934
AGTAGTCGTCAGGCAA-1	Endothelial_Cell	3_Tert_5	3_Tert	2.5887
AGTGTTGGTACGCTTA-1	Endothelial_Cell	3_Tert_5	3_Tert	1.49979
AGTTCCCAGAGGTTAT-1	Endothelial_Cell	3_Tert_5	3_Tert	0.706624
ATACTTCCATGGGTTT-1	Endothelial_Cell	3_Tert_5	3_Tert	1.42792
ATCACTTGTTGATGTC-1	Endothelial_Cell	3_Tert_5	3_Tert	3.70221
ATCATTCTCGGCTGAC-1	Endothelial_Cell	3_Tert_5	3_Tert	2.69095
ATCCCTGCAGCGACAA-1	Endothelial_Cell	3_Tert_5	3_Tert	0
ATCTCTATCGCTGATA-1	Endothelial_Cell	3_Tert_5	3_Tert	3.53067
ATGAAAGTCGTCAAAC-1	Endothelial_Cell	3_Tert_5	3_Tert	3.51006
ATGATCGCATCACGGC-1	Endothelial_Cell	3_Tert_5	3_Tert	1.57776
ATGCATGGTATCGCAT-1	Endothelial_Cell	3_Tert_5	3_Tert	2.0463
ATGCATGTCGTTCAGA-1	Endothelial_Cell	3_Tert_5	3_Tert	2.67004
ATGCCTCAGCCTCGTG-1	Endothelial_Cell	3_Tert_5	3_Tert	1.01488
ATGCCTCCATGACAGG-1	Endothelial_Cell	3_Tert_5	3_Tert	1.47265
ATGGAGGGTTCGAGCC-1	Endothelial_Cell	3_Tert_5	3_Tert	3.19304
ATGGATCGTCGAACGA-1	Endothelial_Cell	3_Tert_5	3_Tert	2.24627
ATTACCTAGCAATAAC-1	Endothelial_Cell	3_Tert_5	3_Tert	1.19932
ATTCACTGTACATACC-1	Endothelial_Cell	3_Tert_5	3_Tert	2.57824
ATTCAGGAGGACAAGA-1	Endothelial_Cell	3_Tert_5	3_Tert	2.3923
ATTCGTTCAGTCGAGA-1	Endothelial_Cell	3_Tert_5	3_Tert	2.77323
ATTCTTGGTCGAAACG-1	Endothelial_Cell	3_Tert_5	3_Tert	1.67836
CAACGGCTCATCCCGT-1	Endothelial_Cell	3_Tert_5	3_Tert	3.16936
CAATTTCCACCCTATC-1	Endothelial_Cell	3_Tert_5	3_Tert	1.9246
CACACAATCGCATTAG-1	Endothelial_Cell	3_Tert_5	3_Tert	1.70173
CACAGATCAGCGGTCT-1	Endothelial_Cell	3_Tert_5	3_Tert	2.86969
CACCAAACACCCAACG-1	Endothelial_Cell	3_Tert_5	3_Tert	3.19824
CAGATTGCAATAGTCC-1	Endothelial_Cell	3_Tert_5	3_Tert	3.27342
CATCGTCTCCCGTAAA-1	Endothelial_Cell	3_Tert_5	3_Tert	3.5089
CATGCGGTCCCGAGTG-1	Endothelial_Cell	3_Tert_5	3_Tert	3.3639
CATTCCGAGCCTCATA-1	Endothelial_Cell	3_Tert_5	3_Tert	0
CATTCTAGTACGATCT-1	Endothelial_Cell	3_Tert_5	3_Tert	2.55426
CATTTCAGTTAAGGAT-1	Endothelial_Cell	3_Tert_5	3_Tert	2.45123
CCAATGACAGGATTCT-1	Endothelial_Cell	3_Tert_5	3_Tert	2.37164
CCCATTGTCGACGATT-1	Endothelial_Cell	3_Tert_5	3_Tert	2.54418
CCGGGTATCATGACAC-1	Endothelial_Cell	3_Tert_5	3_Tert	2.72064
CCTCTCCTCTTCGATT-1	Endothelial_Cell	3_Tert_5	3_Tert	1.74847
CGACAGCGTGAATGAT-1	Endothelial_Cell	3_Tert_5	3_Tert	3.50065
CGCGTGACAGAACTAA-1	Endothelial_Cell	3_Tert_5	3_Tert	0.961796
CGTAATGCAGTCAGAG-1	Endothelial_Cell	3_Tert_5	3_Tert	0
CGTAGTATCTCCGTGT-1	Endothelial_Cell	3_Tert_5	3_Tert	3.35248
CGTGTCTCATGGCCAC-1	Endothelial_Cell	3_Tert_5	3_Tert	2.19087
CGTTAGAAGTCTGGTT-1	Endothelial_Cell	3_Tert_5	3_Tert	2.76183
CGTTAGATCTGATTCT-1	Endothelial_Cell	3_Tert_5	3_Tert	3.5616
CGTTCTGCAACTCCAA-1	Endothelial_Cell	3_Tert_5	3_Tert	2.64917
CTAACTTGTGTTTGCA-1	Endothelial_Cell	3_Tert_5	3_Tert	2.77589
CTACAGAGTGTCTAAC-1	Endothelial_Cell	3_Tert_5	3_Tert	2.77768
CTCAATTCAAAGCTAA-1	Endothelial_Cell	3_Tert_5	3_Tert	0
CTCACTGCATTCACAG-1	Endothelial_Cell	3_Tert_5	3_Tert	2.25244
CTCAGGGTCACGGGAA-1	Endothelial_Cell	3_Tert_5	3_Tert	2.82527
CTCCACAAGTTGCATC-1	Endothelial_Cell	3_Tert_5	3_Tert	4.39465
CTCGAGGCAATGTCTG-1	Endothelial_Cell	3_Tert_5	3_Tert	2.54565
CTGAGCGCAGCCCACA-1	Endothelial_Cell	3_Tert_5	3_Tert	2.16938
CTGCCATAGTCATCGT-1	Endothelial_Cell	3_Tert_5	3_Tert	2.19744
CTGGACGAGGAGTCTG-1	Endothelial_Cell	3_Tert_5	3_Tert	3.0915
CTGGACGCACCCAATA-1	Endothelial_Cell	3_Tert_5	3_Tert	2.33386
CTGTACCCAAGGCTTT-1	Endothelial_Cell	3_Tert_5	3_Tert	3.38906
CTTTCAAAGCTACTAC-1	Endothelial_Cell	3_Tert_5	3_Tert	2.12776
GAAGCCCTCGTAACCA-1	Endothelial_Cell	3_Tert_5	3_Tert	0.822587
GAAGTAACATGAAGGC-1	Endothelial_Cell	3_Tert_5	3_Tert	4.13398
GACCGTGGTTTAGAGA-1	Endothelial_Cell	3_Tert_5	3_Tert	2.27631
GATGTTGTCAGCCCAG-1	Endothelial_Cell	3_Tert_5	3_Tert	1.84724
GCCATGGCACTATGTG-1	Endothelial_Cell	3_Tert_5	3_Tert	1.93387
GCGATCGCATAGTCAC-1	Endothelial_Cell	3_Tert_5	3_Tert	2.49252
GGAACCCTCATAGGCT-1	Endothelial_Cell	3_Tert_5	3_Tert	3.35791
GGGACCTGTGCTCGTG-1	Endothelial_Cell	3_Tert_5	3_Tert	1.58768
GGGATCCCACTGCGTG-1	Endothelial_Cell	3_Tert_5	3_Tert	3.43185
GGGCCATAGCCTTTCC-1	Endothelial_Cell	3_Tert_5	3_Tert	1.77229
GGGTCACCACCCTAGG-1	Endothelial_Cell	3_Tert_5	3_Tert	0
GTAGAAAAGTCCCGGT-1	Endothelial_Cell	3_Tert_5	3_Tert	1.56953
GTAGGAGGTAAGTTGA-1	Endothelial_Cell	3_Tert_5	3_Tert	2.66723
GTATTTCGTTGTAGCT-1	Endothelial_Cell	3_Tert_5	3_Tert	3.4153
GTCAAGTAGCTGGCCT-1	Endothelial_Cell	3_Tert_5	3_Tert	3.04255
GTCATCCCAAAGGGCT-1	Endothelial_Cell	3_Tert_5	3_Tert	3.41847
GTCTACCGTTAAGGAT-1	Endothelial_Cell	3_Tert_5	3_Tert	2.00857
GTCTAGAGTCGATTTG-1	Endothelial_Cell	3_Tert_5	3_Tert	2.79328
GTGAGGAAGAGCTGCA-1	Endothelial_Cell	3_Tert_5	3_Tert	2.65801
GTGCGTGAGCAATAGT-1	Endothelial_Cell	3_Tert_5	3_Tert	2.65971
GTTGTAGCAAGTATAG-1	Endothelial_Cell	3_Tert_5	3_Tert	2.36549
GTTGTCCTCATTTCGT-1	Endothelial_Cell	3_Tert_5	3_Tert	2.45877
TACCGAACAGGGTTGA-1	Endothelial_Cell	3_Tert_5	3_Tert	2.14187
TAGACTGAGCTGGAGT-1	Endothelial_Cell	3_Tert_5	3_Tert	1.43869
TAGACTGCATCGAACT-1	Endothelial_Cell	3_Tert_5	3_Tert	3.27681
TCATCATAGGTCGTCC-1	Endothelial_Cell	3_Tert_5	3_Tert	2.03539
TCATGTTCAATCCAGT-1	Endothelial_Cell	3_Tert_5	3_Tert	2.53455
TCATTGTAGACGACGT-1	Endothelial_Cell	3_Tert_5	3_Tert	2.51763
TCCAGAAGTTGTGTAC-1	Endothelial_Cell	3_Tert_5	3_Tert	2.93901
TCCATCGCACCAGCGT-1	Endothelial_Cell	3_Tert_5	3_Tert	2.27414
TCCATGCCACCGCTGA-1	Endothelial_Cell	3_Tert_5	3_Tert	2.50828
TCCCAGTCACATGACT-1	Endothelial_Cell	3_Tert_5	3_Tert	2.23478
TCGAAGTCAAGTCCAT-1	Endothelial_Cell	3_Tert_5	3_Tert	1.7964
TCGAAGTCAGGGAGAG-1	Endothelial_Cell	3_Tert_5	3_Tert	1.99948
TCGCTTGAGGGTAGCT-1	Endothelial_Cell	3_Tert_5	3_Tert	4.0844
TCGGGACTCTAATTCC-1	Endothelial_Cell	3_Tert_5	3_Tert	0
TCGGGTGGTGTGTGGA-1	Endothelial_Cell	3_Tert_5	3_Tert	3.67336
TCGTAGAGTACGACTT-1	Endothelial_Cell	3_Tert_5	3_Tert	2.42681
TCTATCACACACACTA-1	Endothelial_Cell	3_Tert_5	3_Tert	1.78948
TCTTGCGAGAGTCCGA-1	Endothelial_Cell	3_Tert_5	3_Tert	2.68274
TGACCCTCAAAGTATG-1	Endothelial_Cell	3_Tert_5	3_Tert	2.32888
TGACTCCGTGCGAGTA-1	Endothelial_Cell	3_Tert_5	3_Tert	2.37103
TGACTCCTCTCGTCGT-1	Endothelial_Cell	3_Tert_5	3_Tert	1.73979
TGAGCATCATACCAGT-1	Endothelial_Cell	3_Tert_5	3_Tert	2.30581
TGAGGGACACTTGACA-1	Endothelial_Cell	3_Tert_5	3_Tert	1.13695
TGATCTTAGGGTGGGA-1	Endothelial_Cell	3_Tert_5	3_Tert	0
TGCGACGTCCATTGTT-1	Endothelial_Cell	3_Tert_5	3_Tert	2.41573
TGCGGGTTCGACTCCT-1	Endothelial_Cell	3_Tert_5	3_Tert	2.99424
TGTCCACCAACGATCT-1	Endothelial_Cell	3_Tert_5	3_Tert	2.31042
TGTTCTAAGCAGGTCA-1	Endothelial_Cell	3_Tert_5	3_Tert	2.10385
TGTTTGTAGGTTGCCC-1	Endothelial_Cell	3_Tert_5	3_Tert	2.13913
TTAATCCGTTAGAGAT-1	Endothelial_Cell	3_Tert_5	3_Tert	2.97336
TTCCTCTCAGAACTTC-1	Endothelial_Cell	3_Tert_5	3_Tert	0
TTGGATGAGCCGCACT-1	Endothelial_Cell	3_Tert_5	3_Tert	3.37806
TTGTTCAAGTTCCGGC-1	Endothelial_Cell	3_Tert_5	3_Tert	1.60878
TTGTTGTGTAACGATA-1	Endothelial_Cell	3_Tert_5	3_Tert	4.54665
TTTACCAGTCACATTG-1	Endothelial_Cell	3_Tert_5	3_Tert	1.35149
TTTCCTCTCCTTCTGG-1	Endothelial_Cell	3_Tert_5	3_Tert	1.82184
AAACGCTAGGCTAACG-1	Endothelial_Cell	3_Tert_6	3_Tert	1.02549
AAAGGATCATATCTCT-1	Endothelial_Cell	3_Tert_6	3_Tert	3.12522
AAGCGTTAGGTACAAT-1	Endothelial_Cell	3_Tert_6	3_Tert	2.92881
AAGTCGTCACTTTATC-1	Endothelial_Cell	3_Tert_6	3_Tert	3.52131
ACATCGAAGGCATGGT-1	Endothelial_Cell	3_Tert_6	3_Tert	3.61505
ACATCGATCAGAGCAG-1	Endothelial_Cell	3_Tert_6	3_Tert	3.67064
ACCAAACTCGCTAGCG-1	Endothelial_Cell	3_Tert_6	3_Tert	1.76896
ACGGAAGTCAGTGTCA-1	Endothelial_Cell	3_Tert_6	3_Tert	2.41862
ACGTCCTTCGTTCGCT-1	Endothelial_Cell	3_Tert_6	3_Tert	2.14108
ACTTCCGTCATCTCTA-1	Endothelial_Cell	3_Tert_6	3_Tert	2.40184
AGAAATGAGACTGGGT-1	Endothelial_Cell	3_Tert_6	3_Tert	0
AGACACTAGTGCGACA-1	Endothelial_Cell	3_Tert_6	3_Tert	2.19859
AGACACTTCGAAATCC-1	Endothelial_Cell	3_Tert_6	3_Tert	3.71761
AGGAATAGTGAGGCAT-1	Endothelial_Cell	3_Tert_6	3_Tert	2.11736
AGGGCTCCACGCTGCA-1	Endothelial_Cell	3_Tert_6	3_Tert	2.26083
AGGGTTTGTAGGAAAG-1	Endothelial_Cell	3_Tert_6	3_Tert	2.97344
AGTAGCTCAGCATTGT-1	Endothelial_Cell	3_Tert_6	3_Tert	2.67354
AGTAGTCGTGTGTACT-1	Endothelial_Cell	3_Tert_6	3_Tert	2.1242
AGTCTCCGTCGTACTA-1	Endothelial_Cell	3_Tert_6	3_Tert	3.12706
ATACCGATCAACACCA-1	Endothelial_Cell	3_Tert_6	3_Tert	2.95177
ATCCACCTCATGCGGC-1	Endothelial_Cell	3_Tert_6	3_Tert	2.65868
ATCCGTCTCACACCGG-1	Endothelial_Cell	3_Tert_6	3_Tert	1.40172
ATGGTTGAGAAGGATG-1	Endothelial_Cell	3_Tert_6	3_Tert	3.33833
ATTCATCAGGTCATCT-1	Endothelial_Cell	3_Tert_6	3_Tert	3.68692
ATTCCTACATTGAGGG-1	Endothelial_Cell	3_Tert_6	3_Tert	2.46865
CAACAGTGTGTACAGG-1	Endothelial_Cell	3_Tert_6	3_Tert	2.9115
CAAGAGGTCTCAACCC-1	Endothelial_Cell	3_Tert_6	3_Tert	2.4307
CACCAAAAGTCATAGA-1	Endothelial_Cell	3_Tert_6	3_Tert	1.99796
CACCGTTCAAGTGACG-1	Endothelial_Cell	3_Tert_6	3_Tert	3.74425
CACGTTCAGCACACAG-1	Endothelial_Cell	3_Tert_6	3_Tert	2.70636
CAGGGCTCAGTGGGTA-1	Endothelial_Cell	3_Tert_6	3_Tert	2.056
CATACTTTCCCATTTA-1	Endothelial_Cell	3_Tert_6	3_Tert	1.97909
CATAGACGTCCAGGTC-1	Endothelial_Cell	3_Tert_6	3_Tert	3.31306
CATTGCCCAGCTCTGG-1	Endothelial_Cell	3_Tert_6	3_Tert	2.47224
CCACGTTCAGTCTCTC-1	Endothelial_Cell	3_Tert_6	3_Tert	3.21548
CCCTCTCCAGTAACGG-1	Endothelial_Cell	3_Tert_6	3_Tert	2.33822
CCGGTAGCACATTGTG-1	Endothelial_Cell	3_Tert_6	3_Tert	3.82487
CCGGTAGGTAAGTAGT-1	Endothelial_Cell	3_Tert_6	3_Tert	2.56677
CCTCAACGTGTCTTGA-1	Endothelial_Cell	3_Tert_6	3_Tert	4.44635
CGACAGCGTGAGCAGT-1	Endothelial_Cell	3_Tert_6	3_Tert	2.2106
CGATCGGGTCAGTCCG-1	Endothelial_Cell	3_Tert_6	3_Tert	2.76871
CGGAACCCATGACAAA-1	Endothelial_Cell	3_Tert_6	3_Tert	1.48069
CTACTATCAGATCCAT-1	Endothelial_Cell	3_Tert_6	3_Tert	3.50711
CTAGGTAAGCGTGAAC-1	Endothelial_Cell	3_Tert_6	3_Tert	2.10169
CTATCCGAGAATCGCG-1	Endothelial_Cell	3_Tert_6	3_Tert	1.70068
CTCAGAATCCGTTGGG-1	Endothelial_Cell	3_Tert_6	3_Tert	0
CTCAGTCGTTCATCTT-1	Endothelial_Cell	3_Tert_6	3_Tert	4.38846
CTCATTAAGGCATTTC-1	Endothelial_Cell	3_Tert_6	3_Tert	3.68714
CTCCAACTCGTCGGGT-1	Endothelial_Cell	3_Tert_6	3_Tert	2.74316
CTCCGATGTGGTAACG-1	Endothelial_Cell	3_Tert_6	3_Tert	2.9717
CTCGAGGCAAGTAGTA-1	Endothelial_Cell	3_Tert_6	3_Tert	1.36182
CTCTCAGAGCACTAAA-1	Endothelial_Cell	3_Tert_6	3_Tert	3.2759
CTGCATCAGCTTCATG-1	Endothelial_Cell	3_Tert_6	3_Tert	1.43052
CTGCTCACAGCTATAC-1	Endothelial_Cell	3_Tert_6	3_Tert	1.63116
CTGTCGTGTATCGTGT-1	Endothelial_Cell	3_Tert_6	3_Tert	0
CTGTGGGAGTCATGGG-1	Endothelial_Cell	3_Tert_6	3_Tert	3.53291
GAAACCTCAGCTCCTT-1	Endothelial_Cell	3_Tert_6	3_Tert	3.43536
GAAGCGAAGGAGATAG-1	Endothelial_Cell	3_Tert_6	3_Tert	2.20819
GACTATGTCTCCTGTG-1	Endothelial_Cell	3_Tert_6	3_Tert	2.33424
GACTGATAGAGGTTTA-1	Endothelial_Cell	3_Tert_6	3_Tert	1.10705
GAGAGGTCACTCCGGA-1	Endothelial_Cell	3_Tert_6	3_Tert	2.63171
GAGAGGTCAGCAGTTT-1	Endothelial_Cell	3_Tert_6	3_Tert	1.55915
GAGTGAGCATGAAAGT-1	Endothelial_Cell	3_Tert_6	3_Tert	2.7857
GATTCGAAGTTAACGA-1	Endothelial_Cell	3_Tert_6	3_Tert	2.94245
GCATTAGGTGCCCTTT-1	Endothelial_Cell	3_Tert_6	3_Tert	3.35633
GCCAGCATCTTGAGCA-1	Endothelial_Cell	3_Tert_6	3_Tert	2.48233
GCGTGCAAGGTATTGA-1	Endothelial_Cell	3_Tert_6	3_Tert	1.87694
GCTTTCGGTAGTCGTT-1	Endothelial_Cell	3_Tert_6	3_Tert	2.72466
GGAATGGTCAGGACGA-1	Endothelial_Cell	3_Tert_6	3_Tert	2.34042
GGAGATGCAGGCACAA-1	Endothelial_Cell	3_Tert_6	3_Tert	4.00179
GGAGCAATCCGATGTA-1	Endothelial_Cell	3_Tert_6	3_Tert	0
GGAGGTAGTACTCGTA-1	Endothelial_Cell	3_Tert_6	3_Tert	2.44256
GGGACAAAGCTCCGAC-1	Endothelial_Cell	3_Tert_6	3_Tert	0
GGGACAATCCATCACC-1	Endothelial_Cell	3_Tert_6	3_Tert	2.80567
GGGACTCCAATAGAGT-1	Endothelial_Cell	3_Tert_6	3_Tert	2.77716
GGTAATCGTATGAGAT-1	Endothelial_Cell	3_Tert_6	3_Tert	2.80272
GGTAATCTCTTGAACG-1	Endothelial_Cell	3_Tert_6	3_Tert	1.833
GGTGATTAGAGCCCAA-1	Endothelial_Cell	3_Tert_6	3_Tert	2.26179
GTAAGTCTCGCAGATT-1	Endothelial_Cell	3_Tert_6	3_Tert	1.18859
GTATTTCGTTCCGCTT-1	Endothelial_Cell	3_Tert_6	3_Tert	4.46452
GTCACGGTCCTAAGTG-1	Endothelial_Cell	3_Tert_6	3_Tert	2.68087
GTCTACCAGTAGAGTT-1	Endothelial_Cell	3_Tert_6	3_Tert	3.84874
GTCTAGATCTCCAATT-1	Endothelial_Cell	3_Tert_6	3_Tert	2.96892
GTCTGTCAGCATTGAA-1	Endothelial_Cell	3_Tert_6	3_Tert	3.59705
GTTAGACTCTACCCAC-1	Endothelial_Cell	3_Tert_6	3_Tert	4.07036
GTTCGCTCATCGCTCT-1	Endothelial_Cell	3_Tert_6	3_Tert	2.08097
GTTGCTCAGCTTGTTG-1	Endothelial_Cell	3_Tert_6	3_Tert	1.4181
GTTTACTGTGTGTCCG-1	Endothelial_Cell	3_Tert_6	3_Tert	3.36893
TAACCAGGTACCGGAA-1	Endothelial_Cell	3_Tert_6	3_Tert	3.0804
TACTTACAGTTTGGCT-1	Endothelial_Cell	3_Tert_6	3_Tert	2.70861
TAGACCATCGCGCCAA-1	Endothelial_Cell	3_Tert_6	3_Tert	0
TAGATCGGTTACGTAC-1	Endothelial_Cell	3_Tert_6	3_Tert	3.4794
TATCTGTAGGCCTAAG-1	Endothelial_Cell	3_Tert_6	3_Tert	2.86154
TCACTATCAGGGATAC-1	Endothelial_Cell	3_Tert_6	3_Tert	0.984455
TCAGCAATCGTCTCAC-1	Endothelial_Cell	3_Tert_6	3_Tert	1.3922
TCCCAGTGTATTTCTC-1	Endothelial_Cell	3_Tert_6	3_Tert	3.29422
TCCCATGGTGCAATAA-1	Endothelial_Cell	3_Tert_6	3_Tert	2.02463
TCGGGACAGACCCTTA-1	Endothelial_Cell	3_Tert_6	3_Tert	2.29061
TCTCAGCAGTAAACTG-1	Endothelial_Cell	3_Tert_6	3_Tert	2.31436
TCTTAGTAGAGCAGAA-1	Endothelial_Cell	3_Tert_6	3_Tert	2.02387
TCTTAGTGTATCTCTT-1	Endothelial_Cell	3_Tert_6	3_Tert	1.51444
TGAATCGGTCAGGTAG-1	Endothelial_Cell	3_Tert_6	3_Tert	3.38131
TGACAGTGTTGTGTAC-1	Endothelial_Cell	3_Tert_6	3_Tert	3.7972
TGAGCGCCACAAATCC-1	Endothelial_Cell	3_Tert_6	3_Tert	2.89932
TGAGCGCCACACGCCA-1	Endothelial_Cell	3_Tert_6	3_Tert	3.23602
TGGTGATAGAAGTATC-1	Endothelial_Cell	3_Tert_6	3_Tert	2.36385
TGTCCACAGCCTCGTG-1	Endothelial_Cell	3_Tert_6	3_Tert	3.59357
TTATTGCAGGAGACCT-1	Endothelial_Cell	3_Tert_6	3_Tert	4.35847
TTATTGCGTCATACCA-1	Endothelial_Cell	3_Tert_6	3_Tert	2.05403
TTCATGTTCCACTGGG-1	Endothelial_Cell	3_Tert_6	3_Tert	2.84857
TTCCACGCATAACTCG-1	Endothelial_Cell	3_Tert_6	3_Tert	2.24363
TTCCTAAAGGTCGCCT-1	Endothelial_Cell	3_Tert_6	3_Tert	3.15766
TTCCTTCTCAGATTGC-1	Endothelial_Cell	3_Tert_6	3_Tert	3.29609
TTCTTGAGTCTGGTTA-1	Endothelial_Cell	3_Tert_6	3_Tert	0
TTCTTGAGTTTCTTAC-1	Endothelial_Cell	3_Tert_6	3_Tert	2.51178
TTGACCCTCTCGTGGG-1	Endothelial_Cell	3_Tert_6	3_Tert	1.25524
TTGCCTGAGGAGGGTG-1	Endothelial_Cell	3_Tert_6	3_Tert	2.4489
TTGCGTCGTTAAGAAC-1	Endothelial_Cell	3_Tert_6	3_Tert	1.67758
TTGTGGACACCTGTCT-1	Endothelial_Cell	3_Tert_6	3_Tert	2.5303
TTGTGTTCATAGTCAC-1	Endothelial_Cell	3_Tert_6	3_Tert	2.89598
TTGTTCACACGGAAGT-1	Endothelial_Cell	3_Tert_6	3_Tert	2.57822
TTTCATGGTCGTCGGT-1	Endothelial_Cell	3_Tert_6	3_Tert	3.57335
AAAGTCCCATGATGCT-1	Endothelial_Cell	2_Het_1	2_Het	2.26236
AACAACCCAAATCGGG-1	Endothelial_Cell	2_Het_1	2_Het	0
AACCAACCAACAACAA-1	Endothelial_Cell	2_Het_1	2_Het	2.18495
AACGTCAAGCATGCGA-1	Endothelial_Cell	2_Het_1	2_Het	1.79464
AATGGAATCCTATTGT-1	Endothelial_Cell	2_Het_1	2_Het	4.19315
ACACTGAGTTATAGCC-1	Endothelial_Cell	2_Het_1	2_Het	1.95133
ACATGCAAGAGCCCAA-1	Endothelial_Cell	2_Het_1	2_Het	2.72464
ACCGTTCCAGGCTATT-1	Endothelial_Cell	2_Het_1	2_Het	2.32873
ACTACGATCTAAACGC-1	Endothelial_Cell	2_Het_1	2_Het	2.05325
ACTTTCAGTGACTCGC-1	Endothelial_Cell	2_Het_1	2_Het	2.53885
AGTACCATCTCACCCA-1	Endothelial_Cell	2_Het_1	2_Het	0
AGTACTGTCGAACCTA-1	Endothelial_Cell	2_Het_1	2_Het	3.03714
AGTCATGCAGCATCTA-1	Endothelial_Cell	2_Het_1	2_Het	1.27447
ATACCGAAGGGAGTGG-1	Endothelial_Cell	2_Het_1	2_Het	2.71391
ATCGATGTCAGTCATG-1	Endothelial_Cell	2_Het_1	2_Het	2.39168
ATCGGATCAGGTTCAT-1	Endothelial_Cell	2_Het_1	2_Het	1.03493
ATCTCTAGTGTGTCCG-1	Endothelial_Cell	2_Het_1	2_Het	3.2906
ATGATCGAGCTGTACT-1	Endothelial_Cell	2_Het_1	2_Het	4.79028
ATTATCCGTGCATTAC-1	Endothelial_Cell	2_Het_1	2_Het	3.76893
ATTCAGGAGGTTCACT-1	Endothelial_Cell	2_Het_1	2_Het	1.85651
ATTCCCGTCAGTCACA-1	Endothelial_Cell	2_Het_1	2_Het	1.86901
CAACGGCCAAGACTGG-1	Endothelial_Cell	2_Het_1	2_Het	1.9185
CACAGATTCGAGAATA-1	Endothelial_Cell	2_Het_1	2_Het	3.86467
CACCAAATCTAGTCAG-1	Endothelial_Cell	2_Het_1	2_Het	1.72273
CATGCGGAGGCCATAG-1	Endothelial_Cell	2_Het_1	2_Het	1.40875
CCAATGACACCCAACG-1	Endothelial_Cell	2_Het_1	2_Het	2.00991
CCACGAGGTGGATACG-1	Endothelial_Cell	2_Het_1	2_Het	2.95984
CCGTAGGGTCTTCCGT-1	Endothelial_Cell	2_Het_1	2_Het	1.38797
CCTCACAGTTTACTGG-1	Endothelial_Cell	2_Het_1	2_Het	0.881214
CCTCAGTAGTGCCAGA-1	Endothelial_Cell	2_Het_1	2_Het	1.48805
CCTCTCCAGCCTCGTG-1	Endothelial_Cell	2_Het_1	2_Het	0
CGCGTGAAGACTTAAG-1	Endothelial_Cell	2_Het_1	2_Het	3.1557
CTAAGTGGTTGCCGCA-1	Endothelial_Cell	2_Het_1	2_Het	1.32808
CTAGGTAAGAATGTTG-1	Endothelial_Cell	2_Het_1	2_Het	3.86265
CTAGGTAGTTCGTGCG-1	Endothelial_Cell	2_Het_1	2_Het	2.51566
CTATCCGCATGGATCT-1	Endothelial_Cell	2_Het_1	2_Het	2.39599
CTATCCGTCTTACCAT-1	Endothelial_Cell	2_Het_1	2_Het	3.13098
CTCAAGATCAAGTGGG-1	Endothelial_Cell	2_Het_1	2_Het	3.64915
CTCCCTCCACGGTGAA-1	Endothelial_Cell	2_Het_1	2_Het	3.53367
CTGCGAGAGCCATCCG-1	Endothelial_Cell	2_Het_1	2_Het	3.09669
CTGTAGACAAGCAGGT-1	Endothelial_Cell	2_Het_2	2_Het	1.47925
GAATAGAAGTTCCATG-1	Endothelial_Cell	2_Het_1	2_Het	2.06407
GACATCACAGGTAGTG-1	Endothelial_Cell	2_Het_1	2_Het	1.59137
GATGACTGTCTTGGTA-1	Endothelial_Cell	2_Het_1	2_Het	3.7366
GCAACATTCGGCCTTT-1	Endothelial_Cell	2_Het_1	2_Het	1.57331
GCAGCTGAGCCGTTGC-1	Endothelial_Cell	2_Het_1	2_Het	3.81885
GCAGTTACAAGACAAT-1	Endothelial_Cell	2_Het_1	2_Het	2.21245
GCTACCTGTAGCGCCT-1	Endothelial_Cell	2_Het_1	2_Het	0
GCTGGGTCAGACACAG-1	Endothelial_Cell	2_Het_1	2_Het	3.45021
GGAAGTGGTCAGCTTA-1	Endothelial_Cell	2_Het_1	2_Het	2.38889
GGAATGGGTGTCTAAC-1	Endothelial_Cell	2_Het_1	2_Het	2.71768
GGACGTCGTTGGGATG-1	Endothelial_Cell	2_Het_1	2_Het	0
GGAGAACCATTGTACG-1	Endothelial_Cell	2_Het_1	2_Het	1.64623
GGAGCAACAGATGCGA-1	Endothelial_Cell	2_Het_1	2_Het	3.38931
GGAGGATTCGTAGGGA-1	Endothelial_Cell	2_Het_1	2_Het	1.52568
GGGAAGTCAAATACGA-1	Endothelial_Cell	2_Het_1	2_Het	3.42099
GGGACCTCAGAATCGG-1	Endothelial_Cell	2_Het_1	2_Het	3.75476
GGTAATCCAAATGAGT-1	Endothelial_Cell	2_Het_1	2_Het	3.22367
GGTGATTCATCCGCGA-1	Endothelial_Cell	2_Het_1	2_Het	2.77269
GTAATGCAGCACTTTG-1	Endothelial_Cell	2_Het_1	2_Het	3.37966
GTCATTTCATCATGAC-1	Endothelial_Cell	2_Het_1	2_Het	3.62786
GTCGTAATCCCTCTAG-1	Endothelial_Cell	2_Het_1	2_Het	2.56188
GTCTACCGTGCCGTAC-1	Endothelial_Cell	2_Het_1	2_Het	1.68844
GTGCAGCTCTTACGTT-1	Endothelial_Cell	2_Het_3	2_Het	2.75122
GTTCCGTGTGTCATTG-1	Endothelial_Cell	2_Het_1	2_Het	2.33404
TACCGAAGTGTATTCG-1	Endothelial_Cell	2_Het_1	2_Het	3.31853
TATCGCCCATGTCAGT-1	Endothelial_Cell	2_Het_1	2_Het	2.97737
TATCGCCGTTCCTTGC-1	Endothelial_Cell	2_Het_1	2_Het	2.36959
TATCGCCTCTGTTCAT-1	Endothelial_Cell	2_Het_1	2_Het	3.50146
TCAAGCACATCTGTTT-1	Endothelial_Cell	2_Het_1	2_Het	2.32188
TCACAAGGTAGACACG-1	Endothelial_Cell	2_Het_1	2_Het	3.62051
TCACACCGTTTACACG-1	Endothelial_Cell	2_Het_1	2_Het	2.2935
TCAGCAACAACAGAGC-1	Endothelial_Cell	2_Het_1	2_Het	2.10137
TCCCAGTAGTGATAAC-1	Endothelial_Cell	2_Het_1	2_Het	0
TCCGAAAGTTCTCACC-1	Endothelial_Cell	2_Het_1	2_Het	3.06014
TCTACATCATCAACCA-1	Endothelial_Cell	2_Het_1	2_Het	0
TCTTGCGGTGAAAGTT-1	Endothelial_Cell	2_Het_1	2_Het	2.21223
TGCAGGCGTCTTACAG-1	Endothelial_Cell	2_Het_1	2_Het	1.04794
TGCAGTAGTGTTAACC-1	Endothelial_Cell	2_Het_1	2_Het	3.96856
TGGCGTGAGTCGTTAC-1	Endothelial_Cell	2_Het_1	2_Het	3.006
TGGGTTATCGACGACC-1	Endothelial_Cell	2_Het_1	2_Het	0
TGGTTAGTCTGCGGAC-1	Endothelial_Cell	2_Het_1	2_Het	2.31685
TTCCTTCGTTCTCCTG-1	Endothelial_Cell	2_Het_1	2_Het	2.75772
TTCGGTCAGGTGTGAC-1	Endothelial_Cell	2_Het_1	2_Het	3.68996
AAAGGGCAGAGATCGC-1	Endothelial_Cell	2_Het_2	2_Het	3.15859
AACACACGTACTGAGG-1	Endothelial_Cell	2_Het_2	2_Het	4.41888
AATCGTGTCTAGACCA-1	Endothelial_Cell	2_Het_2	2_Het	3.13009
AATGAAGTCTATTGTC-1	Endothelial_Cell	2_Het_2	2_Het	3.55528
ACACTGATCTACAGGT-1	Endothelial_Cell	2_Het_2	2_Het	4.06214
ACATCCCGTTAAGAAC-1	Endothelial_Cell	2_Het_2	2_Het	3.88694
ACCATTTGTTATGGTC-1	Endothelial_Cell	2_Het_2	2_Het	1.89176
ACGCACGGTTGACGGA-1	Endothelial_Cell	2_Het_2	2_Het	3.90198
ACGGTCGTCATACGGT-1	Endothelial_Cell	2_Het_2	2_Het	3.35232
ACTGTCCGTTCATCTT-1	Endothelial_Cell	2_Het_2	2_Het	2.64993
AGACCCGGTCTTGCGG-1	Endothelial_Cell	2_Het_2	2_Het	3.80282
AGATGCTGTGGTTTAC-1	Endothelial_Cell	2_Het_2	2_Het	2.32379
AGCCACGGTACGCTTA-1	Endothelial_Cell	2_Het_2	2_Het	3.8825
AGCCACGTCCTGGTCT-1	Endothelial_Cell	2_Het_2	2_Het	3.13036
AGCCAGCAGTCACGCC-1	Endothelial_Cell	2_Het_2	2_Het	3.30921
AGCGCTGTCGACATAC-1	Endothelial_Cell	2_Het_2	2_Het	3.3427
AGTCATGGTATACCTG-1	Endothelial_Cell	2_Het_2	2_Het	2.76942
AGTGTTGAGCAAGGAA-1	Endothelial_Cell	2_Het_2	2_Het	2.32781
ATAGAGAAGGTGCCTC-1	Endothelial_Cell	2_Het_2	2_Het	3.55559
ATAGGCTCAGAGGTAC-1	Endothelial_Cell	2_Het_2	2_Het	2.61353
ATCCATTGTTCCTAAG-1	Endothelial_Cell	2_Het_2	2_Het	1.84328
ATCGCCTCACAATTCG-1	Endothelial_Cell	2_Het_2	2_Het	2.45122
ATCGTCCCAACTTGGT-1	Endothelial_Cell	2_Het_2	2_Het	2.8712
CAACGATCAGATACCT-1	Endothelial_Cell	2_Het_2	2_Het	0
CAAGCTACACGCGCTA-1	Endothelial_Cell	2_Het_2	2_Het	3.67015
CAATCGATCAAGGTGG-1	Endothelial_Cell	2_Het_2	2_Het	2.3693
CATAAGCAGGCTCTCG-1	Endothelial_Cell	2_Het_2	2_Het	2.40039
CATTGTTCATCGTGGC-1	Endothelial_Cell	2_Het_2	2_Het	3.33863
CCCTCAATCCCGTTGT-1	Endothelial_Cell	2_Het_2	2_Het	0
CCGATGGAGCAGAAAG-1	Endothelial_Cell	2_Het_2	2_Het	3.76165
CCTCAGTCACGGGTAA-1	Endothelial_Cell	2_Het_2	2_Het	1.64707
CCTCCAAAGCCGATTT-1	Endothelial_Cell	2_Het_2	2_Het	3.54736
CGGAACCGTACAAGTA-1	Endothelial_Cell	2_Het_2	2_Het	2.18918
CTCAACCAGGCTTCCG-1	Endothelial_Cell	2_Het_2	2_Het	3.94455
CTCATTAAGGCTGAAC-1	Endothelial_Cell	2_Het_2	2_Het	2.51621
CTTCAATAGAGATCGC-1	Endothelial_Cell	2_Het_2	2_Het	4.41661
CTTCTAAAGCGACTTT-1	Endothelial_Cell	2_Het_2	2_Het	3.85801
CTTTCGGAGCTCTATG-1	Endothelial_Cell	2_Het_2	2_Het	3.27745
GACGCTGAGAATCGTA-1	Endothelial_Cell	2_Het_2	2_Het	2.77445
GATCACAGTAGTCACT-1	Endothelial_Cell	2_Het_2	2_Het	1.16253
GATGAGGCAAGATTGA-1	Endothelial_Cell	2_Het_2	2_Het	3.59418
GATGGAGAGTCTGTAC-1	Endothelial_Cell	2_Het_2	2_Het	3.08222
GCAGTTAAGCACTTTG-1	Endothelial_Cell	2_Het_2	2_Het	1.9353
GCATGATAGCAACTTC-1	Endothelial_Cell	2_Het_2	2_Het	3.1452
GCATGATTCAGATTGC-1	Endothelial_Cell	2_Het_2	2_Het	2.04631
GCATGATTCTCATGCC-1	Endothelial_Cell	2_Het_2	2_Het	2.74227
GCCAGGTCATAGGTTC-1	Endothelial_Cell	2_Het_2	2_Het	1.83959
GCCCAGAAGCTGACAG-1	Endothelial_Cell	2_Het_2	2_Het	4.14238
GCCCGAAAGAGGACTC-1	Endothelial_Cell	2_Het_2	2_Het	3.39403
GCCGTGAAGGAGAGTA-1	Endothelial_Cell	2_Het_2	2_Het	1.56241
GCCTGTTCACCAGCCA-1	Endothelial_Cell	2_Het_2	2_Het	1.54964
GGCAGTCTCCACTGGG-1	Endothelial_Cell	2_Het_2	2_Het	1.75545
GGGTTTAAGAGAGGTA-1	Endothelial_Cell	2_Het_2	2_Het	2.9013
GGTAGAGAGGACAAGA-1	Endothelial_Cell	2_Het_2	2_Het	4.70146
GGTAGAGAGGTATTGA-1	Endothelial_Cell	2_Het_2	2_Het	2.94483
GTAGAGGGTGTGTCGC-1	Endothelial_Cell	2_Het_2	2_Het	3.35378
GTCAAACCACCACTGG-1	Endothelial_Cell	2_Het_2	2_Het	2.94628
GTCATCCTCATTTACC-1	Endothelial_Cell	2_Het_2	2_Het	3.21171
GTGACGCTCGACCTAA-1	Endothelial_Cell	2_Het_2	2_Het	2.23907
GTGAGGAAGAGTGACC-1	Endothelial_Cell	2_Het_2	2_Het	4.21131
GTTGTAGTCTGTCCGT-1	Endothelial_Cell	2_Het_2	2_Het	4.22773
GTTGTCCCATACTTTC-1	Endothelial_Cell	2_Het_2	2_Het	3.29148
TAATCTCAGAAATGGG-1	Endothelial_Cell	2_Het_2	2_Het	3.43978
TACCCGTGTCGTGTTA-1	Endothelial_Cell	2_Het_2	2_Het	2.51413
TACTTCAAGGTCCCGT-1	Endothelial_Cell	2_Het_2	2_Het	2.22937
TAGGTTGAGGGCAAGG-1	Endothelial_Cell	2_Het_2	2_Het	2.93502
TATTGGGCACGACCTG-1	Endothelial_Cell	2_Het_2	2_Het	3.44038
TCAAGACCACCAGTAT-1	Endothelial_Cell	2_Het_2	2_Het	3.58429
TCAATCTGTGCAGATG-1	Endothelial_Cell	2_Het_2	2_Het	4.50631
TCCTTCTAGAGCAGTC-1	Endothelial_Cell	2_Het_2	2_Het	3.4544
TCTGCCACAAAGACTA-1	Endothelial_Cell	2_Het_2	2_Het	2.87359
TCTTAGTCATGTAACC-1	Endothelial_Cell	2_Het_2	2_Het	0.819365
TGAATCGGTAAGGCCA-1	Endothelial_Cell	2_Het_2	2_Het	2.31489
TGATTTCGTGGTCTGC-1	Endothelial_Cell	2_Het_2	2_Het	3.88016
TGGATGTGTCGAATTC-1	Endothelial_Cell	2_Het_2	2_Het	3.69934
TGGTGATCAGTATACC-1	Endothelial_Cell	2_Het_2	2_Het	1.16049
TGTAACGCAGTCTTCC-1	Endothelial_Cell	2_Het_2	2_Het	2.6754
TGTGTGACATGTGCCG-1	Endothelial_Cell	2_Het_2	2_Het	3.63135
TTCCACGTCTCACGAA-1	Endothelial_Cell	2_Het_2	2_Het	0.682566
TTCCTCTAGCTGAGCA-1	Endothelial_Cell	2_Het_2	2_Het	3.25603
TTCTTCCGTACTCGCG-1	Endothelial_Cell	2_Het_2	2_Het	2.71718
TTGAGTGCACTGAGGA-1	Endothelial_Cell	2_Het_2	2_Het	3.51543
TTTCAGTGTTCGCGTG-1	Endothelial_Cell	2_Het_2	2_Het	2.72703
TTTCATGCAGCTATTG-1	Endothelial_Cell	2_Het_2	2_Het	1.86854
AACGAAAAGCGAGTAC-1	Endothelial_Cell	4_TertCD_1	4_TertCD	3.15568
ACATGCATCTGCACCT-1	Endothelial_Cell	4_TertCD_1	4_TertCD	2.44606
ACATTTCAGGTTCCAT-1	Endothelial_Cell	4_TertCD_1	4_TertCD	2.09753
ACTGATGAGTCCCAAT-1	Endothelial_Cell	4_TertCD_1	4_TertCD	2.95694
AGGAGGTCATCCTCAC-1	Endothelial_Cell	4_TertCD_1	4_TertCD	2.5395
AGGATCTGTCACAATC-1	Endothelial_Cell	4_TertCD_1	4_TertCD	3.43968
ATAGACCAGCCTGTCG-1	Endothelial_Cell	4_TertCD_1	4_TertCD	4.81715
CCCAACTAGATACATG-1	Endothelial_Cell	4_TertCD_1	4_TertCD	4.10394
CGAAGGACATCAGCTA-1	Endothelial_Cell	4_TertCD_1	4_TertCD	2.44855
CTGTCGTAGCGTTACT-1	Endothelial_Cell	4_TertCD_1	4_TertCD	1.82809
GCACGTGGTAGTCTTG-1	Endothelial_Cell	4_TertCD_1	4_TertCD	4.31199
GGAGAACAGAGTGGCT-1	Endothelial_Cell	4_TertCD_1	4_TertCD	2.65399
GGCAGTCCACCCTTGT-1	Endothelial_Cell	4_TertCD_1	4_TertCD	1.02321
GTCAGCGTCTCTTGCG-1	Endothelial_Cell	4_TertCD_1	4_TertCD	2.70078
GTGCTGGGTGATAGAT-1	Endothelial_Cell	4_TertCD_1	4_TertCD	3.03188
TACATTCAGCCTAACT-1	Endothelial_Cell	4_TertCD_1	4_TertCD	1.71062
TACTGCCCACCCTGAG-1	Endothelial_Cell	4_TertCD_1	4_TertCD	2.51022
TAGAGTCCACAACCGC-1	Endothelial_Cell	4_TertCD_1	4_TertCD	3.53513
TCATGCCCACTTGACA-1	Endothelial_Cell	4_TertCD_1	4_TertCD	3.46052
TCATTTGCAAACCACT-1	Endothelial_Cell	4_TertCD_1	4_TertCD	3.73513
TCTAACTCATGTGCTA-1	Endothelial_Cell	4_TertCD_1	4_TertCD	2.66512
TTCACGCGTAAGTAGT-1	Endothelial_Cell	4_TertCD_1	4_TertCD	2.60805
TTCCTCTCAGAAGTTA-1	Endothelial_Cell	4_TertCD_1	4_TertCD	2.58727
TTCTAACCATAGTCAC-1	Endothelial_Cell	4_TertCD_1	4_TertCD	2.1206
AAGCGTTGTGGGTTGA-1	Endothelial_Cell	4_TertCD_2	4_TertCD	3.20232
AAGTACCTCCAGTGCG-1	Endothelial_Cell	4_TertCD_2	4_TertCD	0
AGCATCAAGGACTTCT-1	Endothelial_Cell	4_TertCD_2	4_TertCD	1.81792
AGGTTACGTAACCAGG-1	Endothelial_Cell	4_TertCD_2	4_TertCD	1.10269
ATCCGTCCATCGGAGA-1	Endothelial_Cell	4_TertCD_2	4_TertCD	3.49467
ATTGTTCCAGACACCC-1	Endothelial_Cell	4_TertCD_2	4_TertCD	3.55553
CAACAGTGTGTTCGTA-1	Endothelial_Cell	4_TertCD_2	4_TertCD	1.88503
CAACCTCAGGGATCTG-1	Endothelial_Cell	4_TertCD_2	4_TertCD	3.13701
CAATCGATCTGTAACG-1	Endothelial_Cell	4_TertCD_2	4_TertCD	2.05717
CAGCAATGTACCCGAC-1	Endothelial_Cell	4_TertCD_2	4_TertCD	1.15995
CCCTCTCCAGAAATCA-1	Endothelial_Cell	4_TertCD_2	4_TertCD	2.54241
CGGGTCAAGGGTGAAA-1	Endothelial_Cell	4_TertCD_2	4_TertCD	2.80311
CTACTATTCGAGCACC-1	Endothelial_Cell	4_TertCD_2	4_TertCD	2.01735
CTCAACCAGACGCCCT-1	Endothelial_Cell	4_TertCD_2	4_TertCD	2.25408
CTTCTCTCACTCCACT-1	Endothelial_Cell	4_TertCD_2	4_TertCD	0.76489
GAAGAATTCCATACAG-1	Endothelial_Cell	4_TertCD_2	4_TertCD	2.61678
GACTCAAGTCTCTCAC-1	Endothelial_Cell	4_TertCD_2	4_TertCD	3.17876
GAGAAATGTCTAACGT-1	Endothelial_Cell	4_TertCD_2	4_TertCD	0
GATCCCTAGGCATCTT-1	Endothelial_Cell	4_TertCD_2	4_TertCD	2.14171
GATCGTATCTACGCAA-1	Endothelial_Cell	4_TertCD_2	4_TertCD	3.09417
GATGACTAGTATGACA-1	Endothelial_Cell	4_TertCD_2	4_TertCD	0
GATGGAGAGAGGCGTT-1	Endothelial_Cell	4_TertCD_2	4_TertCD	0
GATTCGACACGGTGTC-1	Endothelial_Cell	4_TertCD_2	4_TertCD	2.01907
GCATTAGTCGGACGTC-1	Endothelial_Cell	4_TertCD_2	4_TertCD	1.98573
GCTGGGTAGGTACCTT-1	Endothelial_Cell	4_TertCD_2	4_TertCD	3.38707
GGAAGTGCACAGCGCT-1	Endothelial_Cell	4_TertCD_2	4_TertCD	2.61103
GGGTGTCCATCGCTGG-1	Endothelial_Cell	4_TertCD_2	4_TertCD	4.26363
GGTCTGGGTGGCGCTT-1	Endothelial_Cell	4_TertCD_2	4_TertCD	2.65316
GGTGTTAGTGAAGCTG-1	Endothelial_Cell	4_TertCD_2	4_TertCD	0
TACCCACGTGGTTCTA-1	Endothelial_Cell	4_TertCD_2	4_TertCD	2.00637
TACCGGGGTATCGAAA-1	Endothelial_Cell	4_TertCD_2	4_TertCD	1.03861
TACCTGCTCCACGTGG-1	Endothelial_Cell	4_TertCD_2	4_TertCD	3.21191
TAGACTGGTAGATTAG-1	Endothelial_Cell	4_TertCD_2	4_TertCD	2.52725
TAGGTACTCGTCACCT-1	Endothelial_Cell	4_TertCD_2	4_TertCD	1.99039
TAGGTTGGTCCATACA-1	Endothelial_Cell	4_TertCD_2	4_TertCD	1.70733
TCATACTAGCCAAGGT-1	Endothelial_Cell	4_TertCD_2	4_TertCD	2.64088
TCATTTGGTCCCACGA-1	Endothelial_Cell	4_TertCD_2	4_TertCD	2.24542
TCCATCGTCAGAGTTC-1	Endothelial_Cell	4_TertCD_2	4_TertCD	2.14912
TCTTCCTTCTGGGCAC-1	Endothelial_Cell	4_TertCD_2	4_TertCD	1.34922
TGTTTGTAGTTTGAGA-1	Endothelial_Cell	4_TertCD_2	4_TertCD	3.63084
TTAATCCCAGCGTGCT-1	Endothelial_Cell	4_TertCD_2	4_TertCD	1.17818
TTACGTTGTTGGGTAG-1	Endothelial_Cell	4_TertCD_2	4_TertCD	0
TTCAGGACAACCGCCA-1	Endothelial_Cell	4_TertCD_2	4_TertCD	2.43803
ACTTTGTGTTACACAC-1	Endothelial_Cell	2_Het_3	2_Het	0
AGGGAGTGTCTTCTAT-1	Endothelial_Cell	2_Het_3	2_Het	2.35305
CCTCCTCTCAAGTCGT-1	Endothelial_Cell	2_Het_3	2_Het	2.76798
CCTCTAGTCTGTCCCA-1	Endothelial_Cell	2_Het_3	2_Het	3.00902
CGAAGGAAGCTGACTT-1	Endothelial_Cell	2_Het_3	2_Het	3.3264
CGTAAGTCAACAACAA-1	Endothelial_Cell	2_Het_3	2_Het	1.43069
CTCATGCTCGCACGAC-1	Endothelial_Cell	2_Het_3	2_Het	2.36668
GTCTACCGTGAGATCG-1	Endothelial_Cell	2_Het_3	2_Het	2.82252
GTTCTATGTGGCTACC-1	Endothelial_Cell	2_Het_3	2_Het	3.00801
TCAGTGATCACAGTGT-1	Endothelial_Cell	2_Het_3	2_Het	2.58211
AAACGCTTCGCAGAGA-1	Endothelial_Cell	3_Tert_2	3_Tert	3.26241
AAGCCATAGGAAAGAC-1	Endothelial_Cell	3_Tert_2	3_Tert	1.50331
AAGGTAAAGCAACAGC-1	Endothelial_Cell	3_Tert_2	3_Tert	3.30778
AAGGTAAGTCTCCTGT-1	Endothelial_Cell	3_Tert_2	3_Tert	2.48775
ACTACGAGTGAATTGA-1	Endothelial_Cell	3_Tert_2	3_Tert	1.68098
AGATGAACATGAGATA-1	Endothelial_Cell	3_Tert_2	3_Tert	1.61967
AGCTACAAGTCCCGAC-1	Endothelial_Cell	3_Tert_2	3_Tert	1.8253
AGGAGGTCAGCGTGAA-1	Endothelial_Cell	3_Tert_2	3_Tert	2.14803
AGGTCTATCGCATAGT-1	Endothelial_Cell	3_Tert_2	3_Tert	2.84616
AGTCACAAGAGAACCC-1	Endothelial_Cell	3_Tert_2	3_Tert	2.65661
AGTCTCCAGGCTCACC-1	Endothelial_Cell	3_Tert_2	3_Tert	2.14025
ATCGTGATCGACGATT-1	Endothelial_Cell	3_Tert_2	3_Tert	3.737
ATGGAGGTCGGATACT-1	Endothelial_Cell	3_Tert_2	3_Tert	1.34565
ATGGGTTCAGTTTCAG-1	Endothelial_Cell	3_Tert_2	3_Tert	3.61467
ATTGGGTCATGTAACC-1	Endothelial_Cell	3_Tert_2	3_Tert	2.32799
CAAGCTAGTCTACAGT-1	Endothelial_Cell	3_Tert_2	3_Tert	1.89933
CACAGGCAGACCGTTT-1	Endothelial_Cell	3_Tert_2	3_Tert	2.0132
CACATGAGTCTACATG-1	Endothelial_Cell	3_Tert_2	3_Tert	0.993104
CACCGTTAGCAGTCTT-1	Endothelial_Cell	3_Tert_2	3_Tert	2.76597
CACTGAACAGTCAGAG-1	Endothelial_Cell	3_Tert_2	3_Tert	3.28504
CAGGTATAGTATCTGC-1	Endothelial_Cell	3_Tert_2	3_Tert	3.22704
CCCTCAACAGCAGTTT-1	Endothelial_Cell	3_Tert_2	3_Tert	0
CCTAAGAAGTACAACA-1	Endothelial_Cell	3_Tert_2	3_Tert	1.74315
CGAGTGCTCTGACCCT-1	Endothelial_Cell	3_Tert_2	3_Tert	2.48233
CGGGCATCAACCAGAG-1	Endothelial_Cell	3_Tert_2	3_Tert	2.02828
CTCAGAAAGCGACTTT-1	Endothelial_Cell	3_Tert_2	3_Tert	3.42969
CTCATGCAGGAATTAC-1	Endothelial_Cell	3_Tert_2	3_Tert	2.84158
CTCCTCCAGGCGTTGA-1	Endothelial_Cell	3_Tert_2	3_Tert	2.12809
CTCGAGGTCTCCGTGT-1	Endothelial_Cell	3_Tert_2	3_Tert	3.1065
CTGTCGTTCCATCAGA-1	Endothelial_Cell	3_Tert_2	3_Tert	2.22498
GAAACCTGTCCAAATC-1	Endothelial_Cell	3_Tert_2	3_Tert	2.45974
GAAGTAAAGACGCATG-1	Endothelial_Cell	3_Tert_2	3_Tert	2.56108
GACATCAGTGTTTACG-1	Endothelial_Cell	3_Tert_2	3_Tert	2.31988
GACCCAGGTGCTCTTC-1	Endothelial_Cell	3_Tert_2	3_Tert	2.23082
GAGGCAAGTTATCTTC-1	Endothelial_Cell	3_Tert_2	3_Tert	2.76372
GCCGATGTCTAGTCAG-1	Endothelial_Cell	3_Tert_2	3_Tert	3.54824
GGGAGATCAGTCAGAG-1	Endothelial_Cell	3_Tert_2	3_Tert	3.74182
GGGCTACGTGTACATC-1	Endothelial_Cell	3_Tert_2	3_Tert	2.17496
GTGTTAGGTCTCGGAC-1	Endothelial_Cell	3_Tert_2	3_Tert	0
TACCTCGAGTATGAAC-1	Endothelial_Cell	3_Tert_2	3_Tert	1.84974
TACTTCACAAACGTGG-1	Endothelial_Cell	3_Tert_2	3_Tert	2.52286
TCAAGACAGGGATCAC-1	Endothelial_Cell	3_Tert_2	3_Tert	2.37159
TCACACCGTGAGAACC-1	Endothelial_Cell	3_Tert_2	3_Tert	2.26145
TCCTCTTTCGGAGCAA-1	Endothelial_Cell	3_Tert_2	3_Tert	0
TCGTCCAAGTATGCAA-1	Endothelial_Cell	3_Tert_2	3_Tert	3.44915
TGCCGAGAGCTACTGT-1	Endothelial_Cell	3_Tert_2	3_Tert	3.2436
TGCTCCAAGAGTCACG-1	Endothelial_Cell	3_Tert_2	3_Tert	0
TGGATGTTCTTCGACC-1	Endothelial_Cell	3_Tert_2	3_Tert	1.98279
TTATTGCGTAGGTACG-1	Endothelial_Cell	3_Tert_2	3_Tert	1.27709
TTTACCAAGACTCATC-1	Endothelial_Cell	3_Tert_2	3_Tert	3.02845
TTTACGTCAGTCAGCC-1	Endothelial_Cell	3_Tert_2	3_Tert	0
AAAGGTACAAAGCTAA-1	Endothelial_Cell	3_Tert_3	3_Tert	0
AACAAAGGTAACATAG-1	Endothelial_Cell	3_Tert_3	3_Tert	1.99372
AAGCGTTCATCACCAA-1	Endothelial_Cell	3_Tert_3	3_Tert	3.27222
AAGCGTTGTCAGTTTG-1	Endothelial_Cell	3_Tert_3	3_Tert	0
AATCACGGTCCAGGTC-1	Endothelial_Cell	3_Tert_3	3_Tert	3.32508
AATCACGTCCATCTAT-1	Endothelial_Cell	3_Tert_3	3_Tert	2.52129
ACAACCACAGCTTCGG-1	Endothelial_Cell	3_Tert_3	3_Tert	3.28458
ACACGCGAGAGTCGAC-1	Endothelial_Cell	3_Tert_3	3_Tert	2.03358
ACAGAAAGTTGGGAAC-1	Endothelial_Cell	3_Tert_3	3_Tert	2.89194
ACCCAAATCTGTGCAA-1	Endothelial_Cell	3_Tert_3	3_Tert	1.67387
ACCTGAATCGCAGAGA-1	Endothelial_Cell	3_Tert_3	3_Tert	0
ACTACGATCCTACTGC-1	Endothelial_Cell	3_Tert_3	3_Tert	2.91729
ACTTAGGAGAAGTCCG-1	Endothelial_Cell	3_Tert_3	3_Tert	2.88857
AGACTCAAGGGATCGT-1	Endothelial_Cell	3_Tert_3	3_Tert	2.32466
AGATGAAGTACATACC-1	Endothelial_Cell	3_Tert_3	3_Tert	3.12049
AGCATCATCGCCACTT-1	Endothelial_Cell	3_Tert_3	3_Tert	3.3326
AGCCAATGTATCTCTT-1	Endothelial_Cell	3_Tert_3	3_Tert	0
AGCCACGCAAGAGAGA-1	Endothelial_Cell	3_Tert_3	3_Tert	2.5147
AGGGAGTGTTTCGATG-1	Endothelial_Cell	3_Tert_3	3_Tert	3.65812
AGTAACCCAGATTTCG-1	Endothelial_Cell	3_Tert_3	3_Tert	2.69026
AGTGCCGAGCTCACTA-1	Endothelial_Cell	3_Tert_3	3_Tert	2.85464
ATACCTTTCTTAAGGC-1	Endothelial_Cell	3_Tert_3	3_Tert	3.67258
ATCCCTGGTGTATACC-1	Endothelial_Cell	3_Tert_3	3_Tert	3.45299
ATCCTATGTCCACACG-1	Endothelial_Cell	3_Tert_3	3_Tert	3.82064
ATCGTCCAGTGTTGAA-1	Endothelial_Cell	3_Tert_3	3_Tert	0
ATGCCTCTCTACGCAA-1	Endothelial_Cell	3_Tert_3	3_Tert	3.91107
ATTCCTATCGGTTGTA-1	Endothelial_Cell	3_Tert_3	3_Tert	1.76108
ATTTCACAGGCGCTCT-1	Endothelial_Cell	3_Tert_3	3_Tert	2.52887
ATTTCTGAGACTCCGC-1	Endothelial_Cell	3_Tert_3	3_Tert	2.50949
CAAGGGAAGAGGTTAT-1	Endothelial_Cell	3_Tert_3	3_Tert	1.46775
CAATACGAGGTTCTTG-1	Endothelial_Cell	3_Tert_3	3_Tert	3.91814
CAATGACAGATGCTTC-1	Endothelial_Cell	3_Tert_3	3_Tert	0
CAATGACAGGAGGGTG-1	Endothelial_Cell	3_Tert_3	3_Tert	2.71154
CAGATCAGTTCACGAT-1	Endothelial_Cell	3_Tert_3	3_Tert	3.5056
CAGGGCTTCCTGCTAC-1	Endothelial_Cell	3_Tert_3	3_Tert	3.26217
CATGCGGCAGCCTACG-1	Endothelial_Cell	3_Tert_3	3_Tert	2.77204
CATTGCCCAGTGTGCC-1	Endothelial_Cell	3_Tert_3	3_Tert	2.93298
CCAAGCGAGGTATCTC-1	Endothelial_Cell	3_Tert_3	3_Tert	2.28093
CCATCACAGTAGGCCA-1	Endothelial_Cell	3_Tert_3	3_Tert	2.98218
CCCTCAAAGCGTACAG-1	Endothelial_Cell	3_Tert_3	3_Tert	2.10838
CCGCAAGTCATGAGAA-1	Endothelial_Cell	3_Tert_3	3_Tert	0.935183
CCTGTTGCATCCTTCG-1	Endothelial_Cell	3_Tert_3	3_Tert	3.35681
CCTTGTGGTGATTCTG-1	Endothelial_Cell	3_Tert_3	3_Tert	2.44325
CGAAGGACACCGGTCA-1	Endothelial_Cell	3_Tert_3	3_Tert	3.08128
CGAATTGAGCACTTTG-1	Endothelial_Cell	3_Tert_3	3_Tert	2.13567
CGAGGAATCACATCAG-1	Endothelial_Cell	3_Tert_3	3_Tert	1.9534
CGCATAACACAGCATT-1	Endothelial_Cell	3_Tert_3	3_Tert	1.79979
CGTCAAAGTAGCTCGC-1	Endothelial_Cell	3_Tert_3	3_Tert	3.09133
CGTGATACAGTCGCAC-1	Endothelial_Cell	3_Tert_3	3_Tert	3.23462
CTACAGAAGTCACACT-1	Endothelial_Cell	3_Tert_3	3_Tert	3.14901
CTCACTGCACGCTGAC-1	Endothelial_Cell	3_Tert_3	3_Tert	2.90472
CTCAGTCCAACACAAA-1	Endothelial_Cell	3_Tert_3	3_Tert	2.09382
CTCATCGAGTCTTCCC-1	Endothelial_Cell	3_Tert_3	3_Tert	3.03482
CTCTCAGTCGAGCCAC-1	Endothelial_Cell	3_Tert_3	3_Tert	2.95654
CTTACCGGTCGCATTA-1	Endothelial_Cell	3_Tert_3	3_Tert	0
GAAGGACCAATGTCTG-1	Endothelial_Cell	3_Tert_3	3_Tert	2.97273
GACGCTGTCCACATAG-1	Endothelial_Cell	3_Tert_3	3_Tert	2.90759
GAGACCCTCTATTCGT-1	Endothelial_Cell	3_Tert_3	3_Tert	2.50321
GAGGCAAAGTAGCCAG-1	Endothelial_Cell	3_Tert_3	3_Tert	3.88807
GATAGCTGTCACGTGC-1	Endothelial_Cell	3_Tert_3	3_Tert	2.32854
GATTGGTAGGCACTAG-1	Endothelial_Cell	3_Tert_3	3_Tert	4.46897
GATTGGTGTAGGGAGG-1	Endothelial_Cell	3_Tert_3	3_Tert	0
GCAGGCTCAAGTATCC-1	Endothelial_Cell	3_Tert_3	3_Tert	3.01276
GGAGCAAGTAGTAAGT-1	Endothelial_Cell	3_Tert_3	3_Tert	2.68246
GGGATGAAGATGCTTC-1	Endothelial_Cell	3_Tert_3	3_Tert	1.92135
GGGCTCAAGTGGGAAA-1	Endothelial_Cell	3_Tert_3	3_Tert	2.86213
GGGTTATCATTGACAC-1	Endothelial_Cell	3_Tert_3	3_Tert	4.13112
GTAACCACACAAATGA-1	Endothelial_Cell	3_Tert_3	3_Tert	3.82398
GTAGCTAAGCGCCGTT-1	Endothelial_Cell	3_Tert_3	3_Tert	2.66686
GTCACGGTCACCTTAT-1	Endothelial_Cell	3_Tert_3	3_Tert	2.95797
GTCTAGAAGTCGCGAA-1	Endothelial_Cell	3_Tert_3	3_Tert	2.52678
GTGACGCCAGAGGTTG-1	Endothelial_Cell	3_Tert_3	3_Tert	4.21636
GTGCAGCAGTTTCGGT-1	Endothelial_Cell	3_Tert_3	3_Tert	1.21172
GTTACGAGTGTCCATA-1	Endothelial_Cell	3_Tert_3	3_Tert	3.64391
GTTTACTTCTTGGTCC-1	Endothelial_Cell	3_Tert_3	3_Tert	3.44775
TACATTCTCCAATCCC-1	Endothelial_Cell	3_Tert_3	3_Tert	1.3095
TATACCTTCTACTTCA-1	Endothelial_Cell	3_Tert_3	3_Tert	2.52553
TCATATCAGGGAGGGT-1	Endothelial_Cell	3_Tert_3	3_Tert	0
TCATCATCATATTCGG-1	Endothelial_Cell	3_Tert_3	3_Tert	3.5544
TCCACGTCATCGATCA-1	Endothelial_Cell	3_Tert_3	3_Tert	2.64184
TCCCATGCACAACGCC-1	Endothelial_Cell	3_Tert_3	3_Tert	3.09751
TCGAAGTCAAAGACTA-1	Endothelial_Cell	3_Tert_3	3_Tert	1.84904
TCGCTCAAGTATTCCG-1	Endothelial_Cell	3_Tert_3	3_Tert	2.70944
TCGGATATCAAGGTGG-1	Endothelial_Cell	3_Tert_3	3_Tert	2.53906
TCGGGCAAGACCAACG-1	Endothelial_Cell	3_Tert_3	3_Tert	2.94766
TCTCACGTCATCGGGC-1	Endothelial_Cell	3_Tert_3	3_Tert	2.04298
TGAATCGTCGCCTAGG-1	Endothelial_Cell	3_Tert_3	3_Tert	1.97444
TGACTCCTCGGCTGGT-1	Endothelial_Cell	3_Tert_3	3_Tert	3.32096
TGAGCGCTCCAGTACA-1	Endothelial_Cell	3_Tert_3	3_Tert	2.22619
TGATCTTGTGCGCTCA-1	Endothelial_Cell	3_Tert_3	3_Tert	3.91071
TGATTCTCACGGCACT-1	Endothelial_Cell	3_Tert_3	3_Tert	1.04905
TGGGTTAGTATCGTAC-1	Endothelial_Cell	3_Tert_3	3_Tert	1.52588
TGGTACAGTATCGTAC-1	Endothelial_Cell	3_Tert_3	3_Tert	2.71039
TGTGAGTAGCTCTTCC-1	Endothelial_Cell	3_Tert_3	3_Tert	2.55189
TTCTAGTCAGATACCT-1	Endothelial_Cell	3_Tert_3	3_Tert	3.25584
TTGTTGTAGGAAGTCC-1	Endothelial_Cell	3_Tert_3	3_Tert	2.88849
TTTCCTCGTTCTCAGA-1	Endothelial_Cell	3_Tert_3	3_Tert	2.62352
TTTGGTTGTGTCCGGT-1	Endothelial_Cell	3_Tert_3	3_Tert	3.51269
AAAGTGAGTTCGGACC-1	Endothelial_Cell	3_Tert_4	3_Tert	3.46424
AAGGAATCAAGCGGAT-1	Endothelial_Cell	3_Tert_4	3_Tert	1.8914
AAGTACCTCTGAATCG-1	Endothelial_Cell	3_Tert_4	3_Tert	2.92742
ACAACCACACCGTGCA-1	Endothelial_Cell	3_Tert_4	3_Tert	0
ACAACCAGTCTTGCTC-1	Endothelial_Cell	3_Tert_4	3_Tert	3.34146
ACAAGCTAGCACTCGC-1	Endothelial_Cell	3_Tert_4	3_Tert	2.67743
ACTGTGACAATGTTGC-1	Endothelial_Cell	3_Tert_4	3_Tert	3.14438
AGACAGGCATGCGTGC-1	Endothelial_Cell	3_Tert_4	3_Tert	1.71364
AGACTCACAAGCTGTT-1	Endothelial_Cell	3_Tert_4	3_Tert	0
AGGTAGGGTAGCCAGA-1	Endothelial_Cell	3_Tert_4	3_Tert	2.42784
AGTGACTCACGTACAT-1	Endothelial_Cell	3_Tert_4	3_Tert	2.05898
ATCACGATCCCTGTTG-1	Endothelial_Cell	3_Tert_4	3_Tert	2.98559
CAATCGACACGACGTC-1	Endothelial_Cell	3_Tert_4	3_Tert	1.00532
CACCAAATCTATGTGG-1	Endothelial_Cell	3_Tert_4	3_Tert	1.96824
CACGTTCGTTCCGCGA-1	Endothelial_Cell	3_Tert_4	3_Tert	2.60954
CAGCAATAGCGTATGG-1	Endothelial_Cell	3_Tert_4	3_Tert	2.54333
CAGCAGCCAGACCTGC-1	Endothelial_Cell	3_Tert_4	3_Tert	2.81084
CATCAAGAGGCGTCCT-1	Endothelial_Cell	3_Tert_4	3_Tert	3.25085
CCCGAAGTCCTCTGCA-1	Endothelial_Cell	3_Tert_4	3_Tert	3.41773
CCTATCGCAACAGATA-1	Endothelial_Cell	3_Tert_4	3_Tert	1.52355
CCTCATGAGGGCGAAG-1	Endothelial_Cell	3_Tert_4	3_Tert	3.54991
CGACAGCCAGTTCACA-1	Endothelial_Cell	3_Tert_4	3_Tert	2.70471
CGAGAAGGTAAGAACT-1	Endothelial_Cell	3_Tert_4	3_Tert	2.98015
CGTGATAAGGTTGTTC-1	Endothelial_Cell	3_Tert_4	3_Tert	1.98474
CTATCCGTCACTCACC-1	Endothelial_Cell	3_Tert_4	3_Tert	3.16785
CTCCCTCCAACGACTT-1	Endothelial_Cell	3_Tert_4	3_Tert	3.51644
CTGCTCAGTGCCCAGT-1	Endothelial_Cell	3_Tert_4	3_Tert	3.25529
GAAACCTAGTCTAGAA-1	Endothelial_Cell	3_Tert_4	3_Tert	2.49143
GAACACTTCATAGAGA-1	Endothelial_Cell	3_Tert_4	3_Tert	3.20608
GCAGGCTTCAAGCCTA-1	Endothelial_Cell	3_Tert_4	3_Tert	2.66013
GCTGGGTGTAGTGCGA-1	Endothelial_Cell	3_Tert_4	3_Tert	2.37738
GCTTCACCAGCAGAAC-1	Endothelial_Cell	3_Tert_4	3_Tert	2.36579
GGGTGTCCACTTACAG-1	Endothelial_Cell	3_Tert_4	3_Tert	1.31272
GTAGAGGGTAGACGTG-1	Endothelial_Cell	3_Tert_4	3_Tert	0
GTATTGGAGAAATTCG-1	Endothelial_Cell	3_Tert_4	3_Tert	2.06895
GTTGAACGTGACTGAG-1	Endothelial_Cell	3_Tert_4	3_Tert	2.32827
TAACCAGCATCTGTTT-1	Endothelial_Cell	3_Tert_4	3_Tert	2.21954
TAATTCCGTAGGCAAC-1	Endothelial_Cell	3_Tert_4	3_Tert	2.88792
TAGCACACATAGATGA-1	Endothelial_Cell	3_Tert_4	3_Tert	1.28095
TAGGTTGTCTATTTCG-1	Endothelial_Cell	3_Tert_4	3_Tert	3.533
TCAAGCAGTATCACGT-1	Endothelial_Cell	3_Tert_4	3_Tert	0.494668
TCAAGTGAGCCTCATA-1	Endothelial_Cell	3_Tert_4	3_Tert	2.75723
TCGTGCTCACAAAGCG-1	Endothelial_Cell	3_Tert_4	3_Tert	1.83998
TGAATCGAGGGACCAT-1	Endothelial_Cell	3_Tert_4	3_Tert	3.69323
TGCACGGGTGGCTGAA-1	Endothelial_Cell	3_Tert_4	3_Tert	2.83908
TGCTGAATCAAGAATG-1	Endothelial_Cell	3_Tert_4	3_Tert	2.21246
TTCATGTAGGCGAACT-1	Endothelial_Cell	3_Tert_4	3_Tert	3.88387
TTTACCACAGCCCACA-1	Endothelial_Cell	3_Tert_4	3_Tert	2.33051
TTTATGCAGCTGAAAT-1	Endothelial_Cell	3_Tert_4	3_Tert	2.24914
TTTGACTTCGAGTGGA-1	Endothelial_Cell	3_Tert_4	3_Tert	3.54186
AAGCATCCACAACCGC-1	Endothelial_Cell	3_Tert_1	3_Tert
AATAGAGAGGTAGATT-1	Endothelial_Cell	3_Tert_1	3_Tert
ACGCACGAGGCGTCCT-1	Endothelial_Cell	3_Tert_1	3_Tert
AGGAATAGTAGGTCAG-1	Endothelial_Cell	3_Tert_1	3_Tert
AGGGCTCAGATTTGCC-1	Endothelial_Cell	3_Tert_1	3_Tert
AGTGACTTCACAGTGT-1	Endothelial_Cell	3_Tert_1	3_Tert
AGTTCGATCCTCTCTT-1	Endothelial_Cell	3_Tert_1	3_Tert
ATAGAGAAGGTCGCCT-1	Endothelial_Cell	3_Tert_1	3_Tert
ATGCGATGTATGGAGC-1	Endothelial_Cell	3_Tert_1	3_Tert
ATTACCTCAAGCACAG-1	Endothelial_Cell	3_Tert_1	3_Tert
CAAGAGGCACTCTAGA-1	Endothelial_Cell	3_Tert_1	3_Tert
CAAGAGGTCGAGTGGA-1	Endothelial_Cell	3_Tert_1	3_Tert
CACAACATCAAGGCTT-1	Endothelial_Cell	3_Tert_1	3_Tert
CACAGGCCATGCGGTC-1	Endothelial_Cell	3_Tert_1	3_Tert
CATCGTCTCGTCGACG-1	Endothelial_Cell	3_Tert_1	3_Tert
CATGAGTCACGTAGTT-1	Endothelial_Cell	3_Tert_1	3_Tert
CATGCCTTCACTTCTA-1	Endothelial_Cell	3_Tert_1	3_Tert
CATGGATTCTGGCTGG-1	Endothelial_Cell	3_Tert_1	3_Tert
CCGAACGAGGCCCAAA-1	Endothelial_Cell	3_Tert_1	3_Tert
CCGATGGTCGCGATCG-1	Endothelial_Cell	3_Tert_1	3_Tert
CCGGACAGTCCTGGTG-1	Endothelial_Cell	3_Tert_1	3_Tert
CCTAAGATCATTGCTT-1	Endothelial_Cell	3_Tert_1	3_Tert
CGAAGGATCGAAGTGG-1	Endothelial_Cell	3_Tert_1	3_Tert
CTCAGAATCGACCACG-1	Endothelial_Cell	3_Tert_1	3_Tert
CTGCAGGAGCCATGCC-1	Endothelial_Cell	3_Tert_1	3_Tert
CTTAGGATCGCTGCGA-1	Endothelial_Cell	3_Tert_1	3_Tert
CTTCGGTCACACGGTC-1	Endothelial_Cell	3_Tert_1	3_Tert
CTTCTCTGTAGCGCTC-1	Endothelial_Cell	3_Tert_1	3_Tert
GAATCACTCAGATGCT-1	Endothelial_Cell	3_Tert_1	3_Tert
GCTGCAGTCCCGAACG-1	Endothelial_Cell	3_Tert_1	3_Tert
GGAACCCCACTTGGGC-1	Endothelial_Cell	3_Tert_1	3_Tert
GGACGTCGTCGTCATA-1	Endothelial_Cell	3_Tert_1	3_Tert
GGATGTTCAAATAGCA-1	Endothelial_Cell	3_Tert_1	3_Tert
GGCTTGGTCACATCAG-1	Endothelial_Cell	3_Tert_1	3_Tert
GGGACTCCACTTGTCC-1	Endothelial_Cell	3_Tert_1	3_Tert
GGGTTTAAGCACTCTA-1	Endothelial_Cell	3_Tert_1	3_Tert
GGTTCTCCACAATGAA-1	Endothelial_Cell	3_Tert_1	3_Tert
GTAATGCCAACACGTT-1	Endothelial_Cell	3_Tert_1	3_Tert
GTACAACGTCCTGGGT-1	Endothelial_Cell	3_Tert_1	3_Tert
GTACAGTCAATCCTTT-1	Endothelial_Cell	3_Tert_1	3_Tert
GTACAGTTCATTCATC-1	Endothelial_Cell	3_Tert_1	3_Tert
GTCCCATGTTACGTAC-1	Endothelial_Cell	3_Tert_1	3_Tert
GTTCCGTTCATTCTTG-1	Endothelial_Cell	3_Tert_1	3_Tert
TACTGCCCAGACCATT-1	Endothelial_Cell	3_Tert_1	3_Tert
TCACTCGCACGGCACT-1	Endothelial_Cell	3_Tert_1	3_Tert
TCATATCAGCACCGTC-1	Endothelial_Cell	3_Tert_1	3_Tert
TCGGGACTCCCTGTTG-1	Endothelial_Cell	3_Tert_1	3_Tert
TGCAGTAGTGAAGCTG-1	Endothelial_Cell	3_Tert_1	3_Tert
TGCGGCAGTGGTCCCA-1	Endothelial_Cell	3_Tert_1	3_Tert
TGTCCACTCAGGACAG-1	Endothelial_Cell	3_Tert_1	3_Tert
TGTGAGTGTTTAGAGA-1	Endothelial_Cell	3_Tert_1	3_Tert
TGTTGGACACCCGTAG-1	Endothelial_Cell	3_Tert_1	3_Tert
TTAATCCTCTGAGATC-1	Endothelial_Cell	3_Tert_1	3_Tert
TTGGGCGGTTTCTTAC-1	Endothelial_Cell	3_Tert_1	3_Tert
TTGGTTTTCTCGCCTA-1	Endothelial_Cell	3_Tert_1	3_Tert
CTGGCAGTCAAGTGTC-1	Endothelial_Cell	3_Tert_6	3_Tert	0
TTCCTCTCATGTGGTT-1	Endothelial_Cell	2_Het_1	2_Het	0
ATCCACCAGTATGGAT-1	Endothelial_Cell	2_Het_2	2_Het	0
CTCCACAGTCAATCTG-1	Endothelial_Cell	2_Het_2	2_Het	0
CCACACTCACTCTAGA-1	Endothelial_Cell	3_Tert_3	3_Tert	0
AAAGGATCACTACCCT-1	Endothelial_Cell	1_WT_1	1_WT	0
ACACTGAGTAGCGTTT-1	Endothelial_Cell	3_Tert_5	3_Tert	0
AGGTCTAAGACAGTCG-1	Endothelial_Cell	4_TertCD_1	4_TertCD	2.36607
TGTCCCATCGCTCTCA-1	Endothelial_Cell	4_TertCD_2	4_TertCD	2.0975
AACCCAAAGCGCATCC-1	Endothelial_Cell	3_Tert_6	3_Tert	0
CTAACCCTCTTAGTTC-1	Endothelial_Cell	2_Het_2	2_Het	0.444572
CTGTGAACAGCACGAA-1	Endothelial_Cell	2_Het_2	2_Het	0
TGCAGATGTCACGTGC-1	Endothelial_Cell	2_Het_2	2_Het	0
TGACTCCTCACATACG-1	Endothelial_Cell	3_Tert_5	3_Tert	0
CGCCAGAAGTAGCTCT-1	Endothelial_Cell	2_Het_1	2_Het	0
GGTCACGGTAGGACCA-1	Endothelial_Cell	4_TertCD_1	4_TertCD	0
CAGATACTCTTGGCTC-1	Endothelial_Cell	4_TertCD_2	4_TertCD	0
AACACACGTCGGAAAC-1	Endothelial_Cell	1_WT_1	1_WT	0
ACGATGTCAGAATCGG-1	Endothelial_Cell	1_WT_1	1_WT	0
AGACCCGAGATGCCGA-1	Endothelial_Cell	1_WT_1	1_WT	0
AGCGCCAGTCGTCATA-1	Endothelial_Cell	1_WT_1	1_WT	0
AGGTTACGTATCGAGG-1	Endothelial_Cell	1_WT_1	1_WT	0
AGTCAACTCACCTCAC-1	Endothelial_Cell	1_WT_1	1_WT	1.61908
AGTCATGCATGAAGCG-1	Endothelial_Cell	1_WT_1	1_WT	0
ATCGGATGTCATCGCG-1	Endothelial_Cell	1_WT_1	1_WT	0
ATGATCGAGAGCTGCA-1	Endothelial_Cell	1_WT_1	1_WT	0
CCCATTGAGAATCCCT-1	Endothelial_Cell	1_WT_1	1_WT	0
CCCGAAGCAATTCACG-1	Endothelial_Cell	1_WT_1	1_WT	0
CCTCAGTGTCTTCATT-1	Endothelial_Cell	1_WT_1	1_WT	0
CGATCGGGTTAGTTCG-1	Endothelial_Cell	1_WT_1	1_WT	0
CGCGTGAAGGCAGGTT-1	Endothelial_Cell	1_WT_1	1_WT	0
CGTTAGACAAATGATG-1	Endothelial_Cell	1_WT_1	1_WT	0
CTCAGAACATCGGAGA-1	Endothelial_Cell	1_WT_1	1_WT	0
CTGAATGAGTGCCCGT-1	Endothelial_Cell	1_WT_1	1_WT	0
CTGCCTATCAACCTCC-1	Endothelial_Cell	1_WT_1	1_WT	3.39107
CTTCCTTTCGTAATGC-1	Endothelial_Cell	1_WT_1	1_WT	0
GAAGAATGTGCAACGA-1	Endothelial_Cell	1_WT_1	1_WT	0
GAATCACGTATCGATC-1	Endothelial_Cell	1_WT_1	1_WT	0
GGTGTCGCATGACTCA-1	Endothelial_Cell	1_WT_1	1_WT	0.606692
GTGCTTCTCCTGGCTT-1	Endothelial_Cell	1_WT_1	1_WT	0
GTTACAGTCGGTAACT-1	Endothelial_Cell	1_WT_1	1_WT	0.384006
GTTACAGTCTCCCATG-1	Endothelial_Cell	1_WT_1	1_WT	0.782914
GTTAGTGGTTGGGTTT-1	Endothelial_Cell	1_WT_1	1_WT	3.30004
TAATTCCCATATCGGT-1	Endothelial_Cell	1_WT_1	1_WT	0
TATTTCGCACTGGCCA-1	Endothelial_Cell	1_WT_1	1_WT	0
TCCGAAAGTTCGATTG-1	Endothelial_Cell	1_WT_1	1_WT	0
TCCTAATTCCCGATCT-1	Endothelial_Cell	1_WT_1	1_WT	0
TTACGTTAGACGAGCT-1	Endothelial_Cell	1_WT_1	1_WT	0
TTAGGCACACCAGGTC-1	Endothelial_Cell	1_WT_1	1_WT	0
TTAGGGTAGCAGGTCA-1	Endothelial_Cell	1_WT_1	1_WT	0
AAAGTCCCATCTATCT-1	Endothelial_Cell	3_Tert_5	3_Tert	1.25326
AACGAAATCCGCTAGG-1	Endothelial_Cell	3_Tert_5	3_Tert	0.684764
AACGGGAAGGACGCAT-1	Endothelial_Cell	3_Tert_5	3_Tert	0
AAGGAATGTACTCCGG-1	Endothelial_Cell	3_Tert_5	3_Tert	0
AAGTGAAGTATCGCAT-1	Endothelial_Cell	3_Tert_5	3_Tert	0
AAGTTCGTCCTCTTTC-1	Endothelial_Cell	3_Tert_5	3_Tert	0
AATGGCTGTACCAATC-1	Endothelial_Cell	3_Tert_5	3_Tert	0
ACAACCAAGTGGACTG-1	Endothelial_Cell	3_Tert_5	3_Tert	0
ACATGCAAGCCGTTGC-1	Endothelial_Cell	3_Tert_5	3_Tert	0
ACCCAAAGTGCCCTTT-1	Endothelial_Cell	3_Tert_5	3_Tert	0.453742
ACCCTCAAGCATCAGG-1	Endothelial_Cell	3_Tert_5	3_Tert	0
ACGGTTATCATTTGTC-1	Endothelial_Cell	3_Tert_5	3_Tert	1.44978
ACTTTCAAGCTACTAC-1	Endothelial_Cell	3_Tert_5	3_Tert	1.27201
AGACCATAGCGAACTG-1	Endothelial_Cell	3_Tert_5	3_Tert	0.560142
AGCATCAGTCAGCGTC-1	Endothelial_Cell	3_Tert_5	3_Tert	0
AGCCAATCAATGAACA-1	Endothelial_Cell	3_Tert_5	3_Tert	0
AGGACGAAGGTAGTAT-1	Endothelial_Cell	3_Tert_5	3_Tert	0
AGGTTGTCAGATAAAC-1	Endothelial_Cell	3_Tert_5	3_Tert	0
AGTAGCTTCATCGCTC-1	Endothelial_Cell	3_Tert_5	3_Tert	1.56297
ATCCATTGTCACAGTT-1	Endothelial_Cell	3_Tert_5	3_Tert	0.631452
ATCCCTGGTACGCTTA-1	Endothelial_Cell	3_Tert_5	3_Tert	0
ATGAGTCAGCGCTGCT-1	Endothelial_Cell	3_Tert_5	3_Tert	0
ATTTCTGGTCGCGTCA-1	Endothelial_Cell	3_Tert_5	3_Tert	0
ATTTCTGGTGCACAAG-1	Endothelial_Cell	3_Tert_5	3_Tert	0
CAACGGCCATTGTCGA-1	Endothelial_Cell	3_Tert_5	3_Tert	2.02543
CACACAATCCCTCGTA-1	Endothelial_Cell	3_Tert_5	3_Tert	0
CAGATTGGTCAGGTGA-1	Endothelial_Cell	3_Tert_5	3_Tert	0
CCACGTTGTTGCTCAA-1	Endothelial_Cell	3_Tert_5	3_Tert	0
CCGCAAGGTACGTGTT-1	Endothelial_Cell	3_Tert_5	3_Tert	0
CCTCCAAGTCGAGCAA-1	Endothelial_Cell	3_Tert_5	3_Tert	0
CCTGTTGTCTAATTCC-1	Endothelial_Cell	3_Tert_5	3_Tert	0
CGAATTGCAAGCGAAC-1	Endothelial_Cell	3_Tert_5	3_Tert	0
CGAATTGTCGAGAAAT-1	Endothelial_Cell	3_Tert_5	3_Tert	0
CGATGCGTCGTAACTG-1	Endothelial_Cell	3_Tert_5	3_Tert	0
CGCCATTTCACTCTTA-1	Endothelial_Cell	3_Tert_5	3_Tert	0
CGGAGAATCTATCACT-1	Endothelial_Cell	3_Tert_5	3_Tert	0
CTAGGTAAGTGGTGAC-1	Endothelial_Cell	3_Tert_5	3_Tert	0.679827
CTGCCATTCACAAGAA-1	Endothelial_Cell	3_Tert_5	3_Tert	0
CTTGATTAGGGAGATA-1	Endothelial_Cell	3_Tert_5	3_Tert	0.984295
GACAGCCTCTGGCTGG-1	Endothelial_Cell	3_Tert_5	3_Tert	0.730299
GAGGCCTCACAAGGTG-1	Endothelial_Cell	3_Tert_5	3_Tert	0
GAGTGAGCAGGATGAC-1	Endothelial_Cell	3_Tert_5	3_Tert	0
GAGTTTGAGGTACATA-1	Endothelial_Cell	3_Tert_5	3_Tert	0
GATCGTATCTCACCCA-1	Endothelial_Cell	3_Tert_5	3_Tert	3.02961
GCATTAGAGTGTAGAT-1	Endothelial_Cell	3_Tert_5	3_Tert	0
GCCAACGTCACTTCTA-1	Endothelial_Cell	3_Tert_5	3_Tert	0
GCCATGGCAAACCGGA-1	Endothelial_Cell	3_Tert_5	3_Tert	2.02741
GGCAGTCTCATGGTAC-1	Endothelial_Cell	3_Tert_5	3_Tert	0
GGCTTTCTCCACTGGG-1	Endothelial_Cell	3_Tert_5	3_Tert	0
GTAGCTAGTCTAGGCC-1	Endothelial_Cell	3_Tert_5	3_Tert	0
GTCTACCCACACCTTC-1	Endothelial_Cell	3_Tert_5	3_Tert	0.393217
GTGCAGCAGACATAGT-1	Endothelial_Cell	3_Tert_5	3_Tert	0.50071
GTGCTGGGTTGCCATA-1	Endothelial_Cell	3_Tert_5	3_Tert	0
GTTATGGGTACGTGTT-1	Endothelial_Cell	3_Tert_5	3_Tert	0
GTTCATTCACCTCGTT-1	Endothelial_Cell	3_Tert_5	3_Tert	0
TACTTGTGTTTGTGGT-1	Endothelial_Cell	3_Tert_5	3_Tert	0
TCACATTTCCTCCACA-1	Endothelial_Cell	3_Tert_5	3_Tert	0
TCAGTGAAGCGTTGTT-1	Endothelial_Cell	3_Tert_5	3_Tert	0
TCGCTTGTCACGTCCT-1	Endothelial_Cell	3_Tert_5	3_Tert	0
TCTGTCGAGGCCTGAA-1	Endothelial_Cell	3_Tert_5	3_Tert	0
TCTTGCGAGCGGATCA-1	Endothelial_Cell	3_Tert_5	3_Tert	0
TGAATGCAGACCAGAC-1	Endothelial_Cell	3_Tert_5	3_Tert	1.65157
TGGAACTCAAGGCTTT-1	Endothelial_Cell	3_Tert_5	3_Tert	0
TGTACAGAGGACACTG-1	Endothelial_Cell	3_Tert_5	3_Tert	0.913311
TGTCCACGTCGCATGC-1	Endothelial_Cell	3_Tert_5	3_Tert	0
TGTTCCGGTTGAAGTA-1	Endothelial_Cell	3_Tert_5	3_Tert	1.54178
TTACCATTCTGAATCG-1	Endothelial_Cell	3_Tert_5	3_Tert	1.35595
TTCCTAACAACCAGAG-1	Endothelial_Cell	3_Tert_5	3_Tert	0
TTTAGTCAGGCCTTGC-1	Endothelial_Cell	3_Tert_5	3_Tert	1.35587
AAAGGATCAAACTAGA-1	Endothelial_Cell	3_Tert_6	3_Tert	0
AAGGAATAGTGTTGTC-1	Endothelial_Cell	3_Tert_6	3_Tert	0
AAGTCGTGTCTGTGGC-1	Endothelial_Cell	3_Tert_6	3_Tert	0
ACACTGACAGTCCCGA-1	Endothelial_Cell	3_Tert_6	3_Tert	0
ACGGTTAGTGTTAAAG-1	Endothelial_Cell	3_Tert_6	3_Tert	1.77587
ACGTAACAGAAGCGCT-1	Endothelial_Cell	3_Tert_6	3_Tert	0.38761
AGAACAAAGTTGTAAG-1	Endothelial_Cell	3_Tert_6	3_Tert	0
AGATCCAGTCAACATC-1	Endothelial_Cell	3_Tert_6	3_Tert	0
AGCTACATCCGATCGG-1	Endothelial_Cell	3_Tert_6	3_Tert	1.89244
AGGAGGTTCCGTCAAA-1	Endothelial_Cell	3_Tert_6	3_Tert	0
AGTCAACAGTGTAGAT-1	Endothelial_Cell	3_Tert_6	3_Tert	0.885179
AGTTCCCCATGGGTTT-1	Endothelial_Cell	3_Tert_6	3_Tert	0.893822
ATCTCTATCTACGGGC-1	Endothelial_Cell	3_Tert_6	3_Tert	0
ATGCGATGTCCTGAAT-1	Endothelial_Cell	3_Tert_6	3_Tert	0
CAAGAGGAGACTCATC-1	Endothelial_Cell	3_Tert_6	3_Tert	1.32799
CACATGACAAGAGAGA-1	Endothelial_Cell	3_Tert_6	3_Tert	1.35871
CAGATTGCAGGTGAGT-1	Endothelial_Cell	3_Tert_6	3_Tert	1.78209
CCATCACGTTGGAGAC-1	Endothelial_Cell	3_Tert_6	3_Tert	1.9139
CCGATCTCAATACCCA-1	Endothelial_Cell	3_Tert_6	3_Tert	0
CCGATCTGTGCCTGCA-1	Endothelial_Cell	3_Tert_6	3_Tert	0
CCGGGTAAGGTGTGAC-1	Endothelial_Cell	3_Tert_6	3_Tert	0
CCTCAGTGTCTTCCGT-1	Endothelial_Cell	3_Tert_6	3_Tert	0
CCTCCTCGTCCCGGTA-1	Endothelial_Cell	3_Tert_6	3_Tert	0
CGGGTGTAGCCAAGGT-1	Endothelial_Cell	3_Tert_6	3_Tert	0
CGTAATGCACTGGATT-1	Endothelial_Cell	3_Tert_6	3_Tert	0
CGTAATGGTCAAGTTC-1	Endothelial_Cell	3_Tert_6	3_Tert	0
CTCCCTCGTCAGGAGT-1	Endothelial_Cell	3_Tert_6	3_Tert	0
CTGTACCAGCCACTCG-1	Endothelial_Cell	3_Tert_6	3_Tert	0
CTTCCTTAGTAACCGG-1	Endothelial_Cell	3_Tert_6	3_Tert	0
GAAACCTGTTCTTGTT-1	Endothelial_Cell	3_Tert_6	3_Tert	0.771927
GACCAATGTACACGTT-1	Endothelial_Cell	3_Tert_6	3_Tert	0
GACTCTCTCTATCGCC-1	Endothelial_Cell	3_Tert_6	3_Tert	0
GAGAAATGTAACAGTA-1	Endothelial_Cell	3_Tert_6	3_Tert	0
GAGACCCGTGACTATC-1	Endothelial_Cell	3_Tert_6	3_Tert	1.49299
GAGACTTCAGATAAAC-1	Endothelial_Cell	3_Tert_6	3_Tert	2.3124
GAGTGTTCAAGGGCAT-1	Endothelial_Cell	3_Tert_6	3_Tert	0
GCAACATGTTAAGACA-1	Endothelial_Cell	3_Tert_6	3_Tert	0
GCATTAGGTAACACGG-1	Endothelial_Cell	3_Tert_6	3_Tert	0
GCCGATGCATGTGCCG-1	Endothelial_Cell	3_Tert_6	3_Tert	0
GCCTGTTAGCCAGAGT-1	Endothelial_Cell	3_Tert_6	3_Tert	0.724271
GCGGATCTCCCTTGTG-1	Endothelial_Cell	3_Tert_6	3_Tert	1.49054
GCTGGGTAGTCGCCAC-1	Endothelial_Cell	3_Tert_6	3_Tert	0
GCTTTCGCAGCGCTTG-1	Endothelial_Cell	3_Tert_6	3_Tert	0
GGATGTTCAGGATTCT-1	Endothelial_Cell	3_Tert_6	3_Tert	0
GGGAGTAAGGTTCACT-1	Endothelial_Cell	3_Tert_6	3_Tert	0
GGGATCCAGCCACTCG-1	Endothelial_Cell	3_Tert_6	3_Tert	0.800317
GGGTCTGCACTCCACT-1	Endothelial_Cell	3_Tert_6	3_Tert	1.09941
GGTAACTTCTGGGTCG-1	Endothelial_Cell	3_Tert_6	3_Tert	0
GGTGTCGAGCGAACTG-1	Endothelial_Cell	3_Tert_6	3_Tert	0
GTATTTCTCTGGACTA-1	Endothelial_Cell	3_Tert_6	3_Tert	1.09172
GTCGTAATCCCTCTTT-1	Endothelial_Cell	3_Tert_6	3_Tert	0
GTCTAGACACCCTCTA-1	Endothelial_Cell	3_Tert_6	3_Tert	0
GTTGTAGTCTCTATAC-1	Endothelial_Cell	3_Tert_6	3_Tert	0
TAACCAGCACTTGAGT-1	Endothelial_Cell	3_Tert_6	3_Tert	0
TAACCAGTCGCTAGCG-1	Endothelial_Cell	3_Tert_6	3_Tert	2.46506
TACAGGTCAGATCCAT-1	Endothelial_Cell	3_Tert_6	3_Tert	0
TACCCACGTAGTGTGG-1	Endothelial_Cell	3_Tert_6	3_Tert	0
TACCGAATCGTGGCGT-1	Endothelial_Cell	3_Tert_6	3_Tert	0
TACTTCATCTGGCCGA-1	Endothelial_Cell	3_Tert_6	3_Tert	2.4264
TAGGTACCAGATGCGA-1	Endothelial_Cell	3_Tert_6	3_Tert	0
TATACCTGTGGCTTAT-1	Endothelial_Cell	3_Tert_6	3_Tert	0
TCACAAGGTATGGAAT-1	Endothelial_Cell	3_Tert_6	3_Tert	0.719706
TCACTCGCATTGGATC-1	Endothelial_Cell	3_Tert_6	3_Tert	0.251977
TCAGCCTCAGGTATGG-1	Endothelial_Cell	3_Tert_6	3_Tert	0
TCAGGGCAGTTAACAG-1	Endothelial_Cell	3_Tert_6	3_Tert	1.29158
TCCATCGTCGATCCCT-1	Endothelial_Cell	3_Tert_6	3_Tert	0
TCCGGGAGTAGGTCAG-1	Endothelial_Cell	3_Tert_6	3_Tert	0
TCGAAGTCAGCTGTAT-1	Endothelial_Cell	3_Tert_6	3_Tert	0
TCGCTTGCATCGGTTA-1	Endothelial_Cell	3_Tert_6	3_Tert	0
TCGCTTGTCCAACTGA-1	Endothelial_Cell	3_Tert_6	3_Tert	0.926131
TCTGGCTCATAGATGA-1	Endothelial_Cell	3_Tert_6	3_Tert	0
TGATGCAAGGTTGACG-1	Endothelial_Cell	3_Tert_6	3_Tert	0
TGGGCGTGTGAGCAGT-1	Endothelial_Cell	3_Tert_6	3_Tert	0.567177
TGTGAGTGTTCGAGCC-1	Endothelial_Cell	3_Tert_6	3_Tert	0
TGTTCATTCAAGCCGC-1	Endothelial_Cell	3_Tert_6	3_Tert	0
TTACAGGCATCGTGGC-1	Endothelial_Cell	3_Tert_6	3_Tert	0
TTGTTTGAGTTGGCGA-1	Endothelial_Cell	3_Tert_6	3_Tert	2.60294
TTGTTTGGTGGCTCTG-1	Endothelial_Cell	3_Tert_6	3_Tert	0
AAACGCTGTTTGGAAA-1	Endothelial_Cell	2_Het_1	2_Het	0
AACCAACTCCACTAGA-1	Endothelial_Cell	2_Het_1	2_Het	0
AACGTCACACTGATTG-1	Endothelial_Cell	2_Het_1	2_Het	0
AAGATAGTCCTCATAT-1	Endothelial_Cell	2_Het_1	2_Het	0
ACAGGGATCATGCCGG-1	Endothelial_Cell	2_Het_1	2_Het	0.192734
ACCTACCCAGAGAATT-1	Endothelial_Cell	2_Het_1	2_Het	0.334757
ACCTACCCATGAAGGC-1	Endothelial_Cell	2_Het_1	2_Het	0
AGAAATGAGTCGCGAA-1	Endothelial_Cell	2_Het_1	2_Het	0
AGAACAACAGTTGCGC-1	Endothelial_Cell	2_Het_1	2_Het	0.595939
AGACCCGAGAAGCTGC-1	Endothelial_Cell	2_Het_1	2_Het	0
AGACTCATCCACACAA-1	Endothelial_Cell	2_Het_1	2_Het	0
AGAGAATGTAGCTAAA-1	Endothelial_Cell	2_Het_1	2_Het	0
AGAGCCCGTACTCGTA-1	Endothelial_Cell	2_Het_1	2_Het	1.93583
AGATGAAAGAGCCTGA-1	Endothelial_Cell	2_Het_1	2_Het	0
AGGCATTAGACTAAGT-1	Endothelial_Cell	2_Het_1	2_Het	0
AGTAGCTCACAAATCC-1	Endothelial_Cell	2_Het_1	2_Het	1.20692
ATACTTCCAGGCAATG-1	Endothelial_Cell	2_Het_1	2_Het	0
ATCGGCGAGTCGGGAT-1	Endothelial_Cell	2_Het_1	2_Het	0
ATCGGCGTCACGAGGA-1	Endothelial_Cell	2_Het_1	2_Het	0
ATGATCGAGTATTAGG-1	Endothelial_Cell	2_Het_1	2_Het	0
CAATGACGTACGATTC-1	Endothelial_Cell	2_Het_1	2_Het	0
CAATTTCCAAGTCCCG-1	Endothelial_Cell	2_Het_1	2_Het	0.682528
CACACAATCTTCGCTG-1	Endothelial_Cell	2_Het_1	2_Het	0
CATCAAGAGATTGATG-1	Endothelial_Cell	2_Het_1	2_Het	0
CATGCTCAGTCACACT-1	Endothelial_Cell	2_Het_1	2_Het	0
CATTCATGTACAAGTA-1	Endothelial_Cell	2_Het_1	2_Het	1.01027
CCACTTGGTATCGTAC-1	Endothelial_Cell	2_Het_1	2_Het	0
CCTGTTGGTGAGTAGC-1	Endothelial_Cell	2_Het_1	2_Het	2.7859
CTCATTAAGGCCGCTT-1	Endothelial_Cell	2_Het_1	2_Het	0
CTCCAACGTTGCCAAT-1	Endothelial_Cell	2_Het_1	2_Het	0
CTCCACATCTGCAGCG-1	Endothelial_Cell	2_Het_1	2_Het	0
CTCTCGAGTTATAGAG-1	Endothelial_Cell	2_Het_1	2_Het	0
CTGCATCAGCTGGCCT-1	Endothelial_Cell	2_Het_1	2_Het	0
GACACGCAGAGTTGCG-1	Endothelial_Cell	2_Het_1	2_Het	0
GACAGCCAGACTCTAC-1	Endothelial_Cell	2_Het_1	2_Het	0
GACTCAATCCAAGCTA-1	Endothelial_Cell	2_Het_1	2_Het	0
GAGACCCAGGCTAAAT-1	Endothelial_Cell	2_Het_1	2_Het	0
GATCATGTCCTATTTG-1	Endothelial_Cell	2_Het_1	2_Het	0
GCCCAGAAGCTGTGCC-1	Endothelial_Cell	2_Het_1	2_Het	0
GCCTGTTTCTACTCAT-1	Endothelial_Cell	2_Het_1	2_Het	0
GGAAGTGGTTAACCTG-1	Endothelial_Cell	2_Het_1	2_Het	0
GGGTCTGTCCGGTAGC-1	Endothelial_Cell	2_Het_1	2_Het	0
GTACAACGTGCACATT-1	Endothelial_Cell	2_Het_1	2_Het	0
GTAGCTATCGGTAGAG-1	Endothelial_Cell	2_Het_1	2_Het	0
GTGTAACGTGTCGATT-1	Endothelial_Cell	2_Het_1	2_Het	0
TAAGCACTCTCGGGAC-1	Endothelial_Cell	2_Het_1	2_Het	0
TACCCACGTACGCGTC-1	Endothelial_Cell	2_Het_1	2_Het	0
TACCTGCTCCACAAGT-1	Endothelial_Cell	2_Het_1	2_Het	0
TCCTCTTAGATGGTAT-1	Endothelial_Cell	2_Het_1	2_Het	0
TCTGTCGAGTGCAGGT-1	Endothelial_Cell	2_Het_1	2_Het	0
TGACGCGGTGATTCAC-1	Endothelial_Cell	2_Het_1	2_Het	0
TGCCGAGTCGGCCCAA-1	Endothelial_Cell	2_Het_1	2_Het	2.75576
TGGGAAGGTCACTTAG-1	Endothelial_Cell	2_Het_1	2_Het	1.96047
TGTGTGAAGCTTCGTA-1	Endothelial_Cell	2_Het_1	2_Het	0
TTCGGTCTCGACGATT-1	Endothelial_Cell	2_Het_1	2_Het	0
TTGATGGCATGAAAGT-1	Endothelial_Cell	2_Het_1	2_Het	0
TTTACGTAGTCGAGGT-1	Endothelial_Cell	2_Het_1	2_Het	0
TTTATGCTCTAATTCC-1	Endothelial_Cell	2_Het_1	2_Het	0
AATGAAGTCGAAGCCC-1	Endothelial_Cell	2_Het_2	2_Het	0
ACACTGACATGGACAG-1	Endothelial_Cell	2_Het_2	2_Het	0
ACATCCCGTCGCAACC-1	Endothelial_Cell	2_Het_2	2_Het	0
ACATTTCAGATGAATC-1	Endothelial_Cell	2_Het_2	2_Het	0
ACCCAAACAGGTTCCG-1	Endothelial_Cell	2_Het_2	2_Het	0.872732
ACCTACCCAAAGCTCT-1	Endothelial_Cell	2_Het_2	2_Het	0
ACTGTCCTCATTCTTG-1	Endothelial_Cell	2_Het_2	2_Het	0.815173
AGAGCAGAGAATCGAT-1	Endothelial_Cell	2_Het_2	2_Het	0
AGTGTTGTCGTGTTCC-1	Endothelial_Cell	2_Het_2	2_Het	1.13346
ATGCGATTCGCTTTAT-1	Endothelial_Cell	2_Het_2	2_Het	1.44434
ATGGATCGTTGATGTC-1	Endothelial_Cell	2_Het_2	2_Het	4.2049
ATGTCCCGTCCTTGTC-1	Endothelial_Cell	2_Het_2	2_Het	1.22678
CAATTTCTCTCTAGGA-1	Endothelial_Cell	2_Het_2	2_Het	0
CACAGGCGTGAGATCG-1	Endothelial_Cell	2_Het_2	2_Het	0
CACTGTCCATCTGCGG-1	Endothelial_Cell	2_Het_2	2_Het	0.640575
CATCGTCGTCAACGCC-1	Endothelial_Cell	2_Het_2	2_Het	0
CCTCAGTTCCTGTTGC-1	Endothelial_Cell	2_Het_2	2_Het	0
CGAAGTTTCCCGATCT-1	Endothelial_Cell	2_Het_2	2_Het	0
CGTTAGAGTACGTTCA-1	Endothelial_Cell	2_Het_2	2_Het	0
CTCATCGTCCCAATAG-1	Endothelial_Cell	2_Het_2	2_Het	0
CTGAGGCCAGATACCT-1	Endothelial_Cell	2_Het_2	2_Het	2.5333
GAGACCCTCCTCAGGG-1	Endothelial_Cell	2_Het_2	2_Het	0
GATCCCTGTTGCATTG-1	Endothelial_Cell	2_Het_2	2_Het	0.48318
GCATCGGCAGTTGCGC-1	Endothelial_Cell	2_Het_2	2_Het	1.06582
GCGATCGAGTATCTGC-1	Endothelial_Cell	2_Het_2	2_Het	1.90014
GCGGAAACATCCTGTC-1	Endothelial_Cell	2_Het_2	2_Het	0
GGGACCTGTGATACAA-1	Endothelial_Cell	2_Het_2	2_Het	0
GGGACCTTCGGTAGAG-1	Endothelial_Cell	2_Het_2	2_Het	2.67367
GTCATCCAGCACTAGG-1	Endothelial_Cell	2_Het_2	2_Het	0
GTCGCGATCCCGGTAG-1	Endothelial_Cell	2_Het_2	2_Het	1.44227
GTCGTTCAGCTAATGA-1	Endothelial_Cell	2_Het_2	2_Het	0
TAGCACATCCAACTAG-1	Endothelial_Cell	2_Het_2	2_Het	1.39857
TATCAGGCAACCGCCA-1	Endothelial_Cell	2_Het_2	2_Het	0
TCATACTAGTTAGTAG-1	Endothelial_Cell	2_Het_2	2_Het	0
TCCTAATTCCTAAGTG-1	Endothelial_Cell	2_Het_2	2_Het	0
TCCTAATTCTCGACGG-1	Endothelial_Cell	2_Het_2	2_Het	0
TCCTCGACAGATCACT-1	Endothelial_Cell	2_Het_2	2_Het	1.44215
TCCTCTTGTGAATTAG-1	Endothelial_Cell	2_Het_2	2_Het	0.617393
TCGAACATCGTGGAAG-1	Endothelial_Cell	2_Het_2	2_Het	0
TCTTTGAAGATGCGAC-1	Endothelial_Cell	2_Het_2	2_Het	0
TTAGGCATCACGGAGA-1	Endothelial_Cell	2_Het_2	2_Het	0
TTGTGTTAGGCGCTTC-1	Endothelial_Cell	2_Het_2	2_Het	1.04254
TTTAGTCTCCGCAAAT-1	Endothelial_Cell	2_Het_2	2_Het	0
TTTGACTTCCCGAATA-1	Endothelial_Cell	2_Het_2	2_Het	0
ACACAGTAGGTTCCAT-1	Endothelial_Cell	4_TertCD_1	4_TertCD	0
ACAGCCGCAGGAATAT-1	Endothelial_Cell	4_TertCD_1	4_TertCD	0
AGAAATGAGGTACATA-1	Endothelial_Cell	4_TertCD_1	4_TertCD	0
AGAGCAGGTCAAAGAT-1	Endothelial_Cell	4_TertCD_1	4_TertCD	0.276247
AGTGACTAGCTCGGCT-1	Endothelial_Cell	4_TertCD_1	4_TertCD	0
CAGCGTGTCTTACGTT-1	Endothelial_Cell	4_TertCD_1	4_TertCD	2.14431
CCAATGACATGTGTCA-1	Endothelial_Cell	4_TertCD_1	4_TertCD	0.989312
CCACGTTAGTTGAAGT-1	Endothelial_Cell	4_TertCD_1	4_TertCD	0
CCACTTGAGTAAATGC-1	Endothelial_Cell	4_TertCD_1	4_TertCD	0
CCGATGGTCCCTGGTT-1	Endothelial_Cell	4_TertCD_1	4_TertCD	0
CGAGTGCGTTCTCGTC-1	Endothelial_Cell	4_TertCD_1	4_TertCD	0
CTTGATTTCGATTCCC-1	Endothelial_Cell	4_TertCD_1	4_TertCD	0
GCAACATTCTTTGATC-1	Endothelial_Cell	4_TertCD_1	4_TertCD	0
GCACATATCCGACGGT-1	Endothelial_Cell	4_TertCD_1	4_TertCD	1.81987
GGCGTCAAGTTGCATC-1	Endothelial_Cell	4_TertCD_1	4_TertCD	0
GGCTGTGTCACCTTAT-1	Endothelial_Cell	4_TertCD_1	4_TertCD	2.54244
GGGCTCACACATACTG-1	Endothelial_Cell	4_TertCD_1	4_TertCD	0
GTTACAGAGTGTTCCA-1	Endothelial_Cell	4_TertCD_1	4_TertCD	1.17711
GTTAGTGTCACTGGTA-1	Endothelial_Cell	4_TertCD_1	4_TertCD	0
GTTGAACGTGAACCGA-1	Endothelial_Cell	4_TertCD_1	4_TertCD	0
TAATCTCCACTTGACA-1	Endothelial_Cell	4_TertCD_1	4_TertCD	2.82294
TCCAGAAGTTAGGACG-1	Endothelial_Cell	4_TertCD_1	4_TertCD	0
TCCCACACATGACGAG-1	Endothelial_Cell	4_TertCD_1	4_TertCD	0.30531
TGCGATAGTTTCGTGA-1	Endothelial_Cell	4_TertCD_1	4_TertCD	0
TGTCAGACAGTTTCAG-1	Endothelial_Cell	4_TertCD_1	4_TertCD	0
TGTCCACGTCCAGGTC-1	Endothelial_Cell	4_TertCD_1	4_TertCD	0
TTCATGTGTACCGGAA-1	Endothelial_Cell	4_TertCD_1	4_TertCD	0
TTGCATTCAACGAGGT-1	Endothelial_Cell	4_TertCD_1	4_TertCD	0
TTGGATGGTATTGACC-1	Endothelial_Cell	4_TertCD_1	4_TertCD	0
TTGGGTACAAGGAGTC-1	Endothelial_Cell	4_TertCD_1	4_TertCD	0
TTTGACTAGACAACTA-1	Endothelial_Cell	4_TertCD_1	4_TertCD	2.48305
AAGTTCGTCGACACCG-1	Endothelial_Cell	4_TertCD_2	4_TertCD	0
AATTCCTAGGCACGAT-1	Endothelial_Cell	4_TertCD_2	4_TertCD	0
ACACTGATCCCAAGCG-1	Endothelial_Cell	4_TertCD_2	4_TertCD	0
ACATTTCTCTCCCATG-1	Endothelial_Cell	4_TertCD_2	4_TertCD	1.4738
ACCAACACATGTTACG-1	Endothelial_Cell	4_TertCD_2	4_TertCD	1.42788
ACGTACAAGATTGACA-1	Endothelial_Cell	4_TertCD_2	4_TertCD	0.772919
AGATCCAGTCAAGGCA-1	Endothelial_Cell	4_TertCD_2	4_TertCD	0
AGGAATAGTCCACTCT-1	Endothelial_Cell	4_TertCD_2	4_TertCD	1.07168
AGTACTGAGATACAGT-1	Endothelial_Cell	4_TertCD_2	4_TertCD	0
AGTCTCCCAGAAACCG-1	Endothelial_Cell	4_TertCD_2	4_TertCD	0
AGTGTTGAGTTTGGCT-1	Endothelial_Cell	4_TertCD_2	4_TertCD	0
ATACCTTAGAGGCGGA-1	Endothelial_Cell	4_TertCD_2	4_TertCD	0.934507
ATCGTAGCAAGGTCGA-1	Endothelial_Cell	4_TertCD_2	4_TertCD	0
CAACAGTCACGGTCTG-1	Endothelial_Cell	4_TertCD_2	4_TertCD	0
CAGAGCCGTATGAAAC-1	Endothelial_Cell	4_TertCD_2	4_TertCD	0
CATGAGTTCAATCCAG-1	Endothelial_Cell	4_TertCD_2	4_TertCD	0
CCACGAGAGCTCACTA-1	Endothelial_Cell	4_TertCD_2	4_TertCD	0
CTCCTTTTCTTTCCGG-1	Endothelial_Cell	4_TertCD_2	4_TertCD	1.25969
GATGCTAGTACCCAGC-1	Endothelial_Cell	4_TertCD_2	4_TertCD	0
GATGGAGTCGCTAGCG-1	Endothelial_Cell	4_TertCD_2	4_TertCD	0
GCTTCACAGTACTCGT-1	Endothelial_Cell	4_TertCD_2	4_TertCD	0
GGCGTCAGTGGTCTAT-1	Endothelial_Cell	4_TertCD_2	4_TertCD	0
GTAGATCTCAGGAACG-1	Endothelial_Cell	4_TertCD_2	4_TertCD	0
GTCGTAAAGTAAGAGG-1	Endothelial_Cell	4_TertCD_2	4_TertCD	0
GTGCGTGAGTGTAGTA-1	Endothelial_Cell	4_TertCD_2	4_TertCD	0
GTTAGTGCAAGCGATG-1	Endothelial_Cell	4_TertCD_2	4_TertCD	0
GTTGCTCGTCATAGTC-1	Endothelial_Cell	4_TertCD_2	4_TertCD	0
TATGTTCTCTAGGCAT-1	Endothelial_Cell	4_TertCD_2	4_TertCD	0
TCCACGTGTAACCCTA-1	Endothelial_Cell	4_TertCD_2	4_TertCD	2.56167
TCTCACGTCGCTTACC-1	Endothelial_Cell	4_TertCD_2	4_TertCD	0
TGATCTTTCCACCCTA-1	Endothelial_Cell	4_TertCD_2	4_TertCD	0.913664
TGGATGTGTCCCGGTA-1	Endothelial_Cell	4_TertCD_2	4_TertCD	0
TGTTGAGTCCACAGGC-1	Endothelial_Cell	4_TertCD_2	4_TertCD	0
TTCGATTTCACGGGAA-1	Endothelial_Cell	4_TertCD_2	4_TertCD	2.29234
TTCGCTGTCGTAGCCG-1	Endothelial_Cell	4_TertCD_2	4_TertCD	0
TTCTAACTCCACCCTA-1	Endothelial_Cell	4_TertCD_2	4_TertCD	0
TTGAACGCATGCAGGA-1	Endothelial_Cell	4_TertCD_2	4_TertCD	0.495658
TTGCGTCTCCAAGCTA-1	Endothelial_Cell	4_TertCD_2	4_TertCD	1.60405
TTGGGTACAATCGAAA-1	Endothelial_Cell	4_TertCD_2	4_TertCD	0
TTTCAGTAGCATGATA-1	Endothelial_Cell	4_TertCD_2	4_TertCD	2.72835
TTTCCTCGTATTTCTC-1	Endothelial_Cell	4_TertCD_2	4_TertCD	0
TTTGACTTCGTGCATA-1	Endothelial_Cell	4_TertCD_2	4_TertCD	0
AAACGCTTCTACTGAG-1	Endothelial_Cell	2_Het_3	2_Het	0.638086
AGGTTACCAGCTTTCC-1	Endothelial_Cell	2_Het_3	2_Het	0
AGTCATGCAGAATCGG-1	Endothelial_Cell	2_Het_3	2_Het	0
CACGGGTGTACAGAAT-1	Endothelial_Cell	2_Het_3	2_Het	3.38816
CGAGGCTGTCTAGTGT-1	Endothelial_Cell	2_Het_3	2_Het	0
CGAGTGCTCGCATAGT-1	Endothelial_Cell	2_Het_3	2_Het	0.525338
CGTCAAATCACCCATC-1	Endothelial_Cell	2_Het_3	2_Het	0
CTGTGAATCAGAGCAG-1	Endothelial_Cell	2_Het_3	2_Het	0
GATTGGTAGAGTGAAG-1	Endothelial_Cell	2_Het_3	2_Het	1.31072
GCCCAGAGTGAGTGAC-1	Endothelial_Cell	2_Het_3	2_Het	0.893219
GGAATCTCACCAATTG-1	Endothelial_Cell	2_Het_3	2_Het	1.02365
GGAATGGCAAGTAGTA-1	Endothelial_Cell	2_Het_3	2_Het	0
GGAGCAACACTATGTG-1	Endothelial_Cell	2_Het_3	2_Het	1.47353
GGGAGTAGTTGAATCC-1	Endothelial_Cell	2_Het_3	2_Het	0
TCGCACTGTTAAGGGC-1	Endothelial_Cell	2_Het_3	2_Het	0
TGAACGTCAGTTGTCA-1	Endothelial_Cell	2_Het_3	2_Het	0.253861
TGAGACTAGGAGAATG-1	Endothelial_Cell	2_Het_3	2_Het	0.542314
TGCTCCAAGAAGCGAA-1	Endothelial_Cell	2_Het_3	2_Het	0
TTGCTGCCAGACGGAT-1	Endothelial_Cell	2_Het_3	2_Het	0
TTTACCAAGTGCGCTC-1	Endothelial_Cell	2_Het_3	2_Het	0
AAAGTGAGTCCGGTCA-1	Endothelial_Cell	3_Tert_2	3_Tert	0
ACAAGCTAGAGAGCCT-1	Endothelial_Cell	3_Tert_2	3_Tert	0
ACCAACATCACCCTTG-1	Endothelial_Cell	3_Tert_2	3_Tert	1.10907
ACTATTCGTGCATTTG-1	Endothelial_Cell	3_Tert_2	3_Tert	0.845432
AGACCATAGCTAAACA-1	Endothelial_Cell	3_Tert_2	3_Tert	0
AGACTCAGTGTGTTTG-1	Endothelial_Cell	3_Tert_2	3_Tert	0
AGTACCATCTGCGGAC-1	Endothelial_Cell	3_Tert_2	3_Tert	0.621219
ATACTTCAGGTCCAGA-1	Endothelial_Cell	3_Tert_2	3_Tert	0
ATCTCTATCGCAAGAG-1	Endothelial_Cell	3_Tert_2	3_Tert	0
ATCTTCAGTGTCGCTG-1	Endothelial_Cell	3_Tert_2	3_Tert	3.34947
ATGTCCCAGACATACA-1	Endothelial_Cell	3_Tert_2	3_Tert	0
ATTCGTTGTAAGTCAA-1	Endothelial_Cell	3_Tert_2	3_Tert	0
CAACAGTGTATAGGAT-1	Endothelial_Cell	3_Tert_2	3_Tert	2.35453
CACACAATCGTAGTCA-1	Endothelial_Cell	3_Tert_2	3_Tert	0
CACGTGGGTCCTACAA-1	Endothelial_Cell	3_Tert_2	3_Tert	1.99129
CCTTGTGTCCGCGGAT-1	Endothelial_Cell	3_Tert_2	3_Tert	0
CGAGTTACAGTGTACT-1	Endothelial_Cell	3_Tert_2	3_Tert	1.05342
CTATCTAGTAGTTCCA-1	Endothelial_Cell	3_Tert_2	3_Tert	0
CTCCGATGTTTACTGG-1	Endothelial_Cell	3_Tert_2	3_Tert	0
CTCTGGTCACGCGTGT-1	Endothelial_Cell	3_Tert_2	3_Tert	0
GACCGTGGTGGCCACT-1	Endothelial_Cell	3_Tert_2	3_Tert	3.98902
GACGCTGCATTAGGCT-1	Endothelial_Cell	3_Tert_2	3_Tert	0
GAGATGGCAGCTCGGT-1	Endothelial_Cell	3_Tert_2	3_Tert	0
GAGCCTGGTCTGCCTT-1	Endothelial_Cell	3_Tert_2	3_Tert	0.563277
GATAGCTGTTGGTACT-1	Endothelial_Cell	3_Tert_2	3_Tert	0
GGCGTCAAGTCAGGGT-1	Endothelial_Cell	3_Tert_2	3_Tert	1.39546
GGGAGTACATGTGTCA-1	Endothelial_Cell	3_Tert_2	3_Tert	1.64658
GGTAATCTCGCTGTCT-1	Endothelial_Cell	3_Tert_2	3_Tert	0
GTCACGGAGAGGGCGA-1	Endothelial_Cell	3_Tert_2	3_Tert	0
GTCACTCCAGTGGGTA-1	Endothelial_Cell	3_Tert_2	3_Tert	0
GTCGCGAAGCCTCTTC-1	Endothelial_Cell	3_Tert_2	3_Tert	0
GTCTCACAGCCTCACG-1	Endothelial_Cell	3_Tert_2	3_Tert	0
GTGGCGTAGTAGATCA-1	Endothelial_Cell	3_Tert_2	3_Tert	1.03069
GTTACCCGTTCTCCAC-1	Endothelial_Cell	3_Tert_2	3_Tert	0
GTTCCGTAGATGCGAC-1	Endothelial_Cell	3_Tert_2	3_Tert	0
GTTCCGTCAAATGGTA-1	Endothelial_Cell	3_Tert_2	3_Tert	0
TAACTTCAGCGTATGG-1	Endothelial_Cell	3_Tert_2	3_Tert	0
TAATCTCAGACATCAA-1	Endothelial_Cell	3_Tert_2	3_Tert	0
TAATCTCTCCGGTAAT-1	Endothelial_Cell	3_Tert_2	3_Tert	0
TAGACCAGTCCATCTC-1	Endothelial_Cell	3_Tert_2	3_Tert	0
TAGGGTTAGGCTCAAG-1	Endothelial_Cell	3_Tert_2	3_Tert	0
TATCAGGCACGCTATA-1	Endothelial_Cell	3_Tert_2	3_Tert	0.562065
TCACACCGTTCTCTCG-1	Endothelial_Cell	3_Tert_2	3_Tert	0
TCATTGTAGTCACTGT-1	Endothelial_Cell	3_Tert_2	3_Tert	0
TCCTGCAAGGAAACGA-1	Endothelial_Cell	3_Tert_2	3_Tert	0
TCGGGACAGGGTTAAT-1	Endothelial_Cell	3_Tert_2	3_Tert	1.30775
TCTGTCGGTGGTTTAC-1	Endothelial_Cell	3_Tert_2	3_Tert	0.905025
TTCAATCAGACACACG-1	Endothelial_Cell	3_Tert_2	3_Tert	0
TTGAGTGAGACGGATC-1	Endothelial_Cell	3_Tert_2	3_Tert	0
AAGACAACAAACACCT-1	Endothelial_Cell	3_Tert_3	3_Tert	0.742374
AAGCATCAGGACTGGT-1	Endothelial_Cell	3_Tert_3	3_Tert	0.535203
ACACCAAGTCACGTGC-1	Endothelial_Cell	3_Tert_3	3_Tert	0
ACTGTCCGTCCCGGTA-1	Endothelial_Cell	3_Tert_3	3_Tert	0
AGATCCATCCAAACCA-1	Endothelial_Cell	3_Tert_3	3_Tert	0
AGGAAATTCATGCATG-1	Endothelial_Cell	3_Tert_3	3_Tert	1.41245
ATACCTTGTGTCATTG-1	Endothelial_Cell	3_Tert_3	3_Tert	0
ATAGACCGTACCTATG-1	Endothelial_Cell	3_Tert_3	3_Tert	2.57208
ATCCTATAGAGAACCC-1	Endothelial_Cell	3_Tert_3	3_Tert	0
ATGAGTCGTCCGAAAG-1	Endothelial_Cell	3_Tert_3	3_Tert	2.09541
ATGGGAGCATAACTCG-1	Endothelial_Cell	3_Tert_3	3_Tert	0
ATTCATCGTACGATGG-1	Endothelial_Cell	3_Tert_3	3_Tert	0
CACCGTTAGGGACACT-1	Endothelial_Cell	3_Tert_3	3_Tert	0
CATTGCCCAGAAGCTG-1	Endothelial_Cell	3_Tert_3	3_Tert	0
CCCGGAAGTTACACAC-1	Endothelial_Cell	3_Tert_3	3_Tert	0
CCGGTAGTCGAATCCA-1	Endothelial_Cell	3_Tert_3	3_Tert	0
CCTCAACCAAGCAGGT-1	Endothelial_Cell	3_Tert_3	3_Tert	1.43144
CGCCATTCATCTCAAG-1	Endothelial_Cell	3_Tert_3	3_Tert	0
CGCGTGAGTAGTCGGA-1	Endothelial_Cell	3_Tert_3	3_Tert	0
CGTAAGTCATGAAGGC-1	Endothelial_Cell	3_Tert_3	3_Tert	0.356885
CGTTCTGCAGCGAACA-1	Endothelial_Cell	3_Tert_3	3_Tert	0
CTAACCCGTAGACAAT-1	Endothelial_Cell	3_Tert_3	3_Tert	0.28325
CTACATTAGATGCAGC-1	Endothelial_Cell	3_Tert_3	3_Tert	0
CTACCCAAGCTGAAAT-1	Endothelial_Cell	3_Tert_3	3_Tert	0.27731
CTATCTACACCCAATA-1	Endothelial_Cell	3_Tert_3	3_Tert	0.15648
CTCAATTTCAACCTCC-1	Endothelial_Cell	3_Tert_3	3_Tert	2.5069
CTCAGGGAGCTGGAGT-1	Endothelial_Cell	3_Tert_3	3_Tert	0
CTCGAGGGTCGTACTA-1	Endothelial_Cell	3_Tert_3	3_Tert	0
CTGATCCGTCACAGTT-1	Endothelial_Cell	3_Tert_3	3_Tert	0
CTGCTCACAACCACGC-1	Endothelial_Cell	3_Tert_3	3_Tert	0
GAGTTGTAGTTCGCAT-1	Endothelial_Cell	3_Tert_3	3_Tert	0.299399
GATCATGGTGCCAAGA-1	Endothelial_Cell	3_Tert_3	3_Tert	0
GATCCCTGTGAGCTCC-1	Endothelial_Cell	3_Tert_3	3_Tert	0.572479
GATGCTATCTTGAACG-1	Endothelial_Cell	3_Tert_3	3_Tert	0
GCAACCGCAGAGGTAC-1	Endothelial_Cell	3_Tert_3	3_Tert	0.640896
GCAGGCTCACAGCCAC-1	Endothelial_Cell	3_Tert_3	3_Tert	0.780553
GCCCGAATCTCCTGCA-1	Endothelial_Cell	3_Tert_3	3_Tert	0
GCTTCACTCCGTGGGT-1	Endothelial_Cell	3_Tert_3	3_Tert	1.33567
GGCGTCAGTCGGTGTC-1	Endothelial_Cell	3_Tert_3	3_Tert	0
GGGTGTCGTGGTTTGT-1	Endothelial_Cell	3_Tert_3	3_Tert	0
GGTTCTCGTCACAGTT-1	Endothelial_Cell	3_Tert_3	3_Tert	0
GTATTGGGTGCGTTTA-1	Endothelial_Cell	3_Tert_3	3_Tert	0
TACGGTAAGACTCCGC-1	Endothelial_Cell	3_Tert_3	3_Tert	0
TAGGGTTGTTCCTACC-1	Endothelial_Cell	3_Tert_3	3_Tert	0
TCACTATGTTCTCTAT-1	Endothelial_Cell	3_Tert_3	3_Tert	0
TCCAGAAAGAGATTCA-1	Endothelial_Cell	3_Tert_3	3_Tert	0
TCGAACAAGCATATGA-1	Endothelial_Cell	3_Tert_3	3_Tert	0
TCGGGTGAGTCTAGCT-1	Endothelial_Cell	3_Tert_3	3_Tert	0
TCGTGCTGTCCAAGAG-1	Endothelial_Cell	3_Tert_3	3_Tert	0
TCTTTGAGTTTGGAGG-1	Endothelial_Cell	3_Tert_3	3_Tert	0.999416
TCTTTGATCAGTCACA-1	Endothelial_Cell	3_Tert_3	3_Tert	1.05645
TGCAGATAGAGCCATG-1	Endothelial_Cell	3_Tert_3	3_Tert	0
TGGTGATCAGGGATAC-1	Endothelial_Cell	3_Tert_3	3_Tert	1.64621
TGGTGATGTGAATGTA-1	Endothelial_Cell	3_Tert_3	3_Tert	0
TGTCCACGTCACCGAC-1	Endothelial_Cell	3_Tert_3	3_Tert	0
TGTCCTGTCGTAGCCG-1	Endothelial_Cell	3_Tert_3	3_Tert	0
TGTGTGACAGCGATTT-1	Endothelial_Cell	3_Tert_3	3_Tert	0
TTAGGCAAGTTGTACC-1	Endothelial_Cell	3_Tert_3	3_Tert	0
TTCCGGTTCACCTCGT-1	Endothelial_Cell	3_Tert_3	3_Tert	0
TTGAGTGTCAAAGCCT-1	Endothelial_Cell	3_Tert_3	3_Tert	0
TTTCAGTCAGGTTTAC-1	Endothelial_Cell	3_Tert_3	3_Tert	0
AACAGGGAGGCCCACT-1	Endothelial_Cell	3_Tert_4	3_Tert	0
AACGTCATCGTACACA-1	Endothelial_Cell	3_Tert_4	3_Tert	0
ACACGCGGTCACAATC-1	Endothelial_Cell	3_Tert_4	3_Tert	1.65338
ACTTCCGGTGTGGTCC-1	Endothelial_Cell	3_Tert_4	3_Tert	0.177562
AGAAGCGCACTCCTTG-1	Endothelial_Cell	3_Tert_4	3_Tert	0
AGTCAACAGGGAGGAC-1	Endothelial_Cell	3_Tert_4	3_Tert	0.394987
AGTTCGATCGCTGTTC-1	Endothelial_Cell	3_Tert_4	3_Tert	0
ATCGTCCAGTGTCATC-1	Endothelial_Cell	3_Tert_4	3_Tert	0
ATGAGTCTCTCCTGAC-1	Endothelial_Cell	3_Tert_4	3_Tert	0
ATTCAGGAGATAGCTA-1	Endothelial_Cell	3_Tert_4	3_Tert	0
CAAGCTACATGTTCAG-1	Endothelial_Cell	3_Tert_4	3_Tert	0
CACTTCGGTAAGGAGA-1	Endothelial_Cell	3_Tert_4	3_Tert	0
CATCGCTAGACTTCGT-1	Endothelial_Cell	3_Tert_4	3_Tert	0
CCGTGAGTCCCTCTAG-1	Endothelial_Cell	3_Tert_4	3_Tert	0
CCTCTCCGTGGGCTCT-1	Endothelial_Cell	3_Tert_4	3_Tert	0
CTCCAACTCATGTCTT-1	Endothelial_Cell	3_Tert_4	3_Tert	0
CTGTATTGTTGCCAAT-1	Endothelial_Cell	3_Tert_4	3_Tert	0.351146
GAATCGTTCTTACGGA-1	Endothelial_Cell	3_Tert_4	3_Tert	0.899052
GAGAAATCACGTTCGG-1	Endothelial_Cell	3_Tert_4	3_Tert	0
GAGAAATGTAGATTAG-1	Endothelial_Cell	3_Tert_4	3_Tert	1.11263
GAGCTGCTCGCGCCAA-1	Endothelial_Cell	3_Tert_4	3_Tert	0
GCATGATGTTGATCGT-1	Endothelial_Cell	3_Tert_4	3_Tert	3.02823
GGGTTATTCCGGACTG-1	Endothelial_Cell	3_Tert_4	3_Tert	0
GGTAGAGAGATGCTTC-1	Endothelial_Cell	3_Tert_4	3_Tert	0
GGTCACGCATTGCCGG-1	Endothelial_Cell	3_Tert_4	3_Tert	2.06408
GGTGAAGAGAATCTAG-1	Endothelial_Cell	3_Tert_4	3_Tert	0.73242
GGTTCTCTCACGTCCT-1	Endothelial_Cell	3_Tert_4	3_Tert	2.87146
GTTACCCTCACTCCGT-1	Endothelial_Cell	3_Tert_4	3_Tert	0
GTTCCGTTCTGCCTCA-1	Endothelial_Cell	3_Tert_4	3_Tert	0
GTTGAACGTCTGTAGT-1	Endothelial_Cell	3_Tert_4	3_Tert	0
TAAGCGTTCTCTCAAT-1	Endothelial_Cell	3_Tert_4	3_Tert	0
TAATCTCAGGTTTGAA-1	Endothelial_Cell	3_Tert_4	3_Tert	1.19605
TACCCGTAGAGGGTCT-1	Endothelial_Cell	3_Tert_4	3_Tert	0
TACTGCCTCTGACAGT-1	Endothelial_Cell	3_Tert_4	3_Tert	0.926539
TATGTTCGTAACTAAG-1	Endothelial_Cell	3_Tert_4	3_Tert	0.809799
TATTCCAAGATGGCAC-1	Endothelial_Cell	3_Tert_4	3_Tert	0
TCAGTTTTCGAAGCCC-1	Endothelial_Cell	3_Tert_4	3_Tert	0
TCCACGTAGGGATCAC-1	Endothelial_Cell	3_Tert_4	3_Tert	0
TCGACCTCACACACGC-1	Endothelial_Cell	3_Tert_4	3_Tert	0
TCGACCTCATACCACA-1	Endothelial_Cell	3_Tert_4	3_Tert	0
TCGTCCAGTACCTAAC-1	Endothelial_Cell	3_Tert_4	3_Tert	1.37081
TCGTGCTCAAGATCCT-1	Endothelial_Cell	3_Tert_4	3_Tert	0
TCGTGGGGTACCACGC-1	Endothelial_Cell	3_Tert_4	3_Tert	0
TGAGGGAAGTAGGAAG-1	Endothelial_Cell	3_Tert_4	3_Tert	0
TGCATCCGTCCACTCT-1	Endothelial_Cell	3_Tert_4	3_Tert	0
TGCTTGCGTCTAACTG-1	Endothelial_Cell	3_Tert_4	3_Tert	0
TGGGTTAGTCCTTAAG-1	Endothelial_Cell	3_Tert_4	3_Tert	0
TGTTGAGAGTCACGAG-1	Endothelial_Cell	3_Tert_4	3_Tert	0
GGTGGCTTCCGAGGCT-1	Endothelial_Cell	2_Het_2	2_Het	0
AACACACCAGAACTTC-1	Endothelial_Cell	3_Tert_1	3_Tert
AACACACGTCATCCCT-1	Endothelial_Cell	3_Tert_1	3_Tert
ACATGCAGTCATCGGC-1	Endothelial_Cell	3_Tert_1	3_Tert
ACGGAAGAGAGAGTTT-1	Endothelial_Cell	3_Tert_1	3_Tert
ACGTCCTGTTGGAGGT-1	Endothelial_Cell	3_Tert_1	3_Tert
ACGTTCCAGGCTAGCA-1	Endothelial_Cell	3_Tert_1	3_Tert
AGCGTATTCAGGACGA-1	Endothelial_Cell	3_Tert_1	3_Tert
AGGATAAAGACGGTCA-1	Endothelial_Cell	3_Tert_1	3_Tert
AGGGTTTCAGATCCAT-1	Endothelial_Cell	3_Tert_1	3_Tert
AGGTTACAGCTAGTTC-1	Endothelial_Cell	3_Tert_1	3_Tert
AGTGACTTCTACCACC-1	Endothelial_Cell	3_Tert_1	3_Tert
ATCCTATCAGGTTACT-1	Endothelial_Cell	3_Tert_1	3_Tert
ATCGGATAGTCAAGCG-1	Endothelial_Cell	3_Tert_1	3_Tert
ATTTACCAGGCATGGT-1	Endothelial_Cell	3_Tert_1	3_Tert
CACCGTTGTTAAACAG-1	Endothelial_Cell	3_Tert_1	3_Tert
CAGAGCCAGTATGGCG-1	Endothelial_Cell	3_Tert_1	3_Tert
CATTGAGAGGCATGCA-1	Endothelial_Cell	3_Tert_1	3_Tert
CATTGTTCAGAACGCA-1	Endothelial_Cell	3_Tert_1	3_Tert
CCGTAGGCACACAGAG-1	Endothelial_Cell	3_Tert_1	3_Tert
CCTATCGAGCAAGTGC-1	Endothelial_Cell	3_Tert_1	3_Tert
CGCATAATCACTGAAC-1	Endothelial_Cell	3_Tert_1	3_Tert
CGGCAGTAGTGCACCC-1	Endothelial_Cell	3_Tert_1	3_Tert
CGGGCATAGGCACCAA-1	Endothelial_Cell	3_Tert_1	3_Tert
CTATCTATCGCGTGAC-1	Endothelial_Cell	3_Tert_1	3_Tert
CTGATCCGTGCTAGCC-1	Endothelial_Cell	3_Tert_1	3_Tert
CTGGCAGAGTCAATCC-1	Endothelial_Cell	3_Tert_1	3_Tert
CTTCCTTTCCGCAGTG-1	Endothelial_Cell	3_Tert_1	3_Tert
CTTTCAAAGCCATTTG-1	Endothelial_Cell	3_Tert_1	3_Tert
GAAGGGTGTCGGTGAA-1	Endothelial_Cell	3_Tert_1	3_Tert
GAATAGACATCCTGTC-1	Endothelial_Cell	3_Tert_1	3_Tert
GACCGTGGTTGTCAGT-1	Endothelial_Cell	3_Tert_1	3_Tert
GATCCCTAGGAAAGAC-1	Endothelial_Cell	3_Tert_1	3_Tert
GGAATGGCACTAGAGG-1	Endothelial_Cell	3_Tert_1	3_Tert
GTATTGGGTTTCGTAG-1	Endothelial_Cell	3_Tert_1	3_Tert
GTGACGCAGAGCATTA-1	Endothelial_Cell	3_Tert_1	3_Tert
GTGAGTTCAAATCCCA-1	Endothelial_Cell	3_Tert_1	3_Tert
GTGGAGAAGGTGCATG-1	Endothelial_Cell	3_Tert_1	3_Tert
TCCGGGAGTTTGGGAG-1	Endothelial_Cell	3_Tert_1	3_Tert
TCCTTCTAGAGCTGAC-1	Endothelial_Cell	3_Tert_1	3_Tert
TCTACCGAGAAGCCTG-1	Endothelial_Cell	3_Tert_1	3_Tert
TGACTCCCAGGTCAGA-1	Endothelial_Cell	3_Tert_1	3_Tert
TGCTTCGAGGAGTACC-1	Endothelial_Cell	3_Tert_1	3_Tert
TGGTACAGTAGGCAGT-1	Endothelial_Cell	3_Tert_1	3_Tert
TGTTGAGCAGATTCGT-1	Endothelial_Cell	3_Tert_1	3_Tert
TTACCGCAGTTTCGGT-1	Endothelial_Cell	3_Tert_1	3_Tert
TTCTGTATCCACGTGG-1	Endothelial_Cell	3_Tert_1	3_Tert
TTGGTTTAGCTAGAGC-1	Endothelial_Cell	3_Tert_1	3_Tert
GGGATCCAGGCATCGA-1	Endothelial_Cell	3_Tert_5	3_Tert	0
AGGAATAGTGCCCGTA-1	Endothelial_Cell	2_Het_1	2_Het	0
AAACCCAGTACGGATG-1	Endothelial_Cell	3_Tert_6	3_Tert	3.7835
AAAGGGCAGCTCCGAC-1	Endothelial_Cell	1_WT_1	1_WT	0
AACAGGGGTTGGAGAC-1	Endothelial_Cell	1_WT_1	1_WT	0
AACCTGACATCTGGGC-1	Endothelial_Cell	1_WT_1	1_WT	0
AACCTTTCAAAGCTAA-1	Endothelial_Cell	1_WT_1	1_WT	0
AAGACAATCCGATTAG-1	Endothelial_Cell	1_WT_1	1_WT	0
AATTCCTGTGCATGTT-1	Endothelial_Cell	1_WT_1	1_WT	1.5557
ACAAAGAAGTAGATCA-1	Endothelial_Cell	1_WT_1	1_WT	0
ACAAAGAGTCCATCTC-1	Endothelial_Cell	1_WT_1	1_WT	0
ACACTGAAGATGGTCG-1	Endothelial_Cell	1_WT_1	1_WT	0
ACAGAAACATAACTCG-1	Endothelial_Cell	1_WT_1	1_WT	0
ACCACAAAGATCGCTT-1	Endothelial_Cell	1_WT_1	1_WT	1.41038
ACCCTCACAGTCCCGA-1	Endothelial_Cell	1_WT_1	1_WT	1.59383
ACGCACGAGCATTTCG-1	Endothelial_Cell	1_WT_1	1_WT	0
ACGTAACAGGCACCAA-1	Endothelial_Cell	1_WT_1	1_WT	0
ACTGATGCAGCAGTGA-1	Endothelial_Cell	1_WT_1	1_WT	0
ACTTCCGCAAAGACTA-1	Endothelial_Cell	1_WT_1	1_WT	0
AGAAATGGTCACTTAG-1	Endothelial_Cell	1_WT_1	1_WT	2.89215
AGACCCGCAAATGGAT-1	Endothelial_Cell	1_WT_1	1_WT	0
AGACTCACATGTGGCC-1	Endothelial_Cell	1_WT_1	1_WT	0
AGATCGTCACGACCTG-1	Endothelial_Cell	1_WT_1	1_WT	4.02739
AGATGCTTCTGCATGA-1	Endothelial_Cell	1_WT_1	1_WT	0
AGCATCAAGCCTGGAA-1	Endothelial_Cell	1_WT_1	1_WT	0
AGCATCACATCGAAGG-1	Endothelial_Cell	1_WT_1	1_WT	0
AGCCAGCTCGGTGCAC-1	Endothelial_Cell	1_WT_1	1_WT	0
AGCTACACAAAGGCAC-1	Endothelial_Cell	1_WT_1	1_WT	0
AGCTACAGTCAAAGTA-1	Endothelial_Cell	1_WT_1	1_WT	1.08609
AGGAAATAGTAACGTA-1	Endothelial_Cell	1_WT_1	1_WT	0
AGGAATAGTCACGCTG-1	Endothelial_Cell	1_WT_1	1_WT	0
AGGAGGTTCGTTAGTG-1	Endothelial_Cell	1_WT_1	1_WT	0
AGGCATTCAAGAGGTC-1	Endothelial_Cell	1_WT_1	1_WT	0
AGGCTGCGTACAAAGT-1	Endothelial_Cell	1_WT_1	1_WT	0
AGGTCTACAATTGCTG-1	Endothelial_Cell	1_WT_1	1_WT	0
AGTAGTCCATGCACTA-1	Endothelial_Cell	1_WT_1	1_WT	2.56484
AGTCACATCTACACTT-1	Endothelial_Cell	1_WT_1	1_WT	0
AGTCATGGTCGGTGTC-1	Endothelial_Cell	1_WT_1	1_WT	0
ATATCCTCATAGCTGT-1	Endothelial_Cell	1_WT_1	1_WT	0
ATATCCTTCCTCACTG-1	Endothelial_Cell	1_WT_1	1_WT	0
ATCGGCGAGACTGGGT-1	Endothelial_Cell	1_WT_1	1_WT	0
ATCGTCCGTAAGTTAG-1	Endothelial_Cell	1_WT_1	1_WT	0
ATCTCTAGTACGCTTA-1	Endothelial_Cell	1_WT_1	1_WT	0
ATCTTCATCTGGGCGT-1	Endothelial_Cell	1_WT_1	1_WT	2.28478
ATGAAAGAGATTAGAC-1	Endothelial_Cell	1_WT_1	1_WT	0
ATGATCGCATACAGAA-1	Endothelial_Cell	1_WT_1	1_WT	0
ATGGGTTCACCTGCTT-1	Endothelial_Cell	1_WT_1	1_WT	1.11242
ATGTCTTTCAATCCAG-1	Endothelial_Cell	1_WT_1	1_WT	0
ATTATCCTCTCGGTAA-1	Endothelial_Cell	1_WT_1	1_WT	2.49146
ATTCAGGCAAGGGTCA-1	Endothelial_Cell	3_Tert_6	3_Tert	1.49176
ATTCAGGGTCTCGACG-1	Endothelial_Cell	1_WT_1	1_WT	3.05568
ATTCATCTCGGTGCAC-1	Endothelial_Cell	1_WT_1	1_WT	0
ATTCTTGGTTCTCGCT-1	Endothelial_Cell	1_WT_1	1_WT	0
CAACGGCGTTTACTGG-1	Endothelial_Cell	1_WT_1	1_WT	1.74503
CACACAAAGGACTTCT-1	Endothelial_Cell	1_WT_1	1_WT	1.54057
CACCGTTCAGGCATGA-1	Endothelial_Cell	1_WT_1	1_WT	0
CACCGTTCATGGGTTT-1	Endothelial_Cell	1_WT_1	1_WT	0
CACTAAGGTTCCTAGA-1	Endothelial_Cell	1_WT_1	1_WT	0
CACTTCGTCCACAAGT-1	Endothelial_Cell	1_WT_1	1_WT	0
CATAGACCAGTTTCGA-1	Endothelial_Cell	1_WT_1	1_WT	0
CATCCCAAGACTACCT-1	Endothelial_Cell	1_WT_1	1_WT	0
CATCCCATCCTCACTG-1	Endothelial_Cell	1_WT_1	1_WT	0
CATCGGGTCTTCGGAA-1	Endothelial_Cell	1_WT_1	1_WT	0
CATGAGTTCGCCGAAC-1	Endothelial_Cell	1_WT_1	1_WT	0
CATGGATGTACCTAAC-1	Endothelial_Cell	1_WT_1	1_WT	0
CATGGATTCACTGTCC-1	Endothelial_Cell	1_WT_1	1_WT	2.21705
CATTCCGTCGATAACC-1	Endothelial_Cell	1_WT_1	1_WT	0
CATTCTAGTTCCTACC-1	Endothelial_Cell	1_WT_1	1_WT	0
CATTGTTGTTGACGGA-1	Endothelial_Cell	1_WT_1	1_WT	1.62926
CCAATGACAATGCAAA-1	Endothelial_Cell	1_WT_1	1_WT	0
CCCTTAGAGCATCAGG-1	Endothelial_Cell	1_WT_1	1_WT	0
CCGAACGAGAGCAGAA-1	Endothelial_Cell	1_WT_1	1_WT	0
CCTGCATTCCCTCTTT-1	Endothelial_Cell	1_WT_1	1_WT	0
CCTTGTGAGTCTAGAA-1	Endothelial_Cell	1_WT_1	1_WT	0
CGAGAAGAGAGGCTGT-1	Endothelial_Cell	1_WT_1	1_WT	0
CGAGGCTAGCGCAATG-1	Endothelial_Cell	1_WT_1	1_WT	0
CGATCGGAGACGCAGT-1	Endothelial_Cell	1_WT_1	1_WT	0
CGATCGGCAGCTACCG-1	Endothelial_Cell	1_WT_1	1_WT	0
CGATGGCCACCAAATC-1	Endothelial_Cell	1_WT_1	1_WT	0
CGCCATTGTGTCATGT-1	Endothelial_Cell	1_WT_1	1_WT	0
CGCGTGACATCTCGTC-1	Endothelial_Cell	1_WT_1	1_WT	0
CGGAATTGTTCAAACC-1	Endothelial_Cell	1_WT_1	1_WT	0
CGGACACCAAAGTGTA-1	Endothelial_Cell	1_WT_1	1_WT	0
CGGAGAATCGCATGAT-1	Endothelial_Cell	1_WT_1	1_WT	0
CGGGACTGTTCAGCGC-1	Endothelial_Cell	1_WT_1	1_WT	0
CGTCAAATCGTTAGTG-1	Endothelial_Cell	1_WT_1	1_WT	0
CGTGATACAGAGGCTA-1	Endothelial_Cell	1_WT_1	1_WT	0
CGTTAGAAGGTATAGT-1	Endothelial_Cell	1_WT_1	1_WT	0
CTAACCCAGGACGGAG-1	Endothelial_Cell	1_WT_1	1_WT	0
CTAACCCTCGATGCTA-1	Endothelial_Cell	1_WT_1	1_WT	0
CTACCTGAGACCTTTG-1	Endothelial_Cell	1_WT_1	1_WT	0
CTACCTGTCAGGGTAG-1	Endothelial_Cell	1_WT_1	1_WT	0
CTACTATTCTTGAGCA-1	Endothelial_Cell	1_WT_1	1_WT	1.82068
CTATAGGCACAGCGCT-1	Endothelial_Cell	1_WT_1	1_WT	1.75687
CTCACTGGTCCCTGAG-1	Endothelial_Cell	1_WT_1	1_WT	1.54044
CTCAGTCCAAAGAGTT-1	Endothelial_Cell	1_WT_1	1_WT	0
CTCCACATCGACTCCT-1	Endothelial_Cell	1_WT_1	1_WT	0
CTCCGATCAATGAGCG-1	Endothelial_Cell	1_WT_1	1_WT	0
CTCCGATGTCCAGCCA-1	Endothelial_Cell	1_WT_1	1_WT	2.08457
CTCTCGAAGATGTTAG-1	Endothelial_Cell	1_WT_1	1_WT	0
CTCTCGAGTCACCCTT-1	Endothelial_Cell	1_WT_1	1_WT	0
CTCTGGTGTGAGGAAA-1	Endothelial_Cell	1_WT_1	1_WT	0
CTGATCCTCTGGACCG-1	Endothelial_Cell	1_WT_1	1_WT	1.2419
CTGCAGGCATTGACAC-1	Endothelial_Cell	1_WT_1	1_WT	0
CTGCCTATCCTTATGT-1	Endothelial_Cell	1_WT_1	1_WT	0
CTGGTCTTCACAGTGT-1	Endothelial_Cell	1_WT_1	1_WT	1.71387
CTGTGGGAGGGATCAC-1	Endothelial_Cell	1_WT_1	1_WT	0
CTGTGGGTCCTATGGA-1	Endothelial_Cell	1_WT_1	1_WT	0
CTTCCTTGTCAACCTA-1	Endothelial_Cell	1_WT_1	1_WT	0
CTTTCGGCAATAGAGT-1	Endothelial_Cell	1_WT_1	1_WT	1.96784
GAAGCCCCACATCATG-1	Endothelial_Cell	1_WT_1	1_WT	0
GAAGGACGTTTACACG-1	Endothelial_Cell	1_WT_1	1_WT	1.37363
GAAGTAATCTCTAGGA-1	Endothelial_Cell	1_WT_1	1_WT	0
GAATCACAGATGTAGT-1	Endothelial_Cell	1_WT_1	1_WT	0
GACCCAGCAAGCGCTC-1	Endothelial_Cell	1_WT_1	1_WT	1.31182
GACCCTTGTATGCTAC-1	Endothelial_Cell	1_WT_1	1_WT	0
GACTCTCTCAAGCCCG-1	Endothelial_Cell	1_WT_1	1_WT	0.977959
GACTGATCAGTCAGCC-1	Endothelial_Cell	1_WT_1	1_WT	1.93388
GACTTCCAGACTCTAC-1	Endothelial_Cell	1_WT_1	1_WT	0
GAGAAATAGGATACCG-1	Endothelial_Cell	1_WT_1	1_WT	0
GAGTGAGAGATCGCCC-1	Endothelial_Cell	1_WT_1	1_WT	2.09834
GAGTTACCACCCAACG-1	Endothelial_Cell	1_WT_1	1_WT	0
GAGTTTGAGCACTCTA-1	Endothelial_Cell	1_WT_1	1_WT	0
GATGAGGAGAGGCCAT-1	Endothelial_Cell	1_WT_1	1_WT	0
GATGATCGTGAAAGTT-1	Endothelial_Cell	1_WT_1	1_WT	0
GATGATCTCGTAGGAG-1	Endothelial_Cell	1_WT_1	1_WT	0
GATGATCTCTAAGGAA-1	Endothelial_Cell	1_WT_1	1_WT	1.25306
GCACATAAGATGCGAC-1	Endothelial_Cell	1_WT_1	1_WT	0
GCACGGTAGACATACA-1	Endothelial_Cell	1_WT_1	1_WT	2.61986
GCAGGCTAGCTTGTGT-1	Endothelial_Cell	1_WT_1	1_WT	2.07653
GCAGTTACAAGTGGGT-1	Endothelial_Cell	1_WT_1	1_WT	1.177
GCATCTCCACTAGGTT-1	Endothelial_Cell	1_WT_1	1_WT	0
GCATCTCCAGTTACCA-1	Endothelial_Cell	1_WT_1	1_WT	0
GCCAGGTGTTACCTTT-1	Endothelial_Cell	1_WT_1	1_WT	1.42553
GCCGTGAGTACATTGC-1	Endothelial_Cell	1_WT_1	1_WT	0
GCGAGAAAGTGAACAT-1	Endothelial_Cell	1_WT_1	1_WT	0
GCTACCTTCGGAGTAG-1	Endothelial_Cell	1_WT_1	1_WT	0
GCTGAATCATCTTTCA-1	Endothelial_Cell	1_WT_1	1_WT	2.39194
GCTTGGGTCCATTGTT-1	Endothelial_Cell	1_WT_1	1_WT	0
GGCACGTAGAAGCGGG-1	Endothelial_Cell	1_WT_1	1_WT	0
GGCTTGGTCGACGCGT-1	Endothelial_Cell	1_WT_1	1_WT	2.60114
GGGAGATAGGACACTG-1	Endothelial_Cell	1_WT_1	1_WT	1.56019
GGGAGATTCTAGTCAG-1	Endothelial_Cell	1_WT_1	1_WT	0
GGGCCATTCTGCTCTG-1	Endothelial_Cell	1_WT_1	1_WT	0
GGGTATTAGGTAACTA-1	Endothelial_Cell	1_WT_1	1_WT	0
GGGTGAATCTCAGTCC-1	Endothelial_Cell	1_WT_1	1_WT	0
GGGTTATGTCGGAACA-1	Endothelial_Cell	1_WT_1	1_WT	0
GGGTTTACACTAGGCC-1	Endothelial_Cell	1_WT_1	1_WT	1.57541
GGTAGAGGTAGAGATT-1	Endothelial_Cell	1_WT_1	1_WT	1.48783
GGTCTGGCATCAGTCA-1	Endothelial_Cell	1_WT_1	1_WT	0
GGTTAACTCGCGGACT-1	Endothelial_Cell	1_WT_1	1_WT	1.46954
GTAACACTCACAAGAA-1	Endothelial_Cell	1_WT_1	1_WT	0
GTCAAACTCTGTCAGA-1	Endothelial_Cell	1_WT_1	1_WT	0
GTCACTCAGGGTCACA-1	Endothelial_Cell	1_WT_1	1_WT	0
GTCATCCTCCCAGTGG-1	Endothelial_Cell	1_WT_1	1_WT	0
GTCCACTAGCCGGATA-1	Endothelial_Cell	1_WT_1	1_WT	1.87738
GTCCACTAGTAGGAAG-1	Endothelial_Cell	1_WT_1	1_WT	0.872297
GTCCTCATCGTTCGCT-1	Endothelial_Cell	1_WT_1	1_WT	0
GTCGTAAAGCCACCGT-1	Endothelial_Cell	1_WT_1	1_WT	0
GTCGTTCAGGTGCGAT-1	Endothelial_Cell	1_WT_1	1_WT	0
GTCTAGATCTTCCTAA-1	Endothelial_Cell	1_WT_1	1_WT	0
GTCTCACTCTTAATCC-1	Endothelial_Cell	1_WT_1	1_WT	0
GTGAGTTGTGATCATC-1	Endothelial_Cell	1_WT_1	1_WT	0
GTGATGTTCTCGTCGT-1	Endothelial_Cell	1_WT_1	1_WT	0
GTGCTGGAGCGATGAC-1	Endothelial_Cell	1_WT_1	1_WT	0
GTGTGGCGTGGCTCTG-1	Endothelial_Cell	1_WT_1	1_WT	0
GTGTTCCTCAGGGTAG-1	Endothelial_Cell	1_WT_1	1_WT	0
GTTACGAGTACGAGCA-1	Endothelial_Cell	1_WT_1	1_WT	0
GTTAGACAGTGTTCCA-1	Endothelial_Cell	1_WT_1	1_WT	0
GTTAGTGGTGTCCCTT-1	Endothelial_Cell	1_WT_1	1_WT	0
GTTATGGAGGGCAATC-1	Endothelial_Cell	1_WT_1	1_WT	0
GTTCTATAGTACGAGC-1	Endothelial_Cell	1_WT_1	1_WT	0
GTTTGGACAAGCGATG-1	Endothelial_Cell	1_WT_1	1_WT	1.62975
TAACTTCAGCTAGTTC-1	Endothelial_Cell	1_WT_1	1_WT	0
TAAGTCGTCCTTTGAT-1	Endothelial_Cell	1_WT_1	1_WT	0
TACAACGAGGTCGTCC-1	Endothelial_Cell	1_WT_1	1_WT	0
TACATTCAGCAACCAG-1	Endothelial_Cell	1_WT_1	1_WT	1.22445
TACCCACAGGCGTCCT-1	Endothelial_Cell	1_WT_1	1_WT	0
TACGTCCTCAGACCGC-1	Endothelial_Cell	1_WT_1	1_WT	0
TACTTCATCTTGCGCT-1	Endothelial_Cell	1_WT_1	1_WT	0
TACTTGTGTTCAAGTC-1	Endothelial_Cell	1_WT_1	1_WT	0
TAGAGTCCAGAAATTG-1	Endothelial_Cell	1_WT_1	1_WT	0
TAGGTACTCGTTCATT-1	Endothelial_Cell	1_WT_1	1_WT	0
TATCCTAGTGGGACAT-1	Endothelial_Cell	1_WT_1	1_WT	2.03484
TATCTGTGTAAGCGGT-1	Endothelial_Cell	1_WT_1	1_WT	0
TCAAGCATCATTACCT-1	Endothelial_Cell	1_WT_1	1_WT	0
TCAGCAAAGATCGACG-1	Endothelial_Cell	1_WT_1	1_WT	0
TCATACTGTGCCTGAC-1	Endothelial_Cell	1_WT_1	1_WT	0
TCATGAGGTATGAGCG-1	Endothelial_Cell	1_WT_1	1_WT	1.85959
TCATGGATCGACCAAT-1	Endothelial_Cell	1_WT_1	1_WT	0
TCCCACAGTGACTAAA-1	Endothelial_Cell	1_WT_1	1_WT	0
TCCCAGTTCGTGTGAT-1	Endothelial_Cell	1_WT_1	1_WT	0
TCCGATCTCGGTCGAC-1	Endothelial_Cell	1_WT_1	1_WT	0
TCCGTGTGTTCAAGGG-1	Endothelial_Cell	1_WT_1	1_WT	0
TCCTCCCGTAGCGTAG-1	Endothelial_Cell	1_WT_1	1_WT	0
TCGACCTGTACGGCAA-1	Endothelial_Cell	1_WT_1	1_WT	0
TCGACCTGTTGCCAAT-1	Endothelial_Cell	1_WT_1	1_WT	0
TCGATTTGTAGCACGA-1	Endothelial_Cell	1_WT_1	1_WT	1.28638
TCGCACTTCCAGTGCG-1	Endothelial_Cell	1_WT_1	1_WT	0
TCTATACCAAGCACAG-1	Endothelial_Cell	1_WT_1	1_WT	1.82995
TCTCTGGCAGTCGGTC-1	Endothelial_Cell	1_WT_1	1_WT	0
TCTCTGGGTCCTTTGC-1	Endothelial_Cell	1_WT_1	1_WT	2.16244
TCTTGCGGTATAGGAT-1	Endothelial_Cell	1_WT_1	1_WT	0
TGAACGTGTTCGGTAT-1	Endothelial_Cell	1_WT_1	1_WT	2.03672
TGACTCCAGTCACACT-1	Endothelial_Cell	1_WT_1	1_WT	0
TGACTCCCAGTAGAAT-1	Endothelial_Cell	1_WT_1	1_WT	1.57708
TGAGGTTAGTGGAATT-1	Endothelial_Cell	1_WT_1	1_WT	0
TGAGTCAAGCTGGTGA-1	Endothelial_Cell	1_WT_1	1_WT	0
TGATCAGAGGAGTACC-1	Endothelial_Cell	1_WT_1	1_WT	1.67051
TGATGGTCAAGGCGTA-1	Endothelial_Cell	1_WT_1	1_WT	0
TGATTCTGTCGTCTCT-1	Endothelial_Cell	1_WT_1	1_WT	1.79251
TGCGATACATCAGTCA-1	Endothelial_Cell	1_WT_1	1_WT	1.43772
TGCTGAATCCTAAGTG-1	Endothelial_Cell	1_WT_1	1_WT	0
TGGAGAGTCTGGGATT-1	Endothelial_Cell	1_WT_1	1_WT	0
TGGATGTTCGCAGATT-1	Endothelial_Cell	1_WT_1	1_WT	0
TGGGCGTCATTGAAAG-1	Endothelial_Cell	1_WT_1	1_WT	0
TGGGCTGGTGAATTGA-1	Endothelial_Cell	1_WT_1	1_WT	0
TGTGATGTCGCCTATC-1	Endothelial_Cell	1_WT_1	1_WT	0
TGTTCATCAGTTCTAG-1	Endothelial_Cell	1_WT_1	1_WT	1.70338
TGTTCTAGTTACCTTT-1	Endothelial_Cell	1_WT_1	1_WT	2.10183
TTACCATTCCGAGATT-1	Endothelial_Cell	1_WT_1	1_WT	0
TTACCGCAGGAGCTGT-1	Endothelial_Cell	1_WT_1	1_WT	0
TTACCGCTCTGCGGAC-1	Endothelial_Cell	1_WT_1	1_WT	0
TTACTGTTCATTGCCC-1	Endothelial_Cell	1_WT_1	1_WT	0
TTCAATCAGACTCAAA-1	Endothelial_Cell	1_WT_1	1_WT	0
TTCAATCGTATGGTAA-1	Endothelial_Cell	1_WT_1	1_WT	0
TTCCTAATCGGTAGGA-1	Endothelial_Cell	1_WT_1	1_WT	0
TTCCTCTAGAAGCGCT-1	Endothelial_Cell	1_WT_1	1_WT	0
TTCTAGTGTGATACAA-1	Endothelial_Cell	1_WT_1	1_WT	0
TTCTCTCGTCTAGGCC-1	Endothelial_Cell	1_WT_1	1_WT	0
TTCTGTAGTGTCCGGT-1	Endothelial_Cell	1_WT_1	1_WT	0
TTGACCCCAACCCGCA-1	Endothelial_Cell	1_WT_1	1_WT	0
TTGACCCGTAGGACCA-1	Endothelial_Cell	1_WT_1	1_WT	0
TTGATGGGTTCAACGT-1	Endothelial_Cell	1_WT_1	1_WT	0
TTGATGGTCTTAGCCC-1	Endothelial_Cell	1_WT_1	1_WT	0
TTGCCTGAGACTCATC-1	Endothelial_Cell	1_WT_1	1_WT	0
TTGGATGAGGTTCAGG-1	Endothelial_Cell	1_WT_1	1_WT	0
TTGGGCGTCTGGGAGA-1	Endothelial_Cell	1_WT_1	1_WT	0
TTGGGTACAAGATGGC-1	Endothelial_Cell	1_WT_1	1_WT	0
TTGTGGATCCGGGACT-1	Endothelial_Cell	1_WT_1	1_WT	0
TTGTTGTAGCGAGAAA-1	Endothelial_Cell	1_WT_1	1_WT	0
TTGTTGTGTCGGAAAC-1	Endothelial_Cell	1_WT_1	1_WT	1.88042
TTTCACATCGGTCGGT-1	Endothelial_Cell	1_WT_1	1_WT	0
TTTCATGGTATAATGG-1	Endothelial_Cell	1_WT_1	1_WT	0
AAACGCTGTACCGTCG-1	Endothelial_Cell	3_Tert_5	3_Tert	0
AAAGTGACAGCACAAG-1	Endothelial_Cell	3_Tert_5	3_Tert	0
AAAGTGATCGCTGATA-1	Endothelial_Cell	3_Tert_5	3_Tert	0
AAATGGACAGTCTCTC-1	Endothelial_Cell	3_Tert_5	3_Tert	0
AACAAGATCCGTGTGG-1	Endothelial_Cell	3_Tert_5	3_Tert	2.06562
AACAAGATCGTAGTCA-1	Endothelial_Cell	3_Tert_5	3_Tert	0
AACAGGGGTACAGTAA-1	Endothelial_Cell	3_Tert_5	3_Tert	0
AACCACACAATAACCC-1	Endothelial_Cell	3_Tert_5	3_Tert	0.922104
AACCACAGTCTTGCTC-1	Endothelial_Cell	3_Tert_5	3_Tert	0
AACCACAGTTCGGTAT-1	Endothelial_Cell	3_Tert_5	3_Tert	1.92753
AACCCAAAGGGCCCTT-1	Endothelial_Cell	3_Tert_5	3_Tert	0
AACCTTTCATTGAAAG-1	Endothelial_Cell	3_Tert_5	3_Tert	1.48107
AACGTCATCTTCCCGA-1	Endothelial_Cell	3_Tert_5	3_Tert	0
AACTTCTAGGTCGTCC-1	Endothelial_Cell	3_Tert_5	3_Tert	1.54772
AAGACTCAGAAATGGG-1	Endothelial_Cell	3_Tert_5	3_Tert	1.04566
AAGACTCGTAACAGTA-1	Endothelial_Cell	3_Tert_5	3_Tert	2.2735
AAGGTAACAATGAAAC-1	Endothelial_Cell	3_Tert_5	3_Tert	0.981559
AAGGTAACAGCGAACA-1	Endothelial_Cell	3_Tert_5	3_Tert	2.11502
AAGGTAATCCAAGCCG-1	Endothelial_Cell	3_Tert_5	3_Tert	0
AAGTACCCAACCAATC-1	Endothelial_Cell	3_Tert_5	3_Tert	0
AAGTACCGTTCCCACT-1	Endothelial_Cell	3_Tert_5	3_Tert	0
AATAGAGAGTCCGTCG-1	Endothelial_Cell	3_Tert_5	3_Tert	0
AATCGACTCATTGCGA-1	Endothelial_Cell	3_Tert_5	3_Tert	0
AATCGTGCACGTTCGG-1	Endothelial_Cell	3_Tert_5	3_Tert	0
AATGACCGTTCACCGG-1	Endothelial_Cell	3_Tert_5	3_Tert	0
AATGCCAAGTATTGCC-1	Endothelial_Cell	3_Tert_5	3_Tert	0
AATGGCTCACAGCATT-1	Endothelial_Cell	3_Tert_5	3_Tert	0
ACAAGCTGTAGCTTTG-1	Endothelial_Cell	3_Tert_5	3_Tert	0
ACACAGTAGTCACTAC-1	Endothelial_Cell	3_Tert_5	3_Tert	3.3783
ACACAGTCATAGTCGT-1	Endothelial_Cell	3_Tert_5	3_Tert	0
ACACAGTGTACTGACT-1	Endothelial_Cell	3_Tert_5	3_Tert	0
ACACTGAGTGTATTGC-1	Endothelial_Cell	3_Tert_5	3_Tert	2.43973
ACAGAAAAGCGACTTT-1	Endothelial_Cell	3_Tert_5	3_Tert	0
ACAGGGAGTGGTTTGT-1	Endothelial_Cell	3_Tert_5	3_Tert	1.09444
ACCAACAGTGTACGCC-1	Endothelial_Cell	3_Tert_5	3_Tert	0
ACCACAAAGCCACAAG-1	Endothelial_Cell	3_Tert_5	3_Tert	1.23786
ACCACAAGTGTCCAAT-1	Endothelial_Cell	3_Tert_5	3_Tert	0
ACCCTCATCAGATTGC-1	Endothelial_Cell	3_Tert_5	3_Tert	0
ACCCTTGCAGACACAG-1	Endothelial_Cell	3_Tert_5	3_Tert	0
ACCTACCCACATGGTT-1	Endothelial_Cell	3_Tert_5	3_Tert	0
ACCTGAAAGCCTCTGG-1	Endothelial_Cell	3_Tert_5	3_Tert	0
ACGGTCGCAAGATGTA-1	Endothelial_Cell	3_Tert_5	3_Tert	1.0894
ACGGTCGTCTGCCCTA-1	Endothelial_Cell	3_Tert_5	3_Tert	0
ACGTAACGTGGCAGAT-1	Endothelial_Cell	3_Tert_5	3_Tert	1.36997
ACGTAGTTCTTTCTAG-1	Endothelial_Cell	3_Tert_5	3_Tert	0
ACGTCCTTCGGATTAC-1	Endothelial_Cell	3_Tert_5	3_Tert	0
ACTGCAAGTAGTTCCA-1	Endothelial_Cell	3_Tert_5	3_Tert	0
ACTGTGAAGCGTGTCC-1	Endothelial_Cell	3_Tert_5	3_Tert	0.942324
ACTGTGACATACTTTC-1	Endothelial_Cell	3_Tert_5	3_Tert	1.67493
ACTTTCAGTGTCTTCC-1	Endothelial_Cell	3_Tert_5	3_Tert	0
AGAAATGCAAATGCTC-1	Endothelial_Cell	3_Tert_5	3_Tert	1.07841
AGAACAATCGTGCTCT-1	Endothelial_Cell	3_Tert_5	3_Tert	0
AGAACAATCTGTAACG-1	Endothelial_Cell	3_Tert_5	3_Tert	0
AGAACCTCACGGTCTG-1	Endothelial_Cell	3_Tert_5	3_Tert	0
AGAACCTGTCCACTTC-1	Endothelial_Cell	3_Tert_5	3_Tert	1.54005
AGAAGCGTCTCGGTCT-1	Endothelial_Cell	3_Tert_5	3_Tert	0
AGACAGGTCGCAGTGC-1	Endothelial_Cell	3_Tert_5	3_Tert	0
AGACCCGAGGGACTGT-1	Endothelial_Cell	3_Tert_5	3_Tert	0
AGAGCAGCAGATTAAG-1	Endothelial_Cell	3_Tert_5	3_Tert	0
AGATGAACACGCTGTG-1	Endothelial_Cell	3_Tert_5	3_Tert	0
AGCCAGCTCATAAGGA-1	Endothelial_Cell	3_Tert_5	3_Tert	0
AGCGATTAGAGGTCAC-1	Endothelial_Cell	3_Tert_5	3_Tert	0
AGCGTATGTGCCTATA-1	Endothelial_Cell	3_Tert_5	3_Tert	2.4784
AGCTTCCAGCAGGTCA-1	Endothelial_Cell	3_Tert_5	3_Tert	0
AGGAAATTCAGCCTCT-1	Endothelial_Cell	3_Tert_5	3_Tert	0
AGGAATAAGTTTGCTG-1	Endothelial_Cell	3_Tert_5	3_Tert	0
AGGCATTGTTGTGTTG-1	Endothelial_Cell	3_Tert_5	3_Tert	2.09517
AGGGTGAAGCTGACCC-1	Endothelial_Cell	3_Tert_5	3_Tert	0
AGGGTTTAGACATAAC-1	Endothelial_Cell	3_Tert_5	3_Tert	0
AGGTCTAAGTCTACCA-1	Endothelial_Cell	3_Tert_5	3_Tert	0
AGGTGTTAGTTTGGCT-1	Endothelial_Cell	3_Tert_5	3_Tert	1.99788
AGGTTGTAGCAATTAG-1	Endothelial_Cell	3_Tert_5	3_Tert	0
AGGTTGTGTGCAACAG-1	Endothelial_Cell	3_Tert_5	3_Tert	0
AGTACCACACGCTGAC-1	Endothelial_Cell	3_Tert_5	3_Tert	0
AGTAGTCGTTGTATGC-1	Endothelial_Cell	3_Tert_5	3_Tert	0
AGTGTTGGTGTGAATA-1	Endothelial_Cell	3_Tert_5	3_Tert	0
AGTTAGCCACTGTCCT-1	Endothelial_Cell	3_Tert_5	3_Tert	1.1383
AGTTCCCCAACTAGAA-1	Endothelial_Cell	3_Tert_5	3_Tert	0
AGTTCGACAGGAGACT-1	Endothelial_Cell	3_Tert_5	3_Tert	1.30477
ATACCTTGTCCGGACT-1	Endothelial_Cell	3_Tert_5	3_Tert	0
ATACTTCCAAACACCT-1	Endothelial_Cell	3_Tert_5	3_Tert	0
ATAGAGACAAGTGATA-1	Endothelial_Cell	3_Tert_5	3_Tert	1.81766
ATCAGGTAGAGTACCG-1	Endothelial_Cell	3_Tert_5	3_Tert	0
ATCCCTGGTTAAACAG-1	Endothelial_Cell	3_Tert_5	3_Tert	0
ATCCGTCGTAGATTGA-1	Endothelial_Cell	3_Tert_5	3_Tert	0
ATCCGTCTCAGGGTAG-1	Endothelial_Cell	3_Tert_5	3_Tert	0
ATCCTATGTCAAACGG-1	Endothelial_Cell	3_Tert_5	3_Tert	1.33386
ATCGGCGTCACAAGGG-1	Endothelial_Cell	3_Tert_5	3_Tert	2.40138
ATCGGCGTCACCTTGC-1	Endothelial_Cell	3_Tert_5	3_Tert	0
ATCGTAGCAAGCGCTC-1	Endothelial_Cell	3_Tert_5	3_Tert	0
ATCGTGAGTCTACGAT-1	Endothelial_Cell	3_Tert_5	3_Tert	0
ATCGTGATCCTTATCA-1	Endothelial_Cell	3_Tert_5	3_Tert	1.24752
ATGACCAGTGGTACAG-1	Endothelial_Cell	3_Tert_5	3_Tert	0
ATGAGGGCAGAGATGC-1	Endothelial_Cell	3_Tert_5	3_Tert	0
ATGATCGGTCGTACTA-1	Endothelial_Cell	3_Tert_5	3_Tert	1.71392
ATGCGATGTTTGTTCT-1	Endothelial_Cell	3_Tert_5	3_Tert	0
ATGGAGGTCAAACCTG-1	Endothelial_Cell	3_Tert_5	3_Tert	0
ATGTCCCAGTCACACT-1	Endothelial_Cell	3_Tert_5	3_Tert	0
ATGTCTTGTACCGCGT-1	Endothelial_Cell	3_Tert_5	3_Tert	0
ATTACTCCAGCGTAGA-1	Endothelial_Cell	3_Tert_5	3_Tert	0
ATTATCCAGCAAATCA-1	Endothelial_Cell	3_Tert_5	3_Tert	0
ATTCAGGAGCACAAAT-1	Endothelial_Cell	3_Tert_5	3_Tert	0
ATTCATCAGCTGTGCC-1	Endothelial_Cell	3_Tert_5	3_Tert	1.33168
ATTCCCGCAGGTACGA-1	Endothelial_Cell	3_Tert_5	3_Tert	2.00936
ATTCCCGGTCTCGGGT-1	Endothelial_Cell	3_Tert_5	3_Tert	1.3392
ATTCCTAGTCAACATC-1	Endothelial_Cell	3_Tert_5	3_Tert	0
ATTTACCAGGTGCCAA-1	Endothelial_Cell	3_Tert_5	3_Tert	0
ATTTACCCAGCTGAAG-1	Endothelial_Cell	3_Tert_5	3_Tert	1.24846
ATTTCTGAGTAGCCAG-1	Endothelial_Cell	3_Tert_5	3_Tert	0
ATTTCTGGTCTTTCAT-1	Endothelial_Cell	3_Tert_5	3_Tert	0
ATTTCTGTCGAAGCAG-1	Endothelial_Cell	3_Tert_5	3_Tert	0
CAACAACTCAGACCCG-1	Endothelial_Cell	3_Tert_5	3_Tert	0
CAACAACTCCAGCACG-1	Endothelial_Cell	3_Tert_5	3_Tert	0
CAACAGTCAAGAGCTG-1	Endothelial_Cell	3_Tert_5	3_Tert	0
CAACCAAGTCGACTTA-1	Endothelial_Cell	3_Tert_5	3_Tert	0
CAACCTCGTGAGAGGG-1	Endothelial_Cell	3_Tert_5	3_Tert	0
CAAGACTCAACGTAAA-1	Endothelial_Cell	3_Tert_5	3_Tert	0
CAAGCTACAGAGGGTT-1	Endothelial_Cell	3_Tert_5	3_Tert	1.52691
CAATACGGTAGATCGG-1	Endothelial_Cell	3_Tert_5	3_Tert	0
CAATCGACAGTTCACA-1	Endothelial_Cell	3_Tert_5	3_Tert	0
CAATTTCCAATGACCT-1	Endothelial_Cell	3_Tert_5	3_Tert	0
CACAACAAGCAGCCCT-1	Endothelial_Cell	3_Tert_5	3_Tert	1.77025
CACAACACATGGAACG-1	Endothelial_Cell	3_Tert_5	3_Tert	1.65904
CACAGATGTTAACCTG-1	Endothelial_Cell	3_Tert_5	3_Tert	0
CACAGGCGTCGTGGAA-1	Endothelial_Cell	3_Tert_5	3_Tert	0
CACCAAACACCGGTCA-1	Endothelial_Cell	3_Tert_5	3_Tert	0
CACGAATTCAGGAAAT-1	Endothelial_Cell	3_Tert_5	3_Tert	0
CACGGGTGTGTTCATG-1	Endothelial_Cell	3_Tert_5	3_Tert	0
CACGTGGAGCGATTCT-1	Endothelial_Cell	3_Tert_5	3_Tert	1.40856
CACTAAGTCAGCGCAC-1	Endothelial_Cell	3_Tert_5	3_Tert	0
CACTTCGCATGACTGT-1	Endothelial_Cell	3_Tert_5	3_Tert	1.69531
CACTTCGCATTGAAGA-1	Endothelial_Cell	3_Tert_5	3_Tert	0
CAGAGCCGTGATAGAT-1	Endothelial_Cell	3_Tert_5	3_Tert	1.71813
CAGATACAGTTTGGCT-1	Endothelial_Cell	3_Tert_5	3_Tert	0
CAGATTGAGTGTTCAC-1	Endothelial_Cell	3_Tert_5	3_Tert	0
CAGCCAGTCGACCCAG-1	Endothelial_Cell	3_Tert_5	3_Tert	0
CAGGCCATCACAACCA-1	Endothelial_Cell	3_Tert_5	3_Tert	0
CAGGGCTAGGGCAAGG-1	Endothelial_Cell	3_Tert_5	3_Tert	0
CAGTGCGCAAAGGATT-1	Endothelial_Cell	3_Tert_5	3_Tert	0
CAGTTCCGTTATGTCG-1	Endothelial_Cell	3_Tert_5	3_Tert	1.60581
CATAAGCAGATGACAT-1	Endothelial_Cell	3_Tert_5	3_Tert	0
CATAAGCGTTAATCGC-1	Endothelial_Cell	3_Tert_5	3_Tert	1.66667
CATCCCAAGGTAAGTT-1	Endothelial_Cell	3_Tert_5	3_Tert	3.50795
CATCCCATCTGTGCGG-1	Endothelial_Cell	3_Tert_5	3_Tert	1.99822
CATCCGTCACACGGTC-1	Endothelial_Cell	3_Tert_5	3_Tert	0
CATCGTCTCCCTGTTG-1	Endothelial_Cell	3_Tert_5	3_Tert	1.20505
CATGCCTCATTCGATG-1	Endothelial_Cell	3_Tert_5	3_Tert	1.32295
CATGCCTTCAGTGGGA-1	Endothelial_Cell	3_Tert_5	3_Tert	0
CATGCGGCAAGTGGAC-1	Endothelial_Cell	3_Tert_5	3_Tert	0
CATGCTCAGCTCGAAG-1	Endothelial_Cell	3_Tert_5	3_Tert	0
CATGGATAGGGTCACA-1	Endothelial_Cell	3_Tert_5	3_Tert	0
CATTGAGGTGCAATAA-1	Endothelial_Cell	3_Tert_5	3_Tert	0
CATTGTTCACTCTAGA-1	Endothelial_Cell	3_Tert_5	3_Tert	0
CCAAGCGGTCAATCTG-1	Endothelial_Cell	3_Tert_5	3_Tert	0
CCAAGCGGTGATTCAC-1	Endothelial_Cell	3_Tert_5	3_Tert	1.2754
CCAAGCGTCTGGAGAG-1	Endothelial_Cell	3_Tert_5	3_Tert	0
CCAATGAAGATTTGCC-1	Endothelial_Cell	3_Tert_5	3_Tert	1.81549
CCAATGAGTAGTGGCA-1	Endothelial_Cell	3_Tert_5	3_Tert	2.0055
CCAATGATCATTGGTG-1	Endothelial_Cell	3_Tert_5	3_Tert	1.1384
CCACCATAGCATCAGG-1	Endothelial_Cell	3_Tert_5	3_Tert	0
CCACCATTCTCGCTCA-1	Endothelial_Cell	3_Tert_5	3_Tert	0
CCACGAGCAGCTGTGC-1	Endothelial_Cell	3_Tert_5	3_Tert	0
CCACGTTTCATCACTT-1	Endothelial_Cell	3_Tert_5	3_Tert	0
CCCGGAACATCGCTCT-1	Endothelial_Cell	3_Tert_5	3_Tert	0
CCCGGAATCCAACTGA-1	Endothelial_Cell	3_Tert_5	3_Tert	1.42425
CCCTAACGTCGCGTCA-1	Endothelial_Cell	3_Tert_5	3_Tert	0
CCCTCAATCTTGTTAC-1	Endothelial_Cell	3_Tert_5	3_Tert	1.11574
CCCTCTCAGAGAACCC-1	Endothelial_Cell	3_Tert_5	3_Tert	1.37783
CCCTCTCGTGCATCTA-1	Endothelial_Cell	3_Tert_5	3_Tert	0.833614
CCCTCTCTCCCGAACG-1	Endothelial_Cell	3_Tert_5	3_Tert	0
CCGAACGGTACTTCCC-1	Endothelial_Cell	3_Tert_5	3_Tert	0
CCGTGAGGTATCTCTT-1	Endothelial_Cell	3_Tert_5	3_Tert	2.01454
CCGTTCAAGTCATGGG-1	Endothelial_Cell	3_Tert_5	3_Tert	0
CCTAACCTCCCAGTGG-1	Endothelial_Cell	3_Tert_5	3_Tert	0
CCTAAGAGTGTGCCTG-1	Endothelial_Cell	3_Tert_5	3_Tert	0
CCTCACAGTACGTGAG-1	Endothelial_Cell	3_Tert_5	3_Tert	0.926924
CCTCATGGTGCAGTGA-1	Endothelial_Cell	3_Tert_5	3_Tert	0
CCTCCAATCAGCGCAC-1	Endothelial_Cell	3_Tert_5	3_Tert	1.65827
CCTCTCCGTAATTAGG-1	Endothelial_Cell	3_Tert_5	3_Tert	0
CCTGTTGAGACAACTA-1	Endothelial_Cell	3_Tert_5	3_Tert	0
CCTTGTGGTCCCGGTA-1	Endothelial_Cell	3_Tert_5	3_Tert	0
CCTTTGGTCGGAAACG-1	Endothelial_Cell	3_Tert_5	3_Tert	0
CGAAGGAGTGCATACT-1	Endothelial_Cell	3_Tert_5	3_Tert	0
CGAAGTTAGGGCAGAG-1	Endothelial_Cell	3_Tert_5	3_Tert	2.7308
CGAAGTTCACTTCTCG-1	Endothelial_Cell	3_Tert_5	3_Tert	0
CGAAGTTCAGCAGATG-1	Endothelial_Cell	3_Tert_5	3_Tert	0
CGAGAAGAGGAACATT-1	Endothelial_Cell	3_Tert_5	3_Tert	0
CGAGGAAAGCAGCGAT-1	Endothelial_Cell	3_Tert_5	3_Tert	0
CGATGCGGTGTAAACA-1	Endothelial_Cell	3_Tert_5	3_Tert	0
CGCATGGTCTATCGTT-1	Endothelial_Cell	3_Tert_5	3_Tert	0
CGCCATTAGGGCCAAT-1	Endothelial_Cell	3_Tert_5	3_Tert	0
CGGAATTTCACCTTGC-1	Endothelial_Cell	3_Tert_5	3_Tert	0
CGGGTGTTCATATGGC-1	Endothelial_Cell	3_Tert_5	3_Tert	0
CGGGTGTTCTTACGGA-1	Endothelial_Cell	3_Tert_5	3_Tert	0
CGTAAGTTCACTACTT-1	Endothelial_Cell	3_Tert_5	3_Tert	0
CGTAATGCATCCTTGC-1	Endothelial_Cell	3_Tert_5	3_Tert	0
CGTAGTACAAGGTACG-1	Endothelial_Cell	3_Tert_5	3_Tert	0
CGTCAAACAATACGAA-1	Endothelial_Cell	3_Tert_5	3_Tert	0
CGTCAAACACGTGTGC-1	Endothelial_Cell	3_Tert_5	3_Tert	0
CGTGCTTCAATTCTTC-1	Endothelial_Cell	3_Tert_5	3_Tert	0
CGTTAGAAGACCCGCT-1	Endothelial_Cell	3_Tert_5	3_Tert	0
CTAACCCTCGCTATTT-1	Endothelial_Cell	3_Tert_5	3_Tert	0
CTAACTTTCACAGTGT-1	Endothelial_Cell	3_Tert_5	3_Tert	0
CTACAGAAGGATATGT-1	Endothelial_Cell	3_Tert_5	3_Tert	0
CTACAGAGTTTACACG-1	Endothelial_Cell	3_Tert_5	3_Tert	0
CTACTATGTACTCAAC-1	Endothelial_Cell	3_Tert_5	3_Tert	2.02189
CTACTATGTCTTGCGG-1	Endothelial_Cell	3_Tert_5	3_Tert	0
CTAGGTAGTGAAGCTG-1	Endothelial_Cell	3_Tert_5	3_Tert	3.6498
CTATAGGAGAAGCTCG-1	Endothelial_Cell	3_Tert_5	3_Tert	0
CTATAGGAGTGTTCCA-1	Endothelial_Cell	3_Tert_5	3_Tert	0
CTATCTATCCCTATTA-1	Endothelial_Cell	3_Tert_5	3_Tert	0
CTCAGGGAGCACCAGA-1	Endothelial_Cell	3_Tert_5	3_Tert	1.07793
CTCAGGGTCCGTGTGG-1	Endothelial_Cell	3_Tert_5	3_Tert	0
CTCAGGGTCGAGAACG-1	Endothelial_Cell	3_Tert_5	3_Tert	0
CTCATCGGTACCGGAA-1	Endothelial_Cell	3_Tert_5	3_Tert	0
CTCATTATCGAGAAAT-1	Endothelial_Cell	3_Tert_5	3_Tert	1.64184
CTCCCTCCAAGACAAT-1	Endothelial_Cell	3_Tert_5	3_Tert	0
CTCCCTCCATGGAGAC-1	Endothelial_Cell	3_Tert_5	3_Tert	0
CTCCGATTCTTGGGCG-1	Endothelial_Cell	3_Tert_5	3_Tert	0
CTCCTTTTCATCGACA-1	Endothelial_Cell	3_Tert_5	3_Tert	0
CTCGAGGAGACCTGGA-1	Endothelial_Cell	3_Tert_5	3_Tert	0
CTCTCAGAGGTTCCGC-1	Endothelial_Cell	3_Tert_5	3_Tert	0
CTCTCAGTCCTAACAG-1	Endothelial_Cell	3_Tert_5	3_Tert	0
CTCTCGAAGGTAAGAG-1	Endothelial_Cell	3_Tert_5	3_Tert	0
CTCTGGTTCGCGTGCA-1	Endothelial_Cell	3_Tert_5	3_Tert	0
CTGAATGCAGAACATA-1	Endothelial_Cell	3_Tert_5	3_Tert	0
CTGAGCGTCAAGTCGT-1	Endothelial_Cell	3_Tert_5	3_Tert	0
CTGCAGGAGGTCCAGA-1	Endothelial_Cell	3_Tert_5	3_Tert	0
CTGCTCATCAGACATC-1	Endothelial_Cell	3_Tert_5	3_Tert	0
CTGGACGAGACGCCCT-1	Endothelial_Cell	3_Tert_5	3_Tert	2.44357
CTGGACGTCAGGAGAC-1	Endothelial_Cell	3_Tert_5	3_Tert	0
CTGTGGGGTGGAATGC-1	Endothelial_Cell	3_Tert_5	3_Tert	0
CTTACCGGTACCTAAC-1	Endothelial_Cell	3_Tert_5	3_Tert	2.60527
CTTCCGAGTATTAAGG-1	Endothelial_Cell	3_Tert_5	3_Tert	0
CTTCGGTCATATTCGG-1	Endothelial_Cell	3_Tert_5	3_Tert	0
CTTGATTTCAACTGGT-1	Endothelial_Cell	3_Tert_5	3_Tert	0
CTTTCGGTCTCATGCC-1	Endothelial_Cell	3_Tert_5	3_Tert	1.33343
GAACGTTAGGGCAATC-1	Endothelial_Cell	3_Tert_5	3_Tert	0
GAAGGGTTCGACACTA-1	Endothelial_Cell	3_Tert_5	3_Tert	0
GAATAGAAGTTCCGTA-1	Endothelial_Cell	3_Tert_5	3_Tert	2.50538
GAATCACGTCAACATC-1	Endothelial_Cell	3_Tert_5	3_Tert	0
GAATCACGTGCGTGCT-1	Endothelial_Cell	3_Tert_5	3_Tert	0
GAATCGTCACAGAGCA-1	Endothelial_Cell	3_Tert_5	3_Tert	0
GACACGCGTTACAGCT-1	Endothelial_Cell	3_Tert_5	3_Tert	0
GACAGCCCAACGATCT-1	Endothelial_Cell	3_Tert_5	3_Tert	0
GACAGCCCAGCCCAGT-1	Endothelial_Cell	3_Tert_5	3_Tert	0
GACATCAAGGGCAACT-1	Endothelial_Cell	3_Tert_5	3_Tert	0
GACATCACAGACGATG-1	Endothelial_Cell	3_Tert_5	3_Tert	0
GACATCATCGGCATCG-1	Endothelial_Cell	3_Tert_5	3_Tert	1.87398
GACCAATCACTGTTCC-1	Endothelial_Cell	3_Tert_5	3_Tert	0
GACCCAGCACCTCTAC-1	Endothelial_Cell	3_Tert_5	3_Tert	0
GACCCAGTCAGAGTTC-1	Endothelial_Cell	3_Tert_5	3_Tert	0
GACCCTTAGGTGAGCT-1	Endothelial_Cell	3_Tert_5	3_Tert	0
GACGTTACACGCGGTT-1	Endothelial_Cell	3_Tert_5	3_Tert	0
GACTATGCAAATACAG-1	Endothelial_Cell	3_Tert_5	3_Tert	1.30202
GACTCAATCTAAACGC-1	Endothelial_Cell	3_Tert_5	3_Tert	0
GACTCAATCTTCACGC-1	Endothelial_Cell	3_Tert_5	3_Tert	0
GACTGATCAAATGCGG-1	Endothelial_Cell	3_Tert_5	3_Tert	0
GAGCCTGCACATATCG-1	Endothelial_Cell	3_Tert_5	3_Tert	0
GAGCCTGTCACTGCTC-1	Endothelial_Cell	3_Tert_5	3_Tert	0
GAGGCAACACAGAAGC-1	Endothelial_Cell	3_Tert_5	3_Tert	0
GAGGCCTCACTAGTAC-1	Endothelial_Cell	3_Tert_5	3_Tert	1.46841
GAGGGATGTAGGAGTC-1	Endothelial_Cell	3_Tert_5	3_Tert	2.14901
GAGGGTAGTAGATGTA-1	Endothelial_Cell	3_Tert_5	3_Tert	0
GAGTCATTCGCAACAT-1	Endothelial_Cell	3_Tert_5	3_Tert	0
GAGTCTATCAAACGAA-1	Endothelial_Cell	3_Tert_5	3_Tert	0
GAGTTGTAGTTGGAGC-1	Endothelial_Cell	3_Tert_5	3_Tert	0
GAGTTTGCAGTTGAAA-1	Endothelial_Cell	3_Tert_5	3_Tert	0
GAGTTTGGTGGAGAAA-1	Endothelial_Cell	3_Tert_5	3_Tert	0
GAGTTTGGTTCCAAAC-1	Endothelial_Cell	3_Tert_5	3_Tert	0
GAGTTTGTCTTTCGAT-1	Endothelial_Cell	3_Tert_5	3_Tert	0
GATCAGTTCTATTCGT-1	Endothelial_Cell	3_Tert_5	3_Tert	0
GATCATGTCAGTCCGG-1	Endothelial_Cell	3_Tert_5	3_Tert	0
GATCCCTTCTACCAGA-1	Endothelial_Cell	3_Tert_5	3_Tert	1.34993
GATCGTAGTCTAGGTT-1	Endothelial_Cell	3_Tert_5	3_Tert	0
GATGACTCAGATCCAT-1	Endothelial_Cell	3_Tert_5	3_Tert	0
GATGACTTCCGAGGCT-1	Endothelial_Cell	3_Tert_5	3_Tert	0
GATGATCTCCATTTCA-1	Endothelial_Cell	3_Tert_5	3_Tert	0
GATGCTAGTAGACAGC-1	Endothelial_Cell	3_Tert_5	3_Tert	0
GATTGGTCATGACTTG-1	Endothelial_Cell	3_Tert_5	3_Tert	0
GATTGGTGTCTGTAGT-1	Endothelial_Cell	3_Tert_5	3_Tert	0
GATTTCTGTTCCTACC-1	Endothelial_Cell	3_Tert_5	3_Tert	2.25858
GCAACATCATGATAGA-1	Endothelial_Cell	3_Tert_5	3_Tert	0
GCACGGTAGTATGACA-1	Endothelial_Cell	3_Tert_5	3_Tert	0
GCACGTGCAATACGCT-1	Endothelial_Cell	3_Tert_5	3_Tert	0
GCAGCTGAGATCGCCC-1	Endothelial_Cell	3_Tert_5	3_Tert	0
GCAGGCTAGACGATAT-1	Endothelial_Cell	3_Tert_5	3_Tert	2.15895
GCAGGCTCAAGGAGTC-1	Endothelial_Cell	3_Tert_5	3_Tert	2.0199
GCAGTTACAATGCTCA-1	Endothelial_Cell	3_Tert_5	3_Tert	0
GCCAACGAGGGACACT-1	Endothelial_Cell	3_Tert_5	3_Tert	2.19317
GCCAACGCAGATCACT-1	Endothelial_Cell	3_Tert_5	3_Tert	0
GCCAACGCAGCGTTGC-1	Endothelial_Cell	3_Tert_5	3_Tert	0
GCCAGCAGTTTCACAG-1	Endothelial_Cell	3_Tert_5	3_Tert	1.18988
GCCATTCCAGCAATTC-1	Endothelial_Cell	3_Tert_5	3_Tert	0
GCCCGAACAATTGCAC-1	Endothelial_Cell	3_Tert_5	3_Tert	1.01745
GCGAGAATCCTACAAG-1	Endothelial_Cell	3_Tert_5	3_Tert	0
GCGGATCAGCTAAATG-1	Endothelial_Cell	3_Tert_5	3_Tert	1.30655
GCGTGCAGTTTCACTT-1	Endothelial_Cell	3_Tert_5	3_Tert	0
GCTACAACAAATCGGG-1	Endothelial_Cell	3_Tert_5	3_Tert	0
GCTACCTCAGCGTTTA-1	Endothelial_Cell	3_Tert_5	3_Tert	0
GCTGAATCAGCTCGGT-1	Endothelial_Cell	3_Tert_5	3_Tert	0
GCTGGGTTCATTCATC-1	Endothelial_Cell	3_Tert_5	3_Tert	1.31669
GGAATCTCAACCGTGC-1	Endothelial_Cell	3_Tert_5	3_Tert	0
GGACGTCGTGAGATCG-1	Endothelial_Cell	3_Tert_5	3_Tert	0
GGAGATGGTTCAGGTT-1	Endothelial_Cell	3_Tert_5	3_Tert	1.58735
GGAGGATGTAGGTGCA-1	Endothelial_Cell	3_Tert_5	3_Tert	0
GGAGGATGTGCGGCTT-1	Endothelial_Cell	3_Tert_5	3_Tert	0
GGAGGTAAGATTGAGT-1	Endothelial_Cell	3_Tert_5	3_Tert	0
GGCGTCATCCCATAAG-1	Endothelial_Cell	3_Tert_5	3_Tert	0
GGCTGTGTCTCGGTCT-1	Endothelial_Cell	3_Tert_5	3_Tert	0
GGCTTTCGTATCGATC-1	Endothelial_Cell	3_Tert_5	3_Tert	0
GGCTTTCGTTCAAGTC-1	Endothelial_Cell	3_Tert_5	3_Tert	0
GGGACAAGTGAATTGA-1	Endothelial_Cell	3_Tert_5	3_Tert	0
GGGACCTAGCTTCTAG-1	Endothelial_Cell	3_Tert_5	3_Tert	0
GGGACTCGTACCCGAC-1	Endothelial_Cell	3_Tert_5	3_Tert	0
GGGAGTATCGCATTAG-1	Endothelial_Cell	3_Tert_5	3_Tert	0
GGGATCCAGCTTCATG-1	Endothelial_Cell	3_Tert_5	3_Tert	0
GGGCCATCACAGTCAT-1	Endothelial_Cell	3_Tert_5	3_Tert	0
GGGTCTGAGGTAAGGA-1	Endothelial_Cell	3_Tert_5	3_Tert	0
GGGTGAAAGCCAAGGT-1	Endothelial_Cell	3_Tert_5	3_Tert	0
GGGTTATGTTTCGCTC-1	Endothelial_Cell	3_Tert_5	3_Tert	0
GGGTTTATCTTACGGA-1	Endothelial_Cell	3_Tert_5	3_Tert	0
GGTAACTTCGCTACGG-1	Endothelial_Cell	3_Tert_5	3_Tert	1.28547
[truncated: 7,208 more rows]

## Sheet: Fig1E
CD34 expression level for each Endothelial cell (EC) subtype
Cell_name	Cell_subtype	Mouse_name	Phenotype	Cd34_norm_log.count
AAAGTGACACTTGTGA-1	EC_aCap	1_WT_1	1_WT	4.5617
AACAACCAGTTACTCG-1	EC_aCap	1_WT_1	1_WT	2.57216
AACACACTCCGTTTCG-1	EC_aCap	1_WT_1	1_WT	2.79013
AACCTGAAGACCACGA-1	EC_aCap	1_WT_1	1_WT	3.92342
AAGCCATCACTCAGAT-1	EC_aCap	1_WT_1	1_WT	3.22904
AAGCCATTCCTTCGAC-1	EC_aCap	1_WT_1	1_WT	1.50302
AAGTACCCACATTACG-1	EC_aCap	1_WT_1	1_WT	2.54204
ACATGCAGTTTGGCTA-1	EC_aCap	1_WT_1	1_WT	3.61654
ACCGTTCGTGTCCTAA-1	EC_aCap	1_WT_1	1_WT	2.60446
ACGCACGAGAAGCCTG-1	EC_aCap	1_WT_1	1_WT	3.30347
AGCATCACACTCCCTA-1	EC_aCap	1_WT_1	1_WT	3.53065
AGCGCCATCACGAGGA-1	EC_aCap	1_WT_1	1_WT	0
AGGACTTTCGGAGTGA-1	EC_aCap	1_WT_1	1_WT	2.4457
ATACCGACATCAGTCA-1	EC_aCap	1_WT_1	1_WT	3.26126
ATAGACCTCACCGACG-1	EC_aCap	1_WT_1	1_WT	2.04894
ATATCCTCAAAGAGTT-1	EC_aCap	1_WT_1	1_WT	3.30735
ATCCTATTCTACTATC-1	EC_aCap	1_WT_1	1_WT	2.77604
ATCGGCGAGTGATCGG-1	EC_aCap	1_WT_1	1_WT	1.9654
ATTCACTGTCTCGCGA-1	EC_aCap	1_WT_1	1_WT	2.28181
CAATACGTCACTTGGA-1	EC_aCap	1_WT_1	1_WT	2.34028
CACATGAGTCACAGTT-1	EC_aCap	1_WT_1	1_WT	3.48647
CACCAAAGTTCGGCCA-1	EC_aCap	1_WT_1	1_WT	2.02708
CATCGGGTCCACAAGT-1	EC_aCap	1_WT_1	1_WT	0
CATGGTAAGGCGCTTC-1	EC_aCap	1_WT_1	1_WT	0
CCATAAGCACAAGCAG-1	EC_aCap	1_WT_1	1_WT	0
CCGTTCATCTCGTTTA-1	EC_aCap	1_WT_1	1_WT	3.37379
CGCCAGAGTCGTCAGC-1	EC_aCap	1_WT_1	1_WT	3.28735
CGTGCTTCAGGGACTA-1	EC_aCap	1_WT_1	1_WT	4.36194
CTACATTGTAGCACAG-1	EC_aCap	1_WT_1	1_WT	3.63433
CTAGACATCTAAACGC-1	EC_aCap	1_WT_1	1_WT	2.00468
CTCTCAGAGAACAGGA-1	EC_aCap	1_WT_1	1_WT	0
CTGTGGGCAATAGAGT-1	EC_aCap	1_WT_1	1_WT	0
GAACTGTGTATGAGGC-1	EC_aCap	1_WT_1	1_WT	1.85202
GACAGCCTCCGAAATC-1	EC_aCap	1_WT_1	1_WT	0
GACCGTGGTTGGGACA-1	EC_aCap	1_WT_1	1_WT	1.92278
GACTTCCGTTGCGAAG-1	EC_aCap	1_WT_1	1_WT	0
GAGTTACGTGATTGGG-1	EC_aCap	1_WT_1	1_WT	3.71366
GATCATGTCAGACAAA-1	EC_aCap	1_WT_1	1_WT	2.29368
GATTCGAAGCATGCGA-1	EC_aCap	1_WT_1	1_WT	0
GCATCGGAGGCTGAAC-1	EC_aCap	1_WT_1	1_WT	3.0991
GCTCAAACAGTCTCTC-1	EC_aCap	1_WT_1	1_WT	3.23182
GCTGGGTAGACATATG-1	EC_aCap	1_WT_1	1_WT	2.09572
GGAGGTAAGAAGAACG-1	EC_aCap	1_WT_1	1_WT	1.23171
GGATCTATCTCATGGA-1	EC_aCap	1_WT_1	1_WT	1.56652
GGGATCCGTACAGTAA-1	EC_aCap	1_WT_1	1_WT	0
GGGCTACAGGAATGTT-1	EC_aCap	1_WT_1	1_WT	0
GGTAACTAGGGTACGT-1	EC_aCap	1_WT_1	1_WT	1.99436
GGTTAACCACAGGATG-1	EC_aCap	1_WT_1	1_WT	0
GTCGTAAGTTGCTTGA-1	EC_aCap	1_WT_1	1_WT	0
GTGACGCGTGGCTTAT-1	EC_aCap	1_WT_1	1_WT	1.76032
GTTAGTGAGCATTGTC-1	EC_aCap	1_WT_1	1_WT	2.80011
GTTAGTGAGCTCCATA-1	EC_aCap	1_WT_1	1_WT	1.66755
GTTTACTTCGCTGACG-1	EC_aCap	1_WT_1	1_WT	2.67611
TAAGTCGTCCCGGTAG-1	EC_aCap	1_WT_1	1_WT	2.03264
TACTGCCGTACGACTT-1	EC_aCap	1_WT_1	1_WT	2.05165
TAGAGTCTCTCCAATT-1	EC_aCap	1_WT_1	1_WT	4.13939
TCATCCGTCGGCTCTT-1	EC_aCap	1_WT_1	1_WT	3.13342
TCATTACCACCGAATT-1	EC_aCap	1_WT_1	1_WT	2.05363
TCCAGAAGTTCTCACC-1	EC_aCap	1_WT_1	1_WT	0
TCGGGTGGTATGAAGT-1	EC_aCap	1_WT_1	1_WT	2.3842
TCGTAGAGTTCAAGGG-1	EC_aCap	1_WT_1	1_WT	3.0015
TCTCACGTCCTAGCCT-1	EC_aCap	1_WT_1	1_WT	3.06344
TGACCCTGTCACTAGT-1	EC_aCap	1_WT_1	1_WT	3.07351
TGCAGTATCCGTGGGT-1	EC_aCap	1_WT_1	1_WT	2.7806
TGGAACTTCACTAGCA-1	EC_aCap	1_WT_1	1_WT	2.09678
TGGATCAAGAAGGTAG-1	EC_aCap	1_WT_1	1_WT	2.07806
TGGGATTGTGTGCTTA-1	EC_aCap	1_WT_1	1_WT	2.88134
TGTCCACAGGCTCAAG-1	EC_aCap	1_WT_1	1_WT	2.51095
TGTGAGTGTGCACGCT-1	EC_aCap	1_WT_1	1_WT	3.35965
TGTGATGTCACGTCCT-1	EC_aCap	1_WT_1	1_WT	4.34266
TTAATCCTCATTGTGG-1	EC_aCap	1_WT_1	1_WT	1.65912
TTCTCTCCATCTGGGC-1	EC_aCap	1_WT_1	1_WT	2.14821
TTCTGTATCTGGTGCG-1	EC_aCap	1_WT_1	1_WT	4.02637
TTTACGTTCAAAGGAT-1	EC_aCap	1_WT_1	1_WT	3.07311
TTTCAGTAGGCCCGTT-1	EC_aCap	1_WT_1	1_WT	2.52304
TTTGGTTAGTTTCAGC-1	EC_aCap	3_Tert_6	3_Tert	3.62183
AACCATGTCCACTGAA-1	EC_aCap	3_Tert_5	3_Tert	2.4855
AACCATGTCGTTCTCG-1	EC_aCap	3_Tert_5	3_Tert	3.37182
AATGGAACAATGTCTG-1	EC_aCap	3_Tert_5	3_Tert	2.95842
ACCACAAGTCGTCAGC-1	EC_aCap	3_Tert_5	3_Tert	1.2275
ACGATCATCTACTTCA-1	EC_aCap	3_Tert_5	3_Tert	3.04231
ACGATGTGTCCGGATC-1	EC_aCap	3_Tert_5	3_Tert	1.56213
ACGTACACAGAAACCG-1	EC_aCap	3_Tert_5	3_Tert	2.56989
ACTTATCAGGATATAC-1	EC_aCap	3_Tert_5	3_Tert	2.49164
AGAACAAAGTTCTACG-1	EC_aCap	3_Tert_5	3_Tert	3.29018
AGACTCAAGAAGCCAC-1	EC_aCap	3_Tert_5	3_Tert	2.61543
AGACTCACACGTCGTG-1	EC_aCap	3_Tert_5	3_Tert	2.36554
AGACTCATCCGGCTTT-1	EC_aCap	3_Tert_5	3_Tert	2.56504
AGAGCAGTCAGCGCGT-1	EC_aCap	3_Tert_5	3_Tert	1.73327
AGGATCTTCCATAGAC-1	EC_aCap	3_Tert_5	3_Tert	2.86632
AGGGAGTAGCTGAAAT-1	EC_aCap	3_Tert_5	3_Tert	3.4768
AGGGTCCTCATGGATC-1	EC_aCap	3_Tert_5	3_Tert	2.18922
AGGGTGATCAACCTTT-1	EC_aCap	3_Tert_5	3_Tert	2.32287
AGGTTGTGTGCGGCTT-1	EC_aCap	3_Tert_5	3_Tert	0
AGTAACCGTCGTGTTA-1	EC_aCap	3_Tert_5	3_Tert	0
AGTAACCTCCGTGTGG-1	EC_aCap	3_Tert_5	3_Tert	0
AGTAGCTTCTTCGACC-1	EC_aCap	3_Tert_5	3_Tert	2.15934
AGTAGTCGTCAGGCAA-1	EC_aCap	3_Tert_5	3_Tert	2.5887
AGTGTTGGTACGCTTA-1	EC_aCap	3_Tert_5	3_Tert	1.49979
AGTTCCCAGAGGTTAT-1	EC_aCap	3_Tert_5	3_Tert	0.706624
ATACTTCCATGGGTTT-1	EC_aCap	3_Tert_5	3_Tert	1.42792
ATCACTTGTTGATGTC-1	EC_aCap	3_Tert_5	3_Tert	3.70221
ATCATTCTCGGCTGAC-1	EC_aCap	3_Tert_5	3_Tert	2.69095
ATCCCTGCAGCGACAA-1	EC_aCap	3_Tert_5	3_Tert	0
ATCTCTATCGCTGATA-1	EC_aCap	3_Tert_5	3_Tert	3.53067
ATGAAAGTCGTCAAAC-1	EC_aCap	3_Tert_5	3_Tert	3.51006
ATGATCGCATCACGGC-1	EC_aCap	3_Tert_5	3_Tert	1.57776
ATGCATGGTATCGCAT-1	EC_aCap	3_Tert_5	3_Tert	2.0463
ATGCATGTCGTTCAGA-1	EC_aCap	3_Tert_5	3_Tert	2.67004
ATGCCTCAGCCTCGTG-1	EC_aCap	3_Tert_5	3_Tert	1.01488
ATGCCTCCATGACAGG-1	EC_aCap	3_Tert_5	3_Tert	1.47265
ATGGAGGGTTCGAGCC-1	EC_aCap	3_Tert_5	3_Tert	3.19304
ATGGATCGTCGAACGA-1	EC_aCap	3_Tert_5	3_Tert	2.24627
ATTACCTAGCAATAAC-1	EC_aCap	3_Tert_5	3_Tert	1.19932
ATTCACTGTACATACC-1	EC_aCap	3_Tert_5	3_Tert	2.57824
ATTCAGGAGGACAAGA-1	EC_aCap	3_Tert_5	3_Tert	2.3923
ATTCGTTCAGTCGAGA-1	EC_aCap	3_Tert_5	3_Tert	2.77323
ATTCTTGGTCGAAACG-1	EC_aCap	3_Tert_5	3_Tert	1.67836
CAACGGCTCATCCCGT-1	EC_aCap	3_Tert_5	3_Tert	3.16936
CAATTTCCACCCTATC-1	EC_aCap	3_Tert_5	3_Tert	1.9246
CACACAATCGCATTAG-1	EC_aCap	3_Tert_5	3_Tert	1.70173
CACAGATCAGCGGTCT-1	EC_aCap	3_Tert_5	3_Tert	2.86969
CACCAAACACCCAACG-1	EC_aCap	3_Tert_5	3_Tert	3.19824
CAGATTGCAATAGTCC-1	EC_aCap	3_Tert_5	3_Tert	3.27342
CATCGTCTCCCGTAAA-1	EC_aCap	3_Tert_5	3_Tert	3.5089
CATGCGGTCCCGAGTG-1	EC_aCap	3_Tert_5	3_Tert	3.3639
CATTCCGAGCCTCATA-1	EC_aCap	3_Tert_5	3_Tert	0
CATTCTAGTACGATCT-1	EC_aCap	3_Tert_5	3_Tert	2.55426
CATTTCAGTTAAGGAT-1	EC_aCap	3_Tert_5	3_Tert	2.45123
CCAATGACAGGATTCT-1	EC_aCap	3_Tert_5	3_Tert	2.37164
CCCATTGTCGACGATT-1	EC_aCap	3_Tert_5	3_Tert	2.54418
CCGGGTATCATGACAC-1	EC_aCap	3_Tert_5	3_Tert	2.72064
CCTCTCCTCTTCGATT-1	EC_aCap	3_Tert_5	3_Tert	1.74847
CGACAGCGTGAATGAT-1	EC_aCap	3_Tert_5	3_Tert	3.50065
CGCGTGACAGAACTAA-1	EC_aCap	3_Tert_5	3_Tert	0.961796
CGTAATGCAGTCAGAG-1	EC_aCap	3_Tert_5	3_Tert	0
CGTAGTATCTCCGTGT-1	EC_aCap	3_Tert_5	3_Tert	3.35248
CGTGTCTCATGGCCAC-1	EC_aCap	3_Tert_5	3_Tert	2.19087
CGTTAGAAGTCTGGTT-1	EC_aCap	3_Tert_5	3_Tert	2.76183
CGTTAGATCTGATTCT-1	EC_aCap	3_Tert_5	3_Tert	3.5616
CGTTCTGCAACTCCAA-1	EC_aCap	3_Tert_5	3_Tert	2.64917
CTAACTTGTGTTTGCA-1	EC_aCap	3_Tert_5	3_Tert	2.77589
CTACAGAGTGTCTAAC-1	EC_aCap	3_Tert_5	3_Tert	2.77768
CTCAATTCAAAGCTAA-1	EC_aCap	3_Tert_5	3_Tert	0
CTCACTGCATTCACAG-1	EC_aCap	3_Tert_5	3_Tert	2.25244
CTCAGGGTCACGGGAA-1	EC_aCap	3_Tert_5	3_Tert	2.82527
CTCCACAAGTTGCATC-1	EC_aCap	3_Tert_5	3_Tert	4.39465
CTCGAGGCAATGTCTG-1	EC_aCap	3_Tert_5	3_Tert	2.54565
CTGAGCGCAGCCCACA-1	EC_aCap	3_Tert_5	3_Tert	2.16938
CTGCCATAGTCATCGT-1	EC_aCap	3_Tert_5	3_Tert	2.19744
CTGGACGAGGAGTCTG-1	EC_aCap	3_Tert_5	3_Tert	3.0915
CTGGACGCACCCAATA-1	EC_aCap	3_Tert_5	3_Tert	2.33386
CTGTACCCAAGGCTTT-1	EC_aCap	3_Tert_5	3_Tert	3.38906
CTTTCAAAGCTACTAC-1	EC_aCap	3_Tert_5	3_Tert	2.12776
GAAGCCCTCGTAACCA-1	EC_aCap	3_Tert_5	3_Tert	0.822587
GAAGTAACATGAAGGC-1	EC_aCap	3_Tert_5	3_Tert	4.13398
GACCGTGGTTTAGAGA-1	EC_aCap	3_Tert_5	3_Tert	2.27631
GATGTTGTCAGCCCAG-1	EC_aCap	3_Tert_5	3_Tert	1.84724
GCCATGGCACTATGTG-1	EC_aCap	3_Tert_5	3_Tert	1.93387
GCGATCGCATAGTCAC-1	EC_aCap	3_Tert_5	3_Tert	2.49252
GGAACCCTCATAGGCT-1	EC_aCap	3_Tert_5	3_Tert	3.35791
GGGACCTGTGCTCGTG-1	EC_aCap	3_Tert_5	3_Tert	1.58768
GGGATCCCACTGCGTG-1	EC_aCap	3_Tert_5	3_Tert	3.43185
GGGCCATAGCCTTTCC-1	EC_aCap	3_Tert_5	3_Tert	1.77229
GGGTCACCACCCTAGG-1	EC_aCap	3_Tert_5	3_Tert	0
GTAGAAAAGTCCCGGT-1	EC_aCap	3_Tert_5	3_Tert	1.56953
GTAGGAGGTAAGTTGA-1	EC_aCap	3_Tert_5	3_Tert	2.66723
GTATTTCGTTGTAGCT-1	EC_aCap	3_Tert_5	3_Tert	3.4153
GTCAAGTAGCTGGCCT-1	EC_aCap	3_Tert_5	3_Tert	3.04255
GTCATCCCAAAGGGCT-1	EC_aCap	3_Tert_5	3_Tert	3.41847
GTCTACCGTTAAGGAT-1	EC_aCap	3_Tert_5	3_Tert	2.00857
GTCTAGAGTCGATTTG-1	EC_aCap	3_Tert_5	3_Tert	2.79328
GTGAGGAAGAGCTGCA-1	EC_aCap	3_Tert_5	3_Tert	2.65801
GTGCGTGAGCAATAGT-1	EC_aCap	3_Tert_5	3_Tert	2.65971
GTTGTAGCAAGTATAG-1	EC_aCap	3_Tert_5	3_Tert	2.36549
GTTGTCCTCATTTCGT-1	EC_aCap	3_Tert_5	3_Tert	2.45877
TACCGAACAGGGTTGA-1	EC_aCap	3_Tert_5	3_Tert	2.14187
TAGACTGAGCTGGAGT-1	EC_aCap	3_Tert_5	3_Tert	1.43869
TAGACTGCATCGAACT-1	EC_aCap	3_Tert_5	3_Tert	3.27681
TCATCATAGGTCGTCC-1	EC_aCap	3_Tert_5	3_Tert	2.03539
TCATGTTCAATCCAGT-1	EC_aCap	3_Tert_5	3_Tert	2.53455
TCATTGTAGACGACGT-1	EC_aCap	3_Tert_5	3_Tert	2.51763
TCCAGAAGTTGTGTAC-1	EC_aCap	3_Tert_5	3_Tert	2.93901
TCCATCGCACCAGCGT-1	EC_aCap	3_Tert_5	3_Tert	2.27414
TCCATGCCACCGCTGA-1	EC_aCap	3_Tert_5	3_Tert	2.50828
TCCCAGTCACATGACT-1	EC_aCap	3_Tert_5	3_Tert	2.23478
TCGAAGTCAAGTCCAT-1	EC_aCap	3_Tert_5	3_Tert	1.7964
TCGAAGTCAGGGAGAG-1	EC_aCap	3_Tert_5	3_Tert	1.99948
TCGCTTGAGGGTAGCT-1	EC_aCap	3_Tert_5	3_Tert	4.0844
TCGGGACTCTAATTCC-1	EC_aCap	3_Tert_5	3_Tert	0
TCGGGTGGTGTGTGGA-1	EC_aCap	3_Tert_5	3_Tert	3.67336
TCGTAGAGTACGACTT-1	EC_aCap	3_Tert_5	3_Tert	2.42681
TCTATCACACACACTA-1	EC_aCap	3_Tert_5	3_Tert	1.78948
TCTTGCGAGAGTCCGA-1	EC_aCap	3_Tert_5	3_Tert	2.68274
TGACCCTCAAAGTATG-1	EC_aCap	3_Tert_5	3_Tert	2.32888
TGACTCCGTGCGAGTA-1	EC_aCap	3_Tert_5	3_Tert	2.37103
TGACTCCTCTCGTCGT-1	EC_aCap	3_Tert_5	3_Tert	1.73979
TGAGCATCATACCAGT-1	EC_aCap	3_Tert_5	3_Tert	2.30581
TGAGGGACACTTGACA-1	EC_aCap	3_Tert_5	3_Tert	1.13695
TGATCTTAGGGTGGGA-1	EC_aCap	3_Tert_5	3_Tert	0
TGCGACGTCCATTGTT-1	EC_aCap	3_Tert_5	3_Tert	2.41573
TGCGGGTTCGACTCCT-1	EC_aCap	3_Tert_5	3_Tert	2.99424
TGTCCACCAACGATCT-1	EC_aCap	3_Tert_5	3_Tert	2.31042
TGTTCTAAGCAGGTCA-1	EC_aCap	3_Tert_5	3_Tert	2.10385
TGTTTGTAGGTTGCCC-1	EC_aCap	3_Tert_5	3_Tert	2.13913
TTAATCCGTTAGAGAT-1	EC_aCap	3_Tert_5	3_Tert	2.97336
TTCCTCTCAGAACTTC-1	EC_aCap	3_Tert_5	3_Tert	0
TTGGATGAGCCGCACT-1	EC_aCap	3_Tert_5	3_Tert	3.37806
TTGTTCAAGTTCCGGC-1	EC_aCap	3_Tert_5	3_Tert	1.60878
TTGTTGTGTAACGATA-1	EC_aCap	3_Tert_5	3_Tert	4.54665
TTTACCAGTCACATTG-1	EC_aCap	3_Tert_5	3_Tert	1.35149
TTTCCTCTCCTTCTGG-1	EC_aCap	3_Tert_5	3_Tert	1.82184
AAACGCTAGGCTAACG-1	EC_aCap	3_Tert_6	3_Tert	1.02549
AAAGGATCATATCTCT-1	EC_aCap	3_Tert_6	3_Tert	3.12522
AAGCGTTAGGTACAAT-1	EC_aCap	3_Tert_6	3_Tert	2.92881
AAGTCGTCACTTTATC-1	EC_aCap	3_Tert_6	3_Tert	3.52131
ACATCGAAGGCATGGT-1	EC_aCap	3_Tert_6	3_Tert	3.61505
ACATCGATCAGAGCAG-1	EC_aCap	3_Tert_6	3_Tert	3.67064
ACCAAACTCGCTAGCG-1	EC_aCap	3_Tert_6	3_Tert	1.76896
ACGGAAGTCAGTGTCA-1	EC_aCap	3_Tert_6	3_Tert	2.41862
ACGTCCTTCGTTCGCT-1	EC_aCap	3_Tert_6	3_Tert	2.14108
ACTTCCGTCATCTCTA-1	EC_aCap	3_Tert_6	3_Tert	2.40184
AGAAATGAGACTGGGT-1	EC_aCap	3_Tert_6	3_Tert	0
AGACACTAGTGCGACA-1	EC_aCap	3_Tert_6	3_Tert	2.19859
AGACACTTCGAAATCC-1	EC_aCap	3_Tert_6	3_Tert	3.71761
AGGAATAGTGAGGCAT-1	EC_aCap	3_Tert_6	3_Tert	2.11736
AGGGCTCCACGCTGCA-1	EC_aCap	3_Tert_6	3_Tert	2.26083
AGGGTTTGTAGGAAAG-1	EC_aCap	3_Tert_6	3_Tert	2.97344
AGTAGCTCAGCATTGT-1	EC_aCap	3_Tert_6	3_Tert	2.67354
AGTAGTCGTGTGTACT-1	EC_aCap	3_Tert_6	3_Tert	2.1242
AGTCTCCGTCGTACTA-1	EC_aCap	3_Tert_6	3_Tert	3.12706
ATACCGATCAACACCA-1	EC_aCap	3_Tert_6	3_Tert	2.95177
ATCCACCTCATGCGGC-1	EC_aCap	3_Tert_6	3_Tert	2.65868
ATCCGTCTCACACCGG-1	EC_aCap	3_Tert_6	3_Tert	1.40172
ATGGTTGAGAAGGATG-1	EC_aCap	3_Tert_6	3_Tert	3.33833
ATTCATCAGGTCATCT-1	EC_aCap	3_Tert_6	3_Tert	3.68692
ATTCCTACATTGAGGG-1	EC_aCap	3_Tert_6	3_Tert	2.46865
CAACAGTGTGTACAGG-1	EC_aCap	3_Tert_6	3_Tert	2.9115
CAAGAGGTCTCAACCC-1	EC_aCap	3_Tert_6	3_Tert	2.4307
CACCAAAAGTCATAGA-1	EC_aCap	3_Tert_6	3_Tert	1.99796
CACCGTTCAAGTGACG-1	EC_aCap	3_Tert_6	3_Tert	3.74425
CACGTTCAGCACACAG-1	EC_aCap	3_Tert_6	3_Tert	2.70636
CAGGGCTCAGTGGGTA-1	EC_aCap	3_Tert_6	3_Tert	2.056
CATACTTTCCCATTTA-1	EC_aCap	3_Tert_6	3_Tert	1.97909
CATAGACGTCCAGGTC-1	EC_aCap	3_Tert_6	3_Tert	3.31306
CATTGCCCAGCTCTGG-1	EC_aCap	3_Tert_6	3_Tert	2.47224
CCACGTTCAGTCTCTC-1	EC_aCap	3_Tert_6	3_Tert	3.21548
CCCTCTCCAGTAACGG-1	EC_aCap	3_Tert_6	3_Tert	2.33822
CCGGTAGCACATTGTG-1	EC_aCap	3_Tert_6	3_Tert	3.82487
CCGGTAGGTAAGTAGT-1	EC_aCap	3_Tert_6	3_Tert	2.56677
CCTCAACGTGTCTTGA-1	EC_aCap	3_Tert_6	3_Tert	4.44635
CGACAGCGTGAGCAGT-1	EC_aCap	3_Tert_6	3_Tert	2.2106
CGATCGGGTCAGTCCG-1	EC_aCap	3_Tert_6	3_Tert	2.76871
CGGAACCCATGACAAA-1	EC_aCap	3_Tert_6	3_Tert	1.48069
CTACTATCAGATCCAT-1	EC_aCap	3_Tert_6	3_Tert	3.50711
CTAGGTAAGCGTGAAC-1	EC_aCap	3_Tert_6	3_Tert	2.10169
CTATCCGAGAATCGCG-1	EC_aCap	3_Tert_6	3_Tert	1.70068
CTCAGAATCCGTTGGG-1	EC_aCap	3_Tert_6	3_Tert	0
CTCAGTCGTTCATCTT-1	EC_aCap	3_Tert_6	3_Tert	4.38846
CTCATTAAGGCATTTC-1	EC_aCap	3_Tert_6	3_Tert	3.68714
CTCCAACTCGTCGGGT-1	EC_aCap	3_Tert_6	3_Tert	2.74316
CTCCGATGTGGTAACG-1	EC_aCap	3_Tert_6	3_Tert	2.9717
CTCGAGGCAAGTAGTA-1	EC_aCap	3_Tert_6	3_Tert	1.36182
CTCTCAGAGCACTAAA-1	EC_aCap	3_Tert_6	3_Tert	3.2759
CTGCATCAGCTTCATG-1	EC_aCap	3_Tert_6	3_Tert	1.43052
CTGCTCACAGCTATAC-1	EC_aCap	3_Tert_6	3_Tert	1.63116
CTGTCGTGTATCGTGT-1	EC_aCap	3_Tert_6	3_Tert	0
CTGTGGGAGTCATGGG-1	EC_aCap	3_Tert_6	3_Tert	3.53291
GAAACCTCAGCTCCTT-1	EC_aCap	3_Tert_6	3_Tert	3.43536
GAAGCGAAGGAGATAG-1	EC_aCap	3_Tert_6	3_Tert	2.20819
GACTATGTCTCCTGTG-1	EC_aCap	3_Tert_6	3_Tert	2.33424
GACTGATAGAGGTTTA-1	EC_aCap	3_Tert_6	3_Tert	1.10705
GAGAGGTCACTCCGGA-1	EC_aCap	3_Tert_6	3_Tert	2.63171
GAGAGGTCAGCAGTTT-1	EC_aCap	3_Tert_6	3_Tert	1.55915
GAGTGAGCATGAAAGT-1	EC_aCap	3_Tert_6	3_Tert	2.7857
GATTCGAAGTTAACGA-1	EC_aCap	3_Tert_6	3_Tert	2.94245
GCATTAGGTGCCCTTT-1	EC_aCap	3_Tert_6	3_Tert	3.35633
GCCAGCATCTTGAGCA-1	EC_aCap	3_Tert_6	3_Tert	2.48233
GCGTGCAAGGTATTGA-1	EC_aCap	3_Tert_6	3_Tert	1.87694
GCTTTCGGTAGTCGTT-1	EC_aCap	3_Tert_6	3_Tert	2.72466
GGAATGGTCAGGACGA-1	EC_aCap	3_Tert_6	3_Tert	2.34042
GGAGATGCAGGCACAA-1	EC_aCap	3_Tert_6	3_Tert	4.00179
GGAGCAATCCGATGTA-1	EC_aCap	3_Tert_6	3_Tert	0
GGAGGTAGTACTCGTA-1	EC_aCap	3_Tert_6	3_Tert	2.44256
GGGACAAAGCTCCGAC-1	EC_aCap	3_Tert_6	3_Tert	0
GGGACAATCCATCACC-1	EC_aCap	3_Tert_6	3_Tert	2.80567
GGGACTCCAATAGAGT-1	EC_aCap	3_Tert_6	3_Tert	2.77716
GGTAATCGTATGAGAT-1	EC_aCap	3_Tert_6	3_Tert	2.80272
GGTAATCTCTTGAACG-1	EC_aCap	3_Tert_6	3_Tert	1.833
GGTGATTAGAGCCCAA-1	EC_aCap	3_Tert_6	3_Tert	2.26179
GTAAGTCTCGCAGATT-1	EC_aCap	3_Tert_6	3_Tert	1.18859
GTATTTCGTTCCGCTT-1	EC_aCap	3_Tert_6	3_Tert	4.46452
GTCACGGTCCTAAGTG-1	EC_aCap	3_Tert_6	3_Tert	2.68087
GTCTACCAGTAGAGTT-1	EC_aCap	3_Tert_6	3_Tert	3.84874
GTCTAGATCTCCAATT-1	EC_aCap	3_Tert_6	3_Tert	2.96892
GTCTGTCAGCATTGAA-1	EC_aCap	3_Tert_6	3_Tert	3.59705
GTTAGACTCTACCCAC-1	EC_aCap	3_Tert_6	3_Tert	4.07036
GTTCGCTCATCGCTCT-1	EC_aCap	3_Tert_6	3_Tert	2.08097
GTTGCTCAGCTTGTTG-1	EC_aCap	3_Tert_6	3_Tert	1.4181
GTTTACTGTGTGTCCG-1	EC_aCap	3_Tert_6	3_Tert	3.36893
TAACCAGGTACCGGAA-1	EC_aCap	3_Tert_6	3_Tert	3.0804
TACTTACAGTTTGGCT-1	EC_aCap	3_Tert_6	3_Tert	2.70861
TAGACCATCGCGCCAA-1	EC_aCap	3_Tert_6	3_Tert	0
TAGATCGGTTACGTAC-1	EC_aCap	3_Tert_6	3_Tert	3.4794
TATCTGTAGGCCTAAG-1	EC_aCap	3_Tert_6	3_Tert	2.86154
TCACTATCAGGGATAC-1	EC_aCap	3_Tert_6	3_Tert	0.984455
TCAGCAATCGTCTCAC-1	EC_aCap	3_Tert_6	3_Tert	1.3922
TCCCAGTGTATTTCTC-1	EC_aCap	3_Tert_6	3_Tert	3.29422
TCCCATGGTGCAATAA-1	EC_aCap	3_Tert_6	3_Tert	2.02463
TCGGGACAGACCCTTA-1	EC_aCap	3_Tert_6	3_Tert	2.29061
TCTCAGCAGTAAACTG-1	EC_aCap	3_Tert_6	3_Tert	2.31436
TCTTAGTAGAGCAGAA-1	EC_aCap	3_Tert_6	3_Tert	2.02387
TCTTAGTGTATCTCTT-1	EC_aCap	3_Tert_6	3_Tert	1.51444
TGAATCGGTCAGGTAG-1	EC_aCap	3_Tert_6	3_Tert	3.38131
TGACAGTGTTGTGTAC-1	EC_aCap	3_Tert_6	3_Tert	3.7972
TGAGCGCCACAAATCC-1	EC_aCap	3_Tert_6	3_Tert	2.89932
TGAGCGCCACACGCCA-1	EC_aCap	3_Tert_6	3_Tert	3.23602
TGGTGATAGAAGTATC-1	EC_aCap	3_Tert_6	3_Tert	2.36385
TGTCCACAGCCTCGTG-1	EC_aCap	3_Tert_6	3_Tert	3.59357
TTATTGCAGGAGACCT-1	EC_aCap	3_Tert_6	3_Tert	4.35847
TTATTGCGTCATACCA-1	EC_aCap	3_Tert_6	3_Tert	2.05403
TTCATGTTCCACTGGG-1	EC_aCap	3_Tert_6	3_Tert	2.84857
TTCCACGCATAACTCG-1	EC_aCap	3_Tert_6	3_Tert	2.24363
TTCCTAAAGGTCGCCT-1	EC_aCap	3_Tert_6	3_Tert	3.15766
TTCCTTCTCAGATTGC-1	EC_aCap	3_Tert_6	3_Tert	3.29609
TTCTTGAGTCTGGTTA-1	EC_aCap	3_Tert_6	3_Tert	0
TTCTTGAGTTTCTTAC-1	EC_aCap	3_Tert_6	3_Tert	2.51178
TTGACCCTCTCGTGGG-1	EC_aCap	3_Tert_6	3_Tert	1.25524
TTGCCTGAGGAGGGTG-1	EC_aCap	3_Tert_6	3_Tert	2.4489
TTGCGTCGTTAAGAAC-1	EC_aCap	3_Tert_6	3_Tert	1.67758
TTGTGGACACCTGTCT-1	EC_aCap	3_Tert_6	3_Tert	2.5303
TTGTGTTCATAGTCAC-1	EC_aCap	3_Tert_6	3_Tert	2.89598
TTGTTCACACGGAAGT-1	EC_aCap	3_Tert_6	3_Tert	2.57822
TTTCATGGTCGTCGGT-1	EC_aCap	3_Tert_6	3_Tert	3.57335
AAAGTCCCATGATGCT-1	EC_aCap	2_Het_1	2_Het	2.26236
AACAACCCAAATCGGG-1	EC_aCap	2_Het_1	2_Het	0
AACCAACCAACAACAA-1	EC_aCap	2_Het_1	2_Het	2.18495
AACGTCAAGCATGCGA-1	EC_aCap	2_Het_1	2_Het	1.79464
AATGGAATCCTATTGT-1	EC_aCap	2_Het_1	2_Het	4.19315
ACACTGAGTTATAGCC-1	EC_aCap	2_Het_1	2_Het	1.95133
ACATGCAAGAGCCCAA-1	EC_aCap	2_Het_1	2_Het	2.72464
ACCGTTCCAGGCTATT-1	EC_aCap	2_Het_1	2_Het	2.32873
ACTACGATCTAAACGC-1	EC_aCap	2_Het_1	2_Het	2.05325
ACTTTCAGTGACTCGC-1	EC_aCap	2_Het_1	2_Het	2.53885
AGTACCATCTCACCCA-1	EC_aCap	2_Het_1	2_Het	0
AGTACTGTCGAACCTA-1	EC_aCap	2_Het_1	2_Het	3.03714
AGTCATGCAGCATCTA-1	EC_aCap	2_Het_1	2_Het	1.27447
ATACCGAAGGGAGTGG-1	EC_aCap	2_Het_1	2_Het	2.71391
ATCGATGTCAGTCATG-1	EC_aCap	2_Het_1	2_Het	2.39168
ATCGGATCAGGTTCAT-1	EC_aCap	2_Het_1	2_Het	1.03493
ATCTCTAGTGTGTCCG-1	EC_aCap	2_Het_1	2_Het	3.2906
ATGATCGAGCTGTACT-1	EC_aCap	2_Het_1	2_Het	4.79028
ATTATCCGTGCATTAC-1	EC_aCap	2_Het_1	2_Het	3.76893
ATTCAGGAGGTTCACT-1	EC_aCap	2_Het_1	2_Het	1.85651
ATTCCCGTCAGTCACA-1	EC_aCap	2_Het_1	2_Het	1.86901
CAACGGCCAAGACTGG-1	EC_aCap	2_Het_1	2_Het	1.9185
CACAGATTCGAGAATA-1	EC_aCap	2_Het_1	2_Het	3.86467
CACCAAATCTAGTCAG-1	EC_aCap	2_Het_1	2_Het	1.72273
CATGCGGAGGCCATAG-1	EC_aCap	2_Het_1	2_Het	1.40875
CCAATGACACCCAACG-1	EC_aCap	2_Het_1	2_Het	2.00991
CCACGAGGTGGATACG-1	EC_aCap	2_Het_1	2_Het	2.95984
CCGTAGGGTCTTCCGT-1	EC_aCap	2_Het_1	2_Het	1.38797
CCTCACAGTTTACTGG-1	EC_aCap	2_Het_1	2_Het	0.881214
CCTCAGTAGTGCCAGA-1	EC_aCap	2_Het_1	2_Het	1.48805
CCTCTCCAGCCTCGTG-1	EC_aCap	2_Het_1	2_Het	0
CGCGTGAAGACTTAAG-1	EC_aCap	2_Het_1	2_Het	3.1557
CTAAGTGGTTGCCGCA-1	EC_aCap	2_Het_1	2_Het	1.32808
CTAGGTAAGAATGTTG-1	EC_aCap	2_Het_1	2_Het	3.86265
CTAGGTAGTTCGTGCG-1	EC_aCap	2_Het_1	2_Het	2.51566
CTATCCGCATGGATCT-1	EC_aCap	2_Het_1	2_Het	2.39599
CTATCCGTCTTACCAT-1	EC_aCap	2_Het_1	2_Het	3.13098
CTCAAGATCAAGTGGG-1	EC_aCap	2_Het_1	2_Het	3.64915
CTCCCTCCACGGTGAA-1	EC_aCap	2_Het_1	2_Het	3.53367
CTGCGAGAGCCATCCG-1	EC_aCap	2_Het_1	2_Het	3.09669
CTGTAGACAAGCAGGT-1	EC_aCap	2_Het_2	2_Het	1.47925
GAATAGAAGTTCCATG-1	EC_aCap	2_Het_1	2_Het	2.06407
GACATCACAGGTAGTG-1	EC_aCap	2_Het_1	2_Het	1.59137
GATGACTGTCTTGGTA-1	EC_aCap	2_Het_1	2_Het	3.7366
GCAACATTCGGCCTTT-1	EC_aCap	2_Het_1	2_Het	1.57331
GCAGCTGAGCCGTTGC-1	EC_aCap	2_Het_1	2_Het	3.81885
GCAGTTACAAGACAAT-1	EC_aCap	2_Het_1	2_Het	2.21245
GCTACCTGTAGCGCCT-1	EC_aCap	2_Het_1	2_Het	0
GCTGGGTCAGACACAG-1	EC_aCap	2_Het_1	2_Het	3.45021
GGAAGTGGTCAGCTTA-1	EC_aCap	2_Het_1	2_Het	2.38889
GGAATGGGTGTCTAAC-1	EC_aCap	2_Het_1	2_Het	2.71768
GGACGTCGTTGGGATG-1	EC_aCap	2_Het_1	2_Het	0
GGAGAACCATTGTACG-1	EC_aCap	2_Het_1	2_Het	1.64623
GGAGCAACAGATGCGA-1	EC_aCap	2_Het_1	2_Het	3.38931
GGAGGATTCGTAGGGA-1	EC_aCap	2_Het_1	2_Het	1.52568
GGGAAGTCAAATACGA-1	EC_aCap	2_Het_1	2_Het	3.42099
GGGACCTCAGAATCGG-1	EC_aCap	2_Het_1	2_Het	3.75476
GGTAATCCAAATGAGT-1	EC_aCap	2_Het_1	2_Het	3.22367
GGTGATTCATCCGCGA-1	EC_aCap	2_Het_1	2_Het	2.77269
GTAATGCAGCACTTTG-1	EC_aCap	2_Het_1	2_Het	3.37966
GTCATTTCATCATGAC-1	EC_aCap	2_Het_1	2_Het	3.62786
GTCGTAATCCCTCTAG-1	EC_aCap	2_Het_1	2_Het	2.56188
GTCTACCGTGCCGTAC-1	EC_aCap	2_Het_1	2_Het	1.68844
GTGCAGCTCTTACGTT-1	EC_aCap	2_Het_3	2_Het	2.75122
GTTCCGTGTGTCATTG-1	EC_aCap	2_Het_1	2_Het	2.33404
TACCGAAGTGTATTCG-1	EC_aCap	2_Het_1	2_Het	3.31853
TATCGCCCATGTCAGT-1	EC_aCap	2_Het_1	2_Het	2.97737
TATCGCCGTTCCTTGC-1	EC_aCap	2_Het_1	2_Het	2.36959
TATCGCCTCTGTTCAT-1	EC_aCap	2_Het_1	2_Het	3.50146
TCAAGCACATCTGTTT-1	EC_aCap	2_Het_1	2_Het	2.32188
TCACAAGGTAGACACG-1	EC_aCap	2_Het_1	2_Het	3.62051
TCACACCGTTTACACG-1	EC_aCap	2_Het_1	2_Het	2.2935
TCAGCAACAACAGAGC-1	EC_aCap	2_Het_1	2_Het	2.10137
TCCCAGTAGTGATAAC-1	EC_aCap	2_Het_1	2_Het	0
TCCGAAAGTTCTCACC-1	EC_aCap	2_Het_1	2_Het	3.06014
TCTACATCATCAACCA-1	EC_aCap	2_Het_1	2_Het	0
TCTTGCGGTGAAAGTT-1	EC_aCap	2_Het_1	2_Het	2.21223
TGCAGGCGTCTTACAG-1	EC_aCap	2_Het_1	2_Het	1.04794
TGCAGTAGTGTTAACC-1	EC_aCap	2_Het_1	2_Het	3.96856
TGGCGTGAGTCGTTAC-1	EC_aCap	2_Het_1	2_Het	3.006
TGGGTTATCGACGACC-1	EC_aCap	2_Het_1	2_Het	0
TGGTTAGTCTGCGGAC-1	EC_aCap	2_Het_1	2_Het	2.31685
TTCCTTCGTTCTCCTG-1	EC_aCap	2_Het_1	2_Het	2.75772
TTCGGTCAGGTGTGAC-1	EC_aCap	2_Het_1	2_Het	3.68996
AAAGGGCAGAGATCGC-1	EC_aCap	2_Het_2	2_Het	3.15859
AACACACGTACTGAGG-1	EC_aCap	2_Het_2	2_Het	4.41888
AATCGTGTCTAGACCA-1	EC_aCap	2_Het_2	2_Het	3.13009
AATGAAGTCTATTGTC-1	EC_aCap	2_Het_2	2_Het	3.55528
ACACTGATCTACAGGT-1	EC_aCap	2_Het_2	2_Het	4.06214
ACATCCCGTTAAGAAC-1	EC_aCap	2_Het_2	2_Het	3.88694
ACCATTTGTTATGGTC-1	EC_aCap	2_Het_2	2_Het	1.89176
ACGCACGGTTGACGGA-1	EC_aCap	2_Het_2	2_Het	3.90198
ACGGTCGTCATACGGT-1	EC_aCap	2_Het_2	2_Het	3.35232
ACTGTCCGTTCATCTT-1	EC_aCap	2_Het_2	2_Het	2.64993
AGACCCGGTCTTGCGG-1	EC_aCap	2_Het_2	2_Het	3.80282
AGATGCTGTGGTTTAC-1	EC_aCap	2_Het_2	2_Het	2.32379
AGCCACGGTACGCTTA-1	EC_aCap	2_Het_2	2_Het	3.8825
AGCCACGTCCTGGTCT-1	EC_aCap	2_Het_2	2_Het	3.13036
AGCCAGCAGTCACGCC-1	EC_aCap	2_Het_2	2_Het	3.30921
AGCGCTGTCGACATAC-1	EC_aCap	2_Het_2	2_Het	3.3427
AGTCATGGTATACCTG-1	EC_aCap	2_Het_2	2_Het	2.76942
AGTGTTGAGCAAGGAA-1	EC_aCap	2_Het_2	2_Het	2.32781
ATAGAGAAGGTGCCTC-1	EC_aCap	2_Het_2	2_Het	3.55559
ATAGGCTCAGAGGTAC-1	EC_aCap	2_Het_2	2_Het	2.61353
ATCCATTGTTCCTAAG-1	EC_aCap	2_Het_2	2_Het	1.84328
ATCGCCTCACAATTCG-1	EC_aCap	2_Het_2	2_Het	2.45122
ATCGTCCCAACTTGGT-1	EC_aCap	2_Het_2	2_Het	2.8712
CAACGATCAGATACCT-1	EC_aCap	2_Het_2	2_Het	0
CAAGCTACACGCGCTA-1	EC_aCap	2_Het_2	2_Het	3.67015
CAATCGATCAAGGTGG-1	EC_aCap	2_Het_2	2_Het	2.3693
CATAAGCAGGCTCTCG-1	EC_aCap	2_Het_2	2_Het	2.40039
CATTGTTCATCGTGGC-1	EC_aCap	2_Het_2	2_Het	3.33863
CCCTCAATCCCGTTGT-1	EC_aCap	2_Het_2	2_Het	0
CCGATGGAGCAGAAAG-1	EC_aCap	2_Het_2	2_Het	3.76165
CCTCAGTCACGGGTAA-1	EC_aCap	2_Het_2	2_Het	1.64707
CCTCCAAAGCCGATTT-1	EC_aCap	2_Het_2	2_Het	3.54736
CGGAACCGTACAAGTA-1	EC_aCap	2_Het_2	2_Het	2.18918
CTCAACCAGGCTTCCG-1	EC_aCap	2_Het_2	2_Het	3.94455
CTCATTAAGGCTGAAC-1	EC_aCap	2_Het_2	2_Het	2.51621
CTTCAATAGAGATCGC-1	EC_aCap	2_Het_2	2_Het	4.41661
CTTCTAAAGCGACTTT-1	EC_aCap	2_Het_2	2_Het	3.85801
CTTTCGGAGCTCTATG-1	EC_aCap	2_Het_2	2_Het	3.27745
GACGCTGAGAATCGTA-1	EC_aCap	2_Het_2	2_Het	2.77445
GATCACAGTAGTCACT-1	EC_aCap	2_Het_2	2_Het	1.16253
GATGAGGCAAGATTGA-1	EC_aCap	2_Het_2	2_Het	3.59418
GATGGAGAGTCTGTAC-1	EC_aCap	2_Het_2	2_Het	3.08222
GCAGTTAAGCACTTTG-1	EC_aCap	2_Het_2	2_Het	1.9353
GCATGATAGCAACTTC-1	EC_aCap	2_Het_2	2_Het	3.1452
GCATGATTCAGATTGC-1	EC_aCap	2_Het_2	2_Het	2.04631
GCATGATTCTCATGCC-1	EC_aCap	2_Het_2	2_Het	2.74227
GCCAGGTCATAGGTTC-1	EC_aCap	2_Het_2	2_Het	1.83959
GCCCAGAAGCTGACAG-1	EC_aCap	2_Het_2	2_Het	4.14238
GCCCGAAAGAGGACTC-1	EC_aCap	2_Het_2	2_Het	3.39403
GCCGTGAAGGAGAGTA-1	EC_aCap	2_Het_2	2_Het	1.56241
GCCTGTTCACCAGCCA-1	EC_aCap	2_Het_2	2_Het	1.54964
GGCAGTCTCCACTGGG-1	EC_aCap	2_Het_2	2_Het	1.75545
GGGTTTAAGAGAGGTA-1	EC_aCap	2_Het_2	2_Het	2.9013
GGTAGAGAGGACAAGA-1	EC_aCap	2_Het_2	2_Het	4.70146
GGTAGAGAGGTATTGA-1	EC_aCap	2_Het_2	2_Het	2.94483
GTAGAGGGTGTGTCGC-1	EC_aCap	2_Het_2	2_Het	3.35378
GTCAAACCACCACTGG-1	EC_aCap	2_Het_2	2_Het	2.94628
GTCATCCTCATTTACC-1	EC_aCap	2_Het_2	2_Het	3.21171
GTGACGCTCGACCTAA-1	EC_aCap	2_Het_2	2_Het	2.23907
GTGAGGAAGAGTGACC-1	EC_aCap	2_Het_2	2_Het	4.21131
GTTGTAGTCTGTCCGT-1	EC_aCap	2_Het_2	2_Het	4.22773
GTTGTCCCATACTTTC-1	EC_aCap	2_Het_2	2_Het	3.29148
TAATCTCAGAAATGGG-1	EC_aCap	2_Het_2	2_Het	3.43978
TACCCGTGTCGTGTTA-1	EC_aCap	2_Het_2	2_Het	2.51413
TACTTCAAGGTCCCGT-1	EC_aCap	2_Het_2	2_Het	2.22937
TAGGTTGAGGGCAAGG-1	EC_aCap	2_Het_2	2_Het	2.93502
TATTGGGCACGACCTG-1	EC_aCap	2_Het_2	2_Het	3.44038
TCAAGACCACCAGTAT-1	EC_aCap	2_Het_2	2_Het	3.58429
TCAATCTGTGCAGATG-1	EC_aCap	2_Het_2	2_Het	4.50631
TCCTTCTAGAGCAGTC-1	EC_aCap	2_Het_2	2_Het	3.4544
TCTGCCACAAAGACTA-1	EC_aCap	2_Het_2	2_Het	2.87359
TCTTAGTCATGTAACC-1	EC_aCap	2_Het_2	2_Het	0.819365
TGAATCGGTAAGGCCA-1	EC_aCap	2_Het_2	2_Het	2.31489
TGATTTCGTGGTCTGC-1	EC_aCap	2_Het_2	2_Het	3.88016
TGGATGTGTCGAATTC-1	EC_aCap	2_Het_2	2_Het	3.69934
TGGTGATCAGTATACC-1	EC_aCap	2_Het_2	2_Het	1.16049
TGTAACGCAGTCTTCC-1	EC_aCap	2_Het_2	2_Het	2.6754
TGTGTGACATGTGCCG-1	EC_aCap	2_Het_2	2_Het	3.63135
TTCCACGTCTCACGAA-1	EC_aCap	2_Het_2	2_Het	0.682566
TTCCTCTAGCTGAGCA-1	EC_aCap	2_Het_2	2_Het	3.25603
TTCTTCCGTACTCGCG-1	EC_aCap	2_Het_2	2_Het	2.71718
TTGAGTGCACTGAGGA-1	EC_aCap	2_Het_2	2_Het	3.51543
TTTCAGTGTTCGCGTG-1	EC_aCap	2_Het_2	2_Het	2.72703
TTTCATGCAGCTATTG-1	EC_aCap	2_Het_2	2_Het	1.86854
AACGAAAAGCGAGTAC-1	EC_aCap	4_TertCD_1	4_TertCD	3.15568
ACATGCATCTGCACCT-1	EC_aCap	4_TertCD_1	4_TertCD	2.44606
ACATTTCAGGTTCCAT-1	EC_aCap	4_TertCD_1	4_TertCD	2.09753
ACTGATGAGTCCCAAT-1	EC_aCap	4_TertCD_1	4_TertCD	2.95694
AGGAGGTCATCCTCAC-1	EC_aCap	4_TertCD_1	4_TertCD	2.5395
AGGATCTGTCACAATC-1	EC_aCap	4_TertCD_1	4_TertCD	3.43968
ATAGACCAGCCTGTCG-1	EC_aCap	4_TertCD_1	4_TertCD	4.81715
CCCAACTAGATACATG-1	EC_aCap	4_TertCD_1	4_TertCD	4.10394
CGAAGGACATCAGCTA-1	EC_aCap	4_TertCD_1	4_TertCD	2.44855
CTGTCGTAGCGTTACT-1	EC_aCap	4_TertCD_1	4_TertCD	1.82809
GCACGTGGTAGTCTTG-1	EC_aCap	4_TertCD_1	4_TertCD	4.31199
GGAGAACAGAGTGGCT-1	EC_aCap	4_TertCD_1	4_TertCD	2.65399
GGCAGTCCACCCTTGT-1	EC_aCap	4_TertCD_1	4_TertCD	1.02321
GTCAGCGTCTCTTGCG-1	EC_aCap	4_TertCD_1	4_TertCD	2.70078
GTGCTGGGTGATAGAT-1	EC_aCap	4_TertCD_1	4_TertCD	3.03188
TACATTCAGCCTAACT-1	EC_aCap	4_TertCD_1	4_TertCD	1.71062
TACTGCCCACCCTGAG-1	EC_aCap	4_TertCD_1	4_TertCD	2.51022
TAGAGTCCACAACCGC-1	EC_aCap	4_TertCD_1	4_TertCD	3.53513
TCATGCCCACTTGACA-1	EC_aCap	4_TertCD_1	4_TertCD	3.46052
TCATTTGCAAACCACT-1	EC_aCap	4_TertCD_1	4_TertCD	3.73513
TCTAACTCATGTGCTA-1	EC_aCap	4_TertCD_1	4_TertCD	2.66512
TTCACGCGTAAGTAGT-1	EC_aCap	4_TertCD_1	4_TertCD	2.60805
TTCCTCTCAGAAGTTA-1	EC_aCap	4_TertCD_1	4_TertCD	2.58727
TTCTAACCATAGTCAC-1	EC_aCap	4_TertCD_1	4_TertCD	2.1206
AAGCGTTGTGGGTTGA-1	EC_aCap	4_TertCD_2	4_TertCD	3.20232
AAGTACCTCCAGTGCG-1	EC_aCap	4_TertCD_2	4_TertCD	0
AGCATCAAGGACTTCT-1	EC_aCap	4_TertCD_2	4_TertCD	1.81792
AGGTTACGTAACCAGG-1	EC_aCap	4_TertCD_2	4_TertCD	1.10269
ATCCGTCCATCGGAGA-1	EC_aCap	4_TertCD_2	4_TertCD	3.49467
ATTGTTCCAGACACCC-1	EC_aCap	4_TertCD_2	4_TertCD	3.55553
CAACAGTGTGTTCGTA-1	EC_aCap	4_TertCD_2	4_TertCD	1.88503
CAACCTCAGGGATCTG-1	EC_aCap	4_TertCD_2	4_TertCD	3.13701
CAATCGATCTGTAACG-1	EC_aCap	4_TertCD_2	4_TertCD	2.05717
CAGCAATGTACCCGAC-1	EC_aCap	4_TertCD_2	4_TertCD	1.15995
CCCTCTCCAGAAATCA-1	EC_aCap	4_TertCD_2	4_TertCD	2.54241
CGGGTCAAGGGTGAAA-1	EC_aCap	4_TertCD_2	4_TertCD	2.80311
CTACTATTCGAGCACC-1	EC_aCap	4_TertCD_2	4_TertCD	2.01735
CTCAACCAGACGCCCT-1	EC_aCap	4_TertCD_2	4_TertCD	2.25408
CTTCTCTCACTCCACT-1	EC_aCap	4_TertCD_2	4_TertCD	0.76489
GAAGAATTCCATACAG-1	EC_aCap	4_TertCD_2	4_TertCD	2.61678
GACTCAAGTCTCTCAC-1	EC_aCap	4_TertCD_2	4_TertCD	3.17876
GAGAAATGTCTAACGT-1	EC_aCap	4_TertCD_2	4_TertCD	0
GATCCCTAGGCATCTT-1	EC_aCap	4_TertCD_2	4_TertCD	2.14171
GATCGTATCTACGCAA-1	EC_aCap	4_TertCD_2	4_TertCD	3.09417
GATGACTAGTATGACA-1	EC_aCap	4_TertCD_2	4_TertCD	0
GATGGAGAGAGGCGTT-1	EC_aCap	4_TertCD_2	4_TertCD	0
GATTCGACACGGTGTC-1	EC_aCap	4_TertCD_2	4_TertCD	2.01907
GCATTAGTCGGACGTC-1	EC_aCap	4_TertCD_2	4_TertCD	1.98573
GCTGGGTAGGTACCTT-1	EC_aCap	4_TertCD_2	4_TertCD	3.38707
GGAAGTGCACAGCGCT-1	EC_aCap	4_TertCD_2	4_TertCD	2.61103
GGGTGTCCATCGCTGG-1	EC_aCap	4_TertCD_2	4_TertCD	4.26363
GGTCTGGGTGGCGCTT-1	EC_aCap	4_TertCD_2	4_TertCD	2.65316
GGTGTTAGTGAAGCTG-1	EC_aCap	4_TertCD_2	4_TertCD	0
TACCCACGTGGTTCTA-1	EC_aCap	4_TertCD_2	4_TertCD	2.00637
TACCGGGGTATCGAAA-1	EC_aCap	4_TertCD_2	4_TertCD	1.03861
TACCTGCTCCACGTGG-1	EC_aCap	4_TertCD_2	4_TertCD	3.21191
TAGACTGGTAGATTAG-1	EC_aCap	4_TertCD_2	4_TertCD	2.52725
TAGGTACTCGTCACCT-1	EC_aCap	4_TertCD_2	4_TertCD	1.99039
TAGGTTGGTCCATACA-1	EC_aCap	4_TertCD_2	4_TertCD	1.70733
TCATACTAGCCAAGGT-1	EC_aCap	4_TertCD_2	4_TertCD	2.64088
TCATTTGGTCCCACGA-1	EC_aCap	4_TertCD_2	4_TertCD	2.24542
TCCATCGTCAGAGTTC-1	EC_aCap	4_TertCD_2	4_TertCD	2.14912
TCTTCCTTCTGGGCAC-1	EC_aCap	4_TertCD_2	4_TertCD	1.34922
TGTTTGTAGTTTGAGA-1	EC_aCap	4_TertCD_2	4_TertCD	3.63084
TTAATCCCAGCGTGCT-1	EC_aCap	4_TertCD_2	4_TertCD	1.17818
TTACGTTGTTGGGTAG-1	EC_aCap	4_TertCD_2	4_TertCD	0
TTCAGGACAACCGCCA-1	EC_aCap	4_TertCD_2	4_TertCD	2.43803
ACTTTGTGTTACACAC-1	EC_aCap	2_Het_3	2_Het	0
AGGGAGTGTCTTCTAT-1	EC_aCap	2_Het_3	2_Het	2.35305
CCTCCTCTCAAGTCGT-1	EC_aCap	2_Het_3	2_Het	2.76798
CCTCTAGTCTGTCCCA-1	EC_aCap	2_Het_3	2_Het	3.00902
CGAAGGAAGCTGACTT-1	EC_aCap	2_Het_3	2_Het	3.3264
CGTAAGTCAACAACAA-1	EC_aCap	2_Het_3	2_Het	1.43069
CTCATGCTCGCACGAC-1	EC_aCap	2_Het_3	2_Het	2.36668
GTCTACCGTGAGATCG-1	EC_aCap	2_Het_3	2_Het	2.82252
GTTCTATGTGGCTACC-1	EC_aCap	2_Het_3	2_Het	3.00801
TCAGTGATCACAGTGT-1	EC_aCap	2_Het_3	2_Het	2.58211
AAACGCTTCGCAGAGA-1	EC_aCap	3_Tert_2	3_Tert	3.26241
AAGCCATAGGAAAGAC-1	EC_aCap	3_Tert_2	3_Tert	1.50331
AAGGTAAAGCAACAGC-1	EC_aCap	3_Tert_2	3_Tert	3.30778
AAGGTAAGTCTCCTGT-1	EC_aCap	3_Tert_2	3_Tert	2.48775
ACTACGAGTGAATTGA-1	EC_aCap	3_Tert_2	3_Tert	1.68098
AGATGAACATGAGATA-1	EC_aCap	3_Tert_2	3_Tert	1.61967
AGCTACAAGTCCCGAC-1	EC_aCap	3_Tert_2	3_Tert	1.8253
AGGAGGTCAGCGTGAA-1	EC_aCap	3_Tert_2	3_Tert	2.14803
AGGTCTATCGCATAGT-1	EC_aCap	3_Tert_2	3_Tert	2.84616
AGTCACAAGAGAACCC-1	EC_aCap	3_Tert_2	3_Tert	2.65661
AGTCTCCAGGCTCACC-1	EC_aCap	3_Tert_2	3_Tert	2.14025
ATCGTGATCGACGATT-1	EC_aCap	3_Tert_2	3_Tert	3.737
ATGGAGGTCGGATACT-1	EC_aCap	3_Tert_2	3_Tert	1.34565
ATGGGTTCAGTTTCAG-1	EC_aCap	3_Tert_2	3_Tert	3.61467
ATTGGGTCATGTAACC-1	EC_aCap	3_Tert_2	3_Tert	2.32799
CAAGCTAGTCTACAGT-1	EC_aCap	3_Tert_2	3_Tert	1.89933
CACAGGCAGACCGTTT-1	EC_aCap	3_Tert_2	3_Tert	2.0132
CACATGAGTCTACATG-1	EC_aCap	3_Tert_2	3_Tert	0.993104
CACCGTTAGCAGTCTT-1	EC_aCap	3_Tert_2	3_Tert	2.76597
CACTGAACAGTCAGAG-1	EC_aCap	3_Tert_2	3_Tert	3.28504
CAGGTATAGTATCTGC-1	EC_aCap	3_Tert_2	3_Tert	3.22704
CCCTCAACAGCAGTTT-1	EC_aCap	3_Tert_2	3_Tert	0
CCTAAGAAGTACAACA-1	EC_aCap	3_Tert_2	3_Tert	1.74315
CGAGTGCTCTGACCCT-1	EC_aCap	3_Tert_2	3_Tert	2.48233
CGGGCATCAACCAGAG-1	EC_aCap	3_Tert_2	3_Tert	2.02828
CTCAGAAAGCGACTTT-1	EC_aCap	3_Tert_2	3_Tert	3.42969
CTCATGCAGGAATTAC-1	EC_aCap	3_Tert_2	3_Tert	2.84158
CTCCTCCAGGCGTTGA-1	EC_aCap	3_Tert_2	3_Tert	2.12809
CTCGAGGTCTCCGTGT-1	EC_aCap	3_Tert_2	3_Tert	3.1065
CTGTCGTTCCATCAGA-1	EC_aCap	3_Tert_2	3_Tert	2.22498
GAAACCTGTCCAAATC-1	EC_aCap	3_Tert_2	3_Tert	2.45974
GAAGTAAAGACGCATG-1	EC_aCap	3_Tert_2	3_Tert	2.56108
GACATCAGTGTTTACG-1	EC_aCap	3_Tert_2	3_Tert	2.31988
GACCCAGGTGCTCTTC-1	EC_aCap	3_Tert_2	3_Tert	2.23082
GAGGCAAGTTATCTTC-1	EC_aCap	3_Tert_2	3_Tert	2.76372
GCCGATGTCTAGTCAG-1	EC_aCap	3_Tert_2	3_Tert	3.54824
GGGAGATCAGTCAGAG-1	EC_aCap	3_Tert_2	3_Tert	3.74182
GGGCTACGTGTACATC-1	EC_aCap	3_Tert_2	3_Tert	2.17496
GTGTTAGGTCTCGGAC-1	EC_aCap	3_Tert_2	3_Tert	0
TACCTCGAGTATGAAC-1	EC_aCap	3_Tert_2	3_Tert	1.84974
TACTTCACAAACGTGG-1	EC_aCap	3_Tert_2	3_Tert	2.52286
TCAAGACAGGGATCAC-1	EC_aCap	3_Tert_2	3_Tert	2.37159
TCACACCGTGAGAACC-1	EC_aCap	3_Tert_2	3_Tert	2.26145
TCCTCTTTCGGAGCAA-1	EC_aCap	3_Tert_2	3_Tert	0
TCGTCCAAGTATGCAA-1	EC_aCap	3_Tert_2	3_Tert	3.44915
TGCCGAGAGCTACTGT-1	EC_aCap	3_Tert_2	3_Tert	3.2436
TGCTCCAAGAGTCACG-1	EC_aCap	3_Tert_2	3_Tert	0
TGGATGTTCTTCGACC-1	EC_aCap	3_Tert_2	3_Tert	1.98279
TTATTGCGTAGGTACG-1	EC_aCap	3_Tert_2	3_Tert	1.27709
TTTACCAAGACTCATC-1	EC_aCap	3_Tert_2	3_Tert	3.02845
TTTACGTCAGTCAGCC-1	EC_aCap	3_Tert_2	3_Tert	0
AAAGGTACAAAGCTAA-1	EC_aCap	3_Tert_3	3_Tert	0
AACAAAGGTAACATAG-1	EC_aCap	3_Tert_3	3_Tert	1.99372
AAGCGTTCATCACCAA-1	EC_aCap	3_Tert_3	3_Tert	3.27222
AAGCGTTGTCAGTTTG-1	EC_aCap	3_Tert_3	3_Tert	0
AATCACGGTCCAGGTC-1	EC_aCap	3_Tert_3	3_Tert	3.32508
AATCACGTCCATCTAT-1	EC_aCap	3_Tert_3	3_Tert	2.52129
ACAACCACAGCTTCGG-1	EC_aCap	3_Tert_3	3_Tert	3.28458
ACACGCGAGAGTCGAC-1	EC_aCap	3_Tert_3	3_Tert	2.03358
ACAGAAAGTTGGGAAC-1	EC_aCap	3_Tert_3	3_Tert	2.89194
ACCCAAATCTGTGCAA-1	EC_aCap	3_Tert_3	3_Tert	1.67387
ACCTGAATCGCAGAGA-1	EC_aCap	3_Tert_3	3_Tert	0
ACTACGATCCTACTGC-1	EC_aCap	3_Tert_3	3_Tert	2.91729
ACTTAGGAGAAGTCCG-1	EC_aCap	3_Tert_3	3_Tert	2.88857
AGACTCAAGGGATCGT-1	EC_aCap	3_Tert_3	3_Tert	2.32466
AGATGAAGTACATACC-1	EC_aCap	3_Tert_3	3_Tert	3.12049
AGCATCATCGCCACTT-1	EC_aCap	3_Tert_3	3_Tert	3.3326
AGCCAATGTATCTCTT-1	EC_aCap	3_Tert_3	3_Tert	0
AGCCACGCAAGAGAGA-1	EC_aCap	3_Tert_3	3_Tert	2.5147
AGGGAGTGTTTCGATG-1	EC_aCap	3_Tert_3	3_Tert	3.65812
AGTAACCCAGATTTCG-1	EC_aCap	3_Tert_3	3_Tert	2.69026
AGTGCCGAGCTCACTA-1	EC_aCap	3_Tert_3	3_Tert	2.85464
ATACCTTTCTTAAGGC-1	EC_aCap	3_Tert_3	3_Tert	3.67258
ATCCCTGGTGTATACC-1	EC_aCap	3_Tert_3	3_Tert	3.45299
ATCCTATGTCCACACG-1	EC_aCap	3_Tert_3	3_Tert	3.82064
ATCGTCCAGTGTTGAA-1	EC_aCap	3_Tert_3	3_Tert	0
ATGCCTCTCTACGCAA-1	EC_aCap	3_Tert_3	3_Tert	3.91107
ATTCCTATCGGTTGTA-1	EC_aCap	3_Tert_3	3_Tert	1.76108
ATTTCACAGGCGCTCT-1	EC_aCap	3_Tert_3	3_Tert	2.52887
ATTTCTGAGACTCCGC-1	EC_aCap	3_Tert_3	3_Tert	2.50949
CAAGGGAAGAGGTTAT-1	EC_aCap	3_Tert_3	3_Tert	1.46775
CAATACGAGGTTCTTG-1	EC_aCap	3_Tert_3	3_Tert	3.91814
CAATGACAGATGCTTC-1	EC_aCap	3_Tert_3	3_Tert	0
CAATGACAGGAGGGTG-1	EC_aCap	3_Tert_3	3_Tert	2.71154
CAGATCAGTTCACGAT-1	EC_aCap	3_Tert_3	3_Tert	3.5056
CAGGGCTTCCTGCTAC-1	EC_aCap	3_Tert_3	3_Tert	3.26217
CATGCGGCAGCCTACG-1	EC_aCap	3_Tert_3	3_Tert	2.77204
CATTGCCCAGTGTGCC-1	EC_aCap	3_Tert_3	3_Tert	2.93298
CCAAGCGAGGTATCTC-1	EC_aCap	3_Tert_3	3_Tert	2.28093
CCATCACAGTAGGCCA-1	EC_aCap	3_Tert_3	3_Tert	2.98218
CCCTCAAAGCGTACAG-1	EC_aCap	3_Tert_3	3_Tert	2.10838
CCGCAAGTCATGAGAA-1	EC_aCap	3_Tert_3	3_Tert	0.935183
CCTGTTGCATCCTTCG-1	EC_aCap	3_Tert_3	3_Tert	3.35681
CCTTGTGGTGATTCTG-1	EC_aCap	3_Tert_3	3_Tert	2.44325
CGAAGGACACCGGTCA-1	EC_aCap	3_Tert_3	3_Tert	3.08128
CGAATTGAGCACTTTG-1	EC_aCap	3_Tert_3	3_Tert	2.13567
CGAGGAATCACATCAG-1	EC_aCap	3_Tert_3	3_Tert	1.9534
CGCATAACACAGCATT-1	EC_aCap	3_Tert_3	3_Tert	1.79979
CGTCAAAGTAGCTCGC-1	EC_aCap	3_Tert_3	3_Tert	3.09133
CGTGATACAGTCGCAC-1	EC_aCap	3_Tert_3	3_Tert	3.23462
CTACAGAAGTCACACT-1	EC_aCap	3_Tert_3	3_Tert	3.14901
CTCACTGCACGCTGAC-1	EC_aCap	3_Tert_3	3_Tert	2.90472
CTCAGTCCAACACAAA-1	EC_aCap	3_Tert_3	3_Tert	2.09382
CTCATCGAGTCTTCCC-1	EC_aCap	3_Tert_3	3_Tert	3.03482
CTCTCAGTCGAGCCAC-1	EC_aCap	3_Tert_3	3_Tert	2.95654
CTTACCGGTCGCATTA-1	EC_aCap	3_Tert_3	3_Tert	0
GAAGGACCAATGTCTG-1	EC_aCap	3_Tert_3	3_Tert	2.97273
GACGCTGTCCACATAG-1	EC_aCap	3_Tert_3	3_Tert	2.90759
GAGACCCTCTATTCGT-1	EC_aCap	3_Tert_3	3_Tert	2.50321
GAGGCAAAGTAGCCAG-1	EC_aCap	3_Tert_3	3_Tert	3.88807
GATAGCTGTCACGTGC-1	EC_aCap	3_Tert_3	3_Tert	2.32854
GATTGGTAGGCACTAG-1	EC_aCap	3_Tert_3	3_Tert	4.46897
GATTGGTGTAGGGAGG-1	EC_aCap	3_Tert_3	3_Tert	0
GCAGGCTCAAGTATCC-1	EC_aCap	3_Tert_3	3_Tert	3.01276
GGAGCAAGTAGTAAGT-1	EC_aCap	3_Tert_3	3_Tert	2.68246
GGGATGAAGATGCTTC-1	EC_aCap	3_Tert_3	3_Tert	1.92135
GGGCTCAAGTGGGAAA-1	EC_aCap	3_Tert_3	3_Tert	2.86213
GGGTTATCATTGACAC-1	EC_aCap	3_Tert_3	3_Tert	4.13112
GTAACCACACAAATGA-1	EC_aCap	3_Tert_3	3_Tert	3.82398
GTAGCTAAGCGCCGTT-1	EC_aCap	3_Tert_3	3_Tert	2.66686
GTCACGGTCACCTTAT-1	EC_aCap	3_Tert_3	3_Tert	2.95797
GTCTAGAAGTCGCGAA-1	EC_aCap	3_Tert_3	3_Tert	2.52678
GTGACGCCAGAGGTTG-1	EC_aCap	3_Tert_3	3_Tert	4.21636
GTGCAGCAGTTTCGGT-1	EC_aCap	3_Tert_3	3_Tert	1.21172
GTTACGAGTGTCCATA-1	EC_aCap	3_Tert_3	3_Tert	3.64391
GTTTACTTCTTGGTCC-1	EC_aCap	3_Tert_3	3_Tert	3.44775
TACATTCTCCAATCCC-1	EC_aCap	3_Tert_3	3_Tert	1.3095
TATACCTTCTACTTCA-1	EC_aCap	3_Tert_3	3_Tert	2.52553
TCATATCAGGGAGGGT-1	EC_aCap	3_Tert_3	3_Tert	0
TCATCATCATATTCGG-1	EC_aCap	3_Tert_3	3_Tert	3.5544
TCCACGTCATCGATCA-1	EC_aCap	3_Tert_3	3_Tert	2.64184
TCCCATGCACAACGCC-1	EC_aCap	3_Tert_3	3_Tert	3.09751
TCGAAGTCAAAGACTA-1	EC_aCap	3_Tert_3	3_Tert	1.84904
TCGCTCAAGTATTCCG-1	EC_aCap	3_Tert_3	3_Tert	2.70944
TCGGATATCAAGGTGG-1	EC_aCap	3_Tert_3	3_Tert	2.53906
TCGGGCAAGACCAACG-1	EC_aCap	3_Tert_3	3_Tert	2.94766
TCTCACGTCATCGGGC-1	EC_aCap	3_Tert_3	3_Tert	2.04298
TGAATCGTCGCCTAGG-1	EC_aCap	3_Tert_3	3_Tert	1.97444
TGACTCCTCGGCTGGT-1	EC_aCap	3_Tert_3	3_Tert	3.32096
TGAGCGCTCCAGTACA-1	EC_aCap	3_Tert_3	3_Tert	2.22619
TGATCTTGTGCGCTCA-1	EC_aCap	3_Tert_3	3_Tert	3.91071
TGATTCTCACGGCACT-1	EC_aCap	3_Tert_3	3_Tert	1.04905
TGGGTTAGTATCGTAC-1	EC_aCap	3_Tert_3	3_Tert	1.52588
TGGTACAGTATCGTAC-1	EC_aCap	3_Tert_3	3_Tert	2.71039
TGTGAGTAGCTCTTCC-1	EC_aCap	3_Tert_3	3_Tert	2.55189
TTCTAGTCAGATACCT-1	EC_aCap	3_Tert_3	3_Tert	3.25584
TTGTTGTAGGAAGTCC-1	EC_aCap	3_Tert_3	3_Tert	2.88849
TTTCCTCGTTCTCAGA-1	EC_aCap	3_Tert_3	3_Tert	2.62352
TTTGGTTGTGTCCGGT-1	EC_aCap	3_Tert_3	3_Tert	3.51269
AAAGTGAGTTCGGACC-1	EC_aCap	3_Tert_4	3_Tert	3.46424
AAGGAATCAAGCGGAT-1	EC_aCap	3_Tert_4	3_Tert	1.8914
AAGTACCTCTGAATCG-1	EC_aCap	3_Tert_4	3_Tert	2.92742
ACAACCACACCGTGCA-1	EC_aCap	3_Tert_4	3_Tert	0
ACAACCAGTCTTGCTC-1	EC_aCap	3_Tert_4	3_Tert	3.34146
ACAAGCTAGCACTCGC-1	EC_aCap	3_Tert_4	3_Tert	2.67743
ACTGTGACAATGTTGC-1	EC_aCap	3_Tert_4	3_Tert	3.14438
AGACAGGCATGCGTGC-1	EC_aCap	3_Tert_4	3_Tert	1.71364
AGACTCACAAGCTGTT-1	EC_aCap	3_Tert_4	3_Tert	0
AGGTAGGGTAGCCAGA-1	EC_aCap	3_Tert_4	3_Tert	2.42784
AGTGACTCACGTACAT-1	EC_aCap	3_Tert_4	3_Tert	2.05898
ATCACGATCCCTGTTG-1	EC_aCap	3_Tert_4	3_Tert	2.98559
CAATCGACACGACGTC-1	EC_aCap	3_Tert_4	3_Tert	1.00532
CACCAAATCTATGTGG-1	EC_aCap	3_Tert_4	3_Tert	1.96824
CACGTTCGTTCCGCGA-1	EC_aCap	3_Tert_4	3_Tert	2.60954
CAGCAATAGCGTATGG-1	EC_aCap	3_Tert_4	3_Tert	2.54333
CAGCAGCCAGACCTGC-1	EC_aCap	3_Tert_4	3_Tert	2.81084
CATCAAGAGGCGTCCT-1	EC_aCap	3_Tert_4	3_Tert	3.25085
CCCGAAGTCCTCTGCA-1	EC_aCap	3_Tert_4	3_Tert	3.41773
CCTATCGCAACAGATA-1	EC_aCap	3_Tert_4	3_Tert	1.52355
CCTCATGAGGGCGAAG-1	EC_aCap	3_Tert_4	3_Tert	3.54991
CGACAGCCAGTTCACA-1	EC_aCap	3_Tert_4	3_Tert	2.70471
CGAGAAGGTAAGAACT-1	EC_aCap	3_Tert_4	3_Tert	2.98015
CGTGATAAGGTTGTTC-1	EC_aCap	3_Tert_4	3_Tert	1.98474
CTATCCGTCACTCACC-1	EC_aCap	3_Tert_4	3_Tert	3.16785
CTCCCTCCAACGACTT-1	EC_aCap	3_Tert_4	3_Tert	3.51644
CTGCTCAGTGCCCAGT-1	EC_aCap	3_Tert_4	3_Tert	3.25529
GAAACCTAGTCTAGAA-1	EC_aCap	3_Tert_4	3_Tert	2.49143
GAACACTTCATAGAGA-1	EC_aCap	3_Tert_4	3_Tert	3.20608
GCAGGCTTCAAGCCTA-1	EC_aCap	3_Tert_4	3_Tert	2.66013
GCTGGGTGTAGTGCGA-1	EC_aCap	3_Tert_4	3_Tert	2.37738
GCTTCACCAGCAGAAC-1	EC_aCap	3_Tert_4	3_Tert	2.36579
GGGTGTCCACTTACAG-1	EC_aCap	3_Tert_4	3_Tert	1.31272
GTAGAGGGTAGACGTG-1	EC_aCap	3_Tert_4	3_Tert	0
GTATTGGAGAAATTCG-1	EC_aCap	3_Tert_4	3_Tert	2.06895
GTTGAACGTGACTGAG-1	EC_aCap	3_Tert_4	3_Tert	2.32827
TAACCAGCATCTGTTT-1	EC_aCap	3_Tert_4	3_Tert	2.21954
TAATTCCGTAGGCAAC-1	EC_aCap	3_Tert_4	3_Tert	2.88792
TAGCACACATAGATGA-1	EC_aCap	3_Tert_4	3_Tert	1.28095
TAGGTTGTCTATTTCG-1	EC_aCap	3_Tert_4	3_Tert	3.533
TCAAGCAGTATCACGT-1	EC_aCap	3_Tert_4	3_Tert	0.494668
TCAAGTGAGCCTCATA-1	EC_aCap	3_Tert_4	3_Tert	2.75723
TCGTGCTCACAAAGCG-1	EC_aCap	3_Tert_4	3_Tert	1.83998
TGAATCGAGGGACCAT-1	EC_aCap	3_Tert_4	3_Tert	3.69323
TGCACGGGTGGCTGAA-1	EC_aCap	3_Tert_4	3_Tert	2.83908
TGCTGAATCAAGAATG-1	EC_aCap	3_Tert_4	3_Tert	2.21246
TTCATGTAGGCGAACT-1	EC_aCap	3_Tert_4	3_Tert	3.88387
TTTACCACAGCCCACA-1	EC_aCap	3_Tert_4	3_Tert	2.33051
TTTATGCAGCTGAAAT-1	EC_aCap	3_Tert_4	3_Tert	2.24914
TTTGACTTCGAGTGGA-1	EC_aCap	3_Tert_4	3_Tert	3.54186
AAGCATCCACAACCGC-1	EC_aCap	3_Tert_1	3_Tert
AATAGAGAGGTAGATT-1	EC_aCap	3_Tert_1	3_Tert
ACGCACGAGGCGTCCT-1	EC_aCap	3_Tert_1	3_Tert
AGGAATAGTAGGTCAG-1	EC_aCap	3_Tert_1	3_Tert
AGGGCTCAGATTTGCC-1	EC_aCap	3_Tert_1	3_Tert
AGTGACTTCACAGTGT-1	EC_aCap	3_Tert_1	3_Tert
AGTTCGATCCTCTCTT-1	EC_aCap	3_Tert_1	3_Tert
ATAGAGAAGGTCGCCT-1	EC_aCap	3_Tert_1	3_Tert
ATGCGATGTATGGAGC-1	EC_aCap	3_Tert_1	3_Tert
ATTACCTCAAGCACAG-1	EC_aCap	3_Tert_1	3_Tert
CAAGAGGCACTCTAGA-1	EC_aCap	3_Tert_1	3_Tert
CAAGAGGTCGAGTGGA-1	EC_aCap	3_Tert_1	3_Tert
CACAACATCAAGGCTT-1	EC_aCap	3_Tert_1	3_Tert
CACAGGCCATGCGGTC-1	EC_aCap	3_Tert_1	3_Tert
CATCGTCTCGTCGACG-1	EC_aCap	3_Tert_1	3_Tert
CATGAGTCACGTAGTT-1	EC_aCap	3_Tert_1	3_Tert
CATGCCTTCACTTCTA-1	EC_aCap	3_Tert_1	3_Tert
CATGGATTCTGGCTGG-1	EC_aCap	3_Tert_1	3_Tert
CCGAACGAGGCCCAAA-1	EC_aCap	3_Tert_1	3_Tert
CCGATGGTCGCGATCG-1	EC_aCap	3_Tert_1	3_Tert
CCGGACAGTCCTGGTG-1	EC_aCap	3_Tert_1	3_Tert
CCTAAGATCATTGCTT-1	EC_aCap	3_Tert_1	3_Tert
CGAAGGATCGAAGTGG-1	EC_aCap	3_Tert_1	3_Tert
CTCAGAATCGACCACG-1	EC_aCap	3_Tert_1	3_Tert
CTGCAGGAGCCATGCC-1	EC_aCap	3_Tert_1	3_Tert
CTTAGGATCGCTGCGA-1	EC_aCap	3_Tert_1	3_Tert
CTTCGGTCACACGGTC-1	EC_aCap	3_Tert_1	3_Tert
CTTCTCTGTAGCGCTC-1	EC_aCap	3_Tert_1	3_Tert
GAATCACTCAGATGCT-1	EC_aCap	3_Tert_1	3_Tert
GCTGCAGTCCCGAACG-1	EC_aCap	3_Tert_1	3_Tert
GGAACCCCACTTGGGC-1	EC_aCap	3_Tert_1	3_Tert
GGACGTCGTCGTCATA-1	EC_aCap	3_Tert_1	3_Tert
GGATGTTCAAATAGCA-1	EC_aCap	3_Tert_1	3_Tert
GGCTTGGTCACATCAG-1	EC_aCap	3_Tert_1	3_Tert
GGGACTCCACTTGTCC-1	EC_aCap	3_Tert_1	3_Tert
GGGTTTAAGCACTCTA-1	EC_aCap	3_Tert_1	3_Tert
GGTTCTCCACAATGAA-1	EC_aCap	3_Tert_1	3_Tert
GTAATGCCAACACGTT-1	EC_aCap	3_Tert_1	3_Tert
GTACAACGTCCTGGGT-1	EC_aCap	3_Tert_1	3_Tert
GTACAGTCAATCCTTT-1	EC_aCap	3_Tert_1	3_Tert
GTACAGTTCATTCATC-1	EC_aCap	3_Tert_1	3_Tert
GTCCCATGTTACGTAC-1	EC_aCap	3_Tert_1	3_Tert
GTTCCGTTCATTCTTG-1	EC_aCap	3_Tert_1	3_Tert
TACTGCCCAGACCATT-1	EC_aCap	3_Tert_1	3_Tert
TCACTCGCACGGCACT-1	EC_aCap	3_Tert_1	3_Tert
TCATATCAGCACCGTC-1	EC_aCap	3_Tert_1	3_Tert
TCGGGACTCCCTGTTG-1	EC_aCap	3_Tert_1	3_Tert
TGCAGTAGTGAAGCTG-1	EC_aCap	3_Tert_1	3_Tert
TGCGGCAGTGGTCCCA-1	EC_aCap	3_Tert_1	3_Tert
TGTCCACTCAGGACAG-1	EC_aCap	3_Tert_1	3_Tert
TGTGAGTGTTTAGAGA-1	EC_aCap	3_Tert_1	3_Tert
TGTTGGACACCCGTAG-1	EC_aCap	3_Tert_1	3_Tert
TTAATCCTCTGAGATC-1	EC_aCap	3_Tert_1	3_Tert
TTGGGCGGTTTCTTAC-1	EC_aCap	3_Tert_1	3_Tert
TTGGTTTTCTCGCCTA-1	EC_aCap	3_Tert_1	3_Tert
CTGGCAGTCAAGTGTC-1	EC_artery	3_Tert_6	3_Tert	0
TTCCTCTCATGTGGTT-1	EC_artery	2_Het_1	2_Het	0
ATCCACCAGTATGGAT-1	EC_artery	2_Het_2	2_Het	0
CTCCACAGTCAATCTG-1	EC_artery	2_Het_2	2_Het	0
CCACACTCACTCTAGA-1	EC_artery	3_Tert_3	3_Tert	0
AAAGGATCACTACCCT-1	EC_artery	1_WT_1	1_WT	0
ACACTGAGTAGCGTTT-1	EC_artery	3_Tert_5	3_Tert	0
AGGTCTAAGACAGTCG-1	EC_artery	4_TertCD_1	4_TertCD	2.36607
TGTCCCATCGCTCTCA-1	EC_artery	4_TertCD_2	4_TertCD	2.0975
AACCCAAAGCGCATCC-1	EC_artery	3_Tert_6	3_Tert	0
CTAACCCTCTTAGTTC-1	EC_artery	2_Het_2	2_Het	0.444572
CTGTGAACAGCACGAA-1	EC_artery	2_Het_2	2_Het	0
TGCAGATGTCACGTGC-1	EC_artery	2_Het_2	2_Het	0
TGACTCCTCACATACG-1	EC_artery	3_Tert_5	3_Tert	0
CGCCAGAAGTAGCTCT-1	EC_artery	2_Het_1	2_Het	0
GGTCACGGTAGGACCA-1	EC_artery	4_TertCD_1	4_TertCD	0
CAGATACTCTTGGCTC-1	EC_artery	4_TertCD_2	4_TertCD	0
AACACACGTCGGAAAC-1	EC_artery	1_WT_1	1_WT	0
ACGATGTCAGAATCGG-1	EC_artery	1_WT_1	1_WT	0
AGACCCGAGATGCCGA-1	EC_artery	1_WT_1	1_WT	0
AGCGCCAGTCGTCATA-1	EC_artery	1_WT_1	1_WT	0
AGGTTACGTATCGAGG-1	EC_artery	1_WT_1	1_WT	0
AGTCAACTCACCTCAC-1	EC_artery	1_WT_1	1_WT	1.61908
AGTCATGCATGAAGCG-1	EC_artery	1_WT_1	1_WT	0
ATCGGATGTCATCGCG-1	EC_artery	1_WT_1	1_WT	0
ATGATCGAGAGCTGCA-1	EC_artery	1_WT_1	1_WT	0
CCCATTGAGAATCCCT-1	EC_artery	1_WT_1	1_WT	0
CCCGAAGCAATTCACG-1	EC_artery	1_WT_1	1_WT	0
CCTCAGTGTCTTCATT-1	EC_artery	1_WT_1	1_WT	0
CGATCGGGTTAGTTCG-1	EC_artery	1_WT_1	1_WT	0
CGCGTGAAGGCAGGTT-1	EC_artery	1_WT_1	1_WT	0
CGTTAGACAAATGATG-1	EC_artery	1_WT_1	1_WT	0
CTCAGAACATCGGAGA-1	EC_artery	1_WT_1	1_WT	0
CTGAATGAGTGCCCGT-1	EC_artery	1_WT_1	1_WT	0
CTGCCTATCAACCTCC-1	EC_artery	1_WT_1	1_WT	3.39107
CTTCCTTTCGTAATGC-1	EC_artery	1_WT_1	1_WT	0
GAAGAATGTGCAACGA-1	EC_artery	1_WT_1	1_WT	0
GAATCACGTATCGATC-1	EC_artery	1_WT_1	1_WT	0
GGTGTCGCATGACTCA-1	EC_artery	1_WT_1	1_WT	0.606692
GTGCTTCTCCTGGCTT-1	EC_artery	1_WT_1	1_WT	0
GTTACAGTCGGTAACT-1	EC_artery	1_WT_1	1_WT	0.384006
GTTACAGTCTCCCATG-1	EC_artery	1_WT_1	1_WT	0.782914
GTTAGTGGTTGGGTTT-1	EC_artery	1_WT_1	1_WT	3.30004
TAATTCCCATATCGGT-1	EC_artery	1_WT_1	1_WT	0
TATTTCGCACTGGCCA-1	EC_artery	1_WT_1	1_WT	0
TCCGAAAGTTCGATTG-1	EC_artery	1_WT_1	1_WT	0
TCCTAATTCCCGATCT-1	EC_artery	1_WT_1	1_WT	0
TTACGTTAGACGAGCT-1	EC_artery	1_WT_1	1_WT	0
TTAGGCACACCAGGTC-1	EC_artery	1_WT_1	1_WT	0
TTAGGGTAGCAGGTCA-1	EC_artery	1_WT_1	1_WT	0
AAAGTCCCATCTATCT-1	EC_artery	3_Tert_5	3_Tert	1.25326
AACGAAATCCGCTAGG-1	EC_artery	3_Tert_5	3_Tert	0.684764
AACGGGAAGGACGCAT-1	EC_artery	3_Tert_5	3_Tert	0
AAGGAATGTACTCCGG-1	EC_artery	3_Tert_5	3_Tert	0
AAGTGAAGTATCGCAT-1	EC_artery	3_Tert_5	3_Tert	0
AAGTTCGTCCTCTTTC-1	EC_artery	3_Tert_5	3_Tert	0
AATGGCTGTACCAATC-1	EC_artery	3_Tert_5	3_Tert	0
ACAACCAAGTGGACTG-1	EC_artery	3_Tert_5	3_Tert	0
ACATGCAAGCCGTTGC-1	EC_artery	3_Tert_5	3_Tert	0
ACCCAAAGTGCCCTTT-1	EC_artery	3_Tert_5	3_Tert	0.453742
ACCCTCAAGCATCAGG-1	EC_artery	3_Tert_5	3_Tert	0
ACGGTTATCATTTGTC-1	EC_artery	3_Tert_5	3_Tert	1.44978
ACTTTCAAGCTACTAC-1	EC_artery	3_Tert_5	3_Tert	1.27201
AGACCATAGCGAACTG-1	EC_artery	3_Tert_5	3_Tert	0.560142
AGCATCAGTCAGCGTC-1	EC_artery	3_Tert_5	3_Tert	0
AGCCAATCAATGAACA-1	EC_artery	3_Tert_5	3_Tert	0
AGGACGAAGGTAGTAT-1	EC_artery	3_Tert_5	3_Tert	0
AGGTTGTCAGATAAAC-1	EC_artery	3_Tert_5	3_Tert	0
AGTAGCTTCATCGCTC-1	EC_artery	3_Tert_5	3_Tert	1.56297
ATCCATTGTCACAGTT-1	EC_artery	3_Tert_5	3_Tert	0.631452
ATCCCTGGTACGCTTA-1	EC_artery	3_Tert_5	3_Tert	0
ATGAGTCAGCGCTGCT-1	EC_artery	3_Tert_5	3_Tert	0
ATTTCTGGTCGCGTCA-1	EC_artery	3_Tert_5	3_Tert	0
ATTTCTGGTGCACAAG-1	EC_artery	3_Tert_5	3_Tert	0
CAACGGCCATTGTCGA-1	EC_artery	3_Tert_5	3_Tert	2.02543
CACACAATCCCTCGTA-1	EC_artery	3_Tert_5	3_Tert	0
CAGATTGGTCAGGTGA-1	EC_artery	3_Tert_5	3_Tert	0
CCACGTTGTTGCTCAA-1	EC_artery	3_Tert_5	3_Tert	0
CCGCAAGGTACGTGTT-1	EC_artery	3_Tert_5	3_Tert	0
CCTCCAAGTCGAGCAA-1	EC_artery	3_Tert_5	3_Tert	0
CCTGTTGTCTAATTCC-1	EC_artery	3_Tert_5	3_Tert	0
CGAATTGCAAGCGAAC-1	EC_artery	3_Tert_5	3_Tert	0
CGAATTGTCGAGAAAT-1	EC_artery	3_Tert_5	3_Tert	0
CGATGCGTCGTAACTG-1	EC_artery	3_Tert_5	3_Tert	0
CGCCATTTCACTCTTA-1	EC_artery	3_Tert_5	3_Tert	0
CGGAGAATCTATCACT-1	EC_artery	3_Tert_5	3_Tert	0
CTAGGTAAGTGGTGAC-1	EC_artery	3_Tert_5	3_Tert	0.679827
CTGCCATTCACAAGAA-1	EC_artery	3_Tert_5	3_Tert	0
CTTGATTAGGGAGATA-1	EC_artery	3_Tert_5	3_Tert	0.984295
GACAGCCTCTGGCTGG-1	EC_artery	3_Tert_5	3_Tert	0.730299
GAGGCCTCACAAGGTG-1	EC_artery	3_Tert_5	3_Tert	0
GAGTGAGCAGGATGAC-1	EC_artery	3_Tert_5	3_Tert	0
GAGTTTGAGGTACATA-1	EC_artery	3_Tert_5	3_Tert	0
GATCGTATCTCACCCA-1	EC_artery	3_Tert_5	3_Tert	3.02961
GCATTAGAGTGTAGAT-1	EC_artery	3_Tert_5	3_Tert	0
GCCAACGTCACTTCTA-1	EC_artery	3_Tert_5	3_Tert	0
GCCATGGCAAACCGGA-1	EC_artery	3_Tert_5	3_Tert	2.02741
GGCAGTCTCATGGTAC-1	EC_artery	3_Tert_5	3_Tert	0
GGCTTTCTCCACTGGG-1	EC_artery	3_Tert_5	3_Tert	0
GTAGCTAGTCTAGGCC-1	EC_artery	3_Tert_5	3_Tert	0
GTCTACCCACACCTTC-1	EC_artery	3_Tert_5	3_Tert	0.393217
GTGCAGCAGACATAGT-1	EC_artery	3_Tert_5	3_Tert	0.50071
GTGCTGGGTTGCCATA-1	EC_artery	3_Tert_5	3_Tert	0
GTTATGGGTACGTGTT-1	EC_artery	3_Tert_5	3_Tert	0
GTTCATTCACCTCGTT-1	EC_artery	3_Tert_5	3_Tert	0
TACTTGTGTTTGTGGT-1	EC_artery	3_Tert_5	3_Tert	0
TCACATTTCCTCCACA-1	EC_artery	3_Tert_5	3_Tert	0
TCAGTGAAGCGTTGTT-1	EC_artery	3_Tert_5	3_Tert	0
TCGCTTGTCACGTCCT-1	EC_artery	3_Tert_5	3_Tert	0
TCTGTCGAGGCCTGAA-1	EC_artery	3_Tert_5	3_Tert	0
TCTTGCGAGCGGATCA-1	EC_artery	3_Tert_5	3_Tert	0
TGAATGCAGACCAGAC-1	EC_artery	3_Tert_5	3_Tert	1.65157
TGGAACTCAAGGCTTT-1	EC_artery	3_Tert_5	3_Tert	0
TGTACAGAGGACACTG-1	EC_artery	3_Tert_5	3_Tert	0.913311
TGTCCACGTCGCATGC-1	EC_artery	3_Tert_5	3_Tert	0
TGTTCCGGTTGAAGTA-1	EC_artery	3_Tert_5	3_Tert	1.54178
TTACCATTCTGAATCG-1	EC_artery	3_Tert_5	3_Tert	1.35595
TTCCTAACAACCAGAG-1	EC_artery	3_Tert_5	3_Tert	0
TTTAGTCAGGCCTTGC-1	EC_artery	3_Tert_5	3_Tert	1.35587
AAAGGATCAAACTAGA-1	EC_artery	3_Tert_6	3_Tert	0
AAGGAATAGTGTTGTC-1	EC_artery	3_Tert_6	3_Tert	0
AAGTCGTGTCTGTGGC-1	EC_artery	3_Tert_6	3_Tert	0
ACACTGACAGTCCCGA-1	EC_artery	3_Tert_6	3_Tert	0
ACGGTTAGTGTTAAAG-1	EC_artery	3_Tert_6	3_Tert	1.77587
ACGTAACAGAAGCGCT-1	EC_artery	3_Tert_6	3_Tert	0.38761
AGAACAAAGTTGTAAG-1	EC_artery	3_Tert_6	3_Tert	0
AGATCCAGTCAACATC-1	EC_artery	3_Tert_6	3_Tert	0
AGCTACATCCGATCGG-1	EC_artery	3_Tert_6	3_Tert	1.89244
AGGAGGTTCCGTCAAA-1	EC_artery	3_Tert_6	3_Tert	0
AGTCAACAGTGTAGAT-1	EC_artery	3_Tert_6	3_Tert	0.885179
AGTTCCCCATGGGTTT-1	EC_artery	3_Tert_6	3_Tert	0.893822
ATCTCTATCTACGGGC-1	EC_artery	3_Tert_6	3_Tert	0
ATGCGATGTCCTGAAT-1	EC_artery	3_Tert_6	3_Tert	0
CAAGAGGAGACTCATC-1	EC_artery	3_Tert_6	3_Tert	1.32799
CACATGACAAGAGAGA-1	EC_artery	3_Tert_6	3_Tert	1.35871
CAGATTGCAGGTGAGT-1	EC_artery	3_Tert_6	3_Tert	1.78209
CCATCACGTTGGAGAC-1	EC_artery	3_Tert_6	3_Tert	1.9139
CCGATCTCAATACCCA-1	EC_artery	3_Tert_6	3_Tert	0
CCGATCTGTGCCTGCA-1	EC_artery	3_Tert_6	3_Tert	0
CCGGGTAAGGTGTGAC-1	EC_artery	3_Tert_6	3_Tert	0
CCTCAGTGTCTTCCGT-1	EC_artery	3_Tert_6	3_Tert	0
CCTCCTCGTCCCGGTA-1	EC_artery	3_Tert_6	3_Tert	0
CGGGTGTAGCCAAGGT-1	EC_artery	3_Tert_6	3_Tert	0
CGTAATGCACTGGATT-1	EC_artery	3_Tert_6	3_Tert	0
CGTAATGGTCAAGTTC-1	EC_artery	3_Tert_6	3_Tert	0
CTCCCTCGTCAGGAGT-1	EC_artery	3_Tert_6	3_Tert	0
CTGTACCAGCCACTCG-1	EC_artery	3_Tert_6	3_Tert	0
CTTCCTTAGTAACCGG-1	EC_artery	3_Tert_6	3_Tert	0
GAAACCTGTTCTTGTT-1	EC_artery	3_Tert_6	3_Tert	0.771927
GACCAATGTACACGTT-1	EC_artery	3_Tert_6	3_Tert	0
GACTCTCTCTATCGCC-1	EC_artery	3_Tert_6	3_Tert	0
GAGAAATGTAACAGTA-1	EC_artery	3_Tert_6	3_Tert	0
GAGACCCGTGACTATC-1	EC_artery	3_Tert_6	3_Tert	1.49299
GAGACTTCAGATAAAC-1	EC_artery	3_Tert_6	3_Tert	2.3124
GAGTGTTCAAGGGCAT-1	EC_artery	3_Tert_6	3_Tert	0
GCAACATGTTAAGACA-1	EC_artery	3_Tert_6	3_Tert	0
GCATTAGGTAACACGG-1	EC_artery	3_Tert_6	3_Tert	0
GCCGATGCATGTGCCG-1	EC_artery	3_Tert_6	3_Tert	0
GCCTGTTAGCCAGAGT-1	EC_artery	3_Tert_6	3_Tert	0.724271
GCGGATCTCCCTTGTG-1	EC_artery	3_Tert_6	3_Tert	1.49054
GCTGGGTAGTCGCCAC-1	EC_artery	3_Tert_6	3_Tert	0
GCTTTCGCAGCGCTTG-1	EC_artery	3_Tert_6	3_Tert	0
GGATGTTCAGGATTCT-1	EC_artery	3_Tert_6	3_Tert	0
GGGAGTAAGGTTCACT-1	EC_artery	3_Tert_6	3_Tert	0
GGGATCCAGCCACTCG-1	EC_artery	3_Tert_6	3_Tert	0.800317
GGGTCTGCACTCCACT-1	EC_artery	3_Tert_6	3_Tert	1.09941
GGTAACTTCTGGGTCG-1	EC_artery	3_Tert_6	3_Tert	0
GGTGTCGAGCGAACTG-1	EC_artery	3_Tert_6	3_Tert	0
GTATTTCTCTGGACTA-1	EC_artery	3_Tert_6	3_Tert	1.09172
GTCGTAATCCCTCTTT-1	EC_artery	3_Tert_6	3_Tert	0
GTCTAGACACCCTCTA-1	EC_artery	3_Tert_6	3_Tert	0
GTTGTAGTCTCTATAC-1	EC_artery	3_Tert_6	3_Tert	0
TAACCAGCACTTGAGT-1	EC_artery	3_Tert_6	3_Tert	0
TAACCAGTCGCTAGCG-1	EC_artery	3_Tert_6	3_Tert	2.46506
TACAGGTCAGATCCAT-1	EC_artery	3_Tert_6	3_Tert	0
TACCCACGTAGTGTGG-1	EC_artery	3_Tert_6	3_Tert	0
TACCGAATCGTGGCGT-1	EC_artery	3_Tert_6	3_Tert	0
TACTTCATCTGGCCGA-1	EC_artery	3_Tert_6	3_Tert	2.4264
TAGGTACCAGATGCGA-1	EC_artery	3_Tert_6	3_Tert	0
TATACCTGTGGCTTAT-1	EC_artery	3_Tert_6	3_Tert	0
TCACAAGGTATGGAAT-1	EC_artery	3_Tert_6	3_Tert	0.719706
TCACTCGCATTGGATC-1	EC_artery	3_Tert_6	3_Tert	0.251977
TCAGCCTCAGGTATGG-1	EC_artery	3_Tert_6	3_Tert	0
TCAGGGCAGTTAACAG-1	EC_artery	3_Tert_6	3_Tert	1.29158
TCCATCGTCGATCCCT-1	EC_artery	3_Tert_6	3_Tert	0
TCCGGGAGTAGGTCAG-1	EC_artery	3_Tert_6	3_Tert	0
TCGAAGTCAGCTGTAT-1	EC_artery	3_Tert_6	3_Tert	0
TCGCTTGCATCGGTTA-1	EC_artery	3_Tert_6	3_Tert	0
TCGCTTGTCCAACTGA-1	EC_artery	3_Tert_6	3_Tert	0.926131
TCTGGCTCATAGATGA-1	EC_artery	3_Tert_6	3_Tert	0
TGATGCAAGGTTGACG-1	EC_artery	3_Tert_6	3_Tert	0
TGGGCGTGTGAGCAGT-1	EC_artery	3_Tert_6	3_Tert	0.567177
TGTGAGTGTTCGAGCC-1	EC_artery	3_Tert_6	3_Tert	0
TGTTCATTCAAGCCGC-1	EC_artery	3_Tert_6	3_Tert	0
TTACAGGCATCGTGGC-1	EC_artery	3_Tert_6	3_Tert	0
TTGTTTGAGTTGGCGA-1	EC_artery	3_Tert_6	3_Tert	2.60294
TTGTTTGGTGGCTCTG-1	EC_artery	3_Tert_6	3_Tert	0
AAACGCTGTTTGGAAA-1	EC_artery	2_Het_1	2_Het	0
AACCAACTCCACTAGA-1	EC_artery	2_Het_1	2_Het	0
AACGTCACACTGATTG-1	EC_artery	2_Het_1	2_Het	0
AAGATAGTCCTCATAT-1	EC_artery	2_Het_1	2_Het	0
ACAGGGATCATGCCGG-1	EC_artery	2_Het_1	2_Het	0.192734
ACCTACCCAGAGAATT-1	EC_artery	2_Het_1	2_Het	0.334757
ACCTACCCATGAAGGC-1	EC_artery	2_Het_1	2_Het	0
AGAAATGAGTCGCGAA-1	EC_artery	2_Het_1	2_Het	0
AGAACAACAGTTGCGC-1	EC_artery	2_Het_1	2_Het	0.595939
AGACCCGAGAAGCTGC-1	EC_artery	2_Het_1	2_Het	0
AGACTCATCCACACAA-1	EC_artery	2_Het_1	2_Het	0
AGAGAATGTAGCTAAA-1	EC_artery	2_Het_1	2_Het	0
AGAGCCCGTACTCGTA-1	EC_artery	2_Het_1	2_Het	1.93583
AGATGAAAGAGCCTGA-1	EC_artery	2_Het_1	2_Het	0
AGGCATTAGACTAAGT-1	EC_artery	2_Het_1	2_Het	0
AGTAGCTCACAAATCC-1	EC_artery	2_Het_1	2_Het	1.20692
ATACTTCCAGGCAATG-1	EC_artery	2_Het_1	2_Het	0
ATCGGCGAGTCGGGAT-1	EC_artery	2_Het_1	2_Het	0
ATCGGCGTCACGAGGA-1	EC_artery	2_Het_1	2_Het	0
ATGATCGAGTATTAGG-1	EC_artery	2_Het_1	2_Het	0
CAATGACGTACGATTC-1	EC_artery	2_Het_1	2_Het	0
CAATTTCCAAGTCCCG-1	EC_artery	2_Het_1	2_Het	0.682528
CACACAATCTTCGCTG-1	EC_artery	2_Het_1	2_Het	0
CATCAAGAGATTGATG-1	EC_artery	2_Het_1	2_Het	0
CATGCTCAGTCACACT-1	EC_artery	2_Het_1	2_Het	0
CATTCATGTACAAGTA-1	EC_artery	2_Het_1	2_Het	1.01027
CCACTTGGTATCGTAC-1	EC_artery	2_Het_1	2_Het	0
CCTGTTGGTGAGTAGC-1	EC_artery	2_Het_1	2_Het	2.7859
CTCATTAAGGCCGCTT-1	EC_artery	2_Het_1	2_Het	0
CTCCAACGTTGCCAAT-1	EC_artery	2_Het_1	2_Het	0
CTCCACATCTGCAGCG-1	EC_artery	2_Het_1	2_Het	0
CTCTCGAGTTATAGAG-1	EC_artery	2_Het_1	2_Het	0
CTGCATCAGCTGGCCT-1	EC_artery	2_Het_1	2_Het	0
GACACGCAGAGTTGCG-1	EC_artery	2_Het_1	2_Het	0
GACAGCCAGACTCTAC-1	EC_artery	2_Het_1	2_Het	0
GACTCAATCCAAGCTA-1	EC_artery	2_Het_1	2_Het	0
GAGACCCAGGCTAAAT-1	EC_artery	2_Het_1	2_Het	0
GATCATGTCCTATTTG-1	EC_artery	2_Het_1	2_Het	0
GCCCAGAAGCTGTGCC-1	EC_artery	2_Het_1	2_Het	0
GCCTGTTTCTACTCAT-1	EC_artery	2_Het_1	2_Het	0
GGAAGTGGTTAACCTG-1	EC_artery	2_Het_1	2_Het	0
GGGTCTGTCCGGTAGC-1	EC_artery	2_Het_1	2_Het	0
GTACAACGTGCACATT-1	EC_artery	2_Het_1	2_Het	0
GTAGCTATCGGTAGAG-1	EC_artery	2_Het_1	2_Het	0
GTGTAACGTGTCGATT-1	EC_artery	2_Het_1	2_Het	0
TAAGCACTCTCGGGAC-1	EC_artery	2_Het_1	2_Het	0
TACCCACGTACGCGTC-1	EC_artery	2_Het_1	2_Het	0
TACCTGCTCCACAAGT-1	EC_artery	2_Het_1	2_Het	0
TCCTCTTAGATGGTAT-1	EC_artery	2_Het_1	2_Het	0
TCTGTCGAGTGCAGGT-1	EC_artery	2_Het_1	2_Het	0
TGACGCGGTGATTCAC-1	EC_artery	2_Het_1	2_Het	0
TGCCGAGTCGGCCCAA-1	EC_artery	2_Het_1	2_Het	2.75576
TGGGAAGGTCACTTAG-1	EC_artery	2_Het_1	2_Het	1.96047
TGTGTGAAGCTTCGTA-1	EC_artery	2_Het_1	2_Het	0
TTCGGTCTCGACGATT-1	EC_artery	2_Het_1	2_Het	0
TTGATGGCATGAAAGT-1	EC_artery	2_Het_1	2_Het	0
TTTACGTAGTCGAGGT-1	EC_artery	2_Het_1	2_Het	0
TTTATGCTCTAATTCC-1	EC_artery	2_Het_1	2_Het	0
AATGAAGTCGAAGCCC-1	EC_artery	2_Het_2	2_Het	0
ACACTGACATGGACAG-1	EC_artery	2_Het_2	2_Het	0
ACATCCCGTCGCAACC-1	EC_artery	2_Het_2	2_Het	0
ACATTTCAGATGAATC-1	EC_artery	2_Het_2	2_Het	0
ACCCAAACAGGTTCCG-1	EC_artery	2_Het_2	2_Het	0.872732
ACCTACCCAAAGCTCT-1	EC_artery	2_Het_2	2_Het	0
ACTGTCCTCATTCTTG-1	EC_artery	2_Het_2	2_Het	0.815173
AGAGCAGAGAATCGAT-1	EC_artery	2_Het_2	2_Het	0
AGTGTTGTCGTGTTCC-1	EC_artery	2_Het_2	2_Het	1.13346
ATGCGATTCGCTTTAT-1	EC_artery	2_Het_2	2_Het	1.44434
ATGGATCGTTGATGTC-1	EC_artery	2_Het_2	2_Het	4.2049
ATGTCCCGTCCTTGTC-1	EC_artery	2_Het_2	2_Het	1.22678
CAATTTCTCTCTAGGA-1	EC_artery	2_Het_2	2_Het	0
CACAGGCGTGAGATCG-1	EC_artery	2_Het_2	2_Het	0
CACTGTCCATCTGCGG-1	EC_artery	2_Het_2	2_Het	0.640575
CATCGTCGTCAACGCC-1	EC_artery	2_Het_2	2_Het	0
CCTCAGTTCCTGTTGC-1	EC_artery	2_Het_2	2_Het	0
CGAAGTTTCCCGATCT-1	EC_artery	2_Het_2	2_Het	0
CGTTAGAGTACGTTCA-1	EC_artery	2_Het_2	2_Het	0
CTCATCGTCCCAATAG-1	EC_artery	2_Het_2	2_Het	0
CTGAGGCCAGATACCT-1	EC_artery	2_Het_2	2_Het	2.5333
GAGACCCTCCTCAGGG-1	EC_artery	2_Het_2	2_Het	0
GATCCCTGTTGCATTG-1	EC_artery	2_Het_2	2_Het	0.48318
GCATCGGCAGTTGCGC-1	EC_artery	2_Het_2	2_Het	1.06582
GCGATCGAGTATCTGC-1	EC_artery	2_Het_2	2_Het	1.90014
GCGGAAACATCCTGTC-1	EC_artery	2_Het_2	2_Het	0
GGGACCTGTGATACAA-1	EC_artery	2_Het_2	2_Het	0
GGGACCTTCGGTAGAG-1	EC_artery	2_Het_2	2_Het	2.67367
GTCATCCAGCACTAGG-1	EC_artery	2_Het_2	2_Het	0
GTCGCGATCCCGGTAG-1	EC_artery	2_Het_2	2_Het	1.44227
GTCGTTCAGCTAATGA-1	EC_artery	2_Het_2	2_Het	0
TAGCACATCCAACTAG-1	EC_artery	2_Het_2	2_Het	1.39857
TATCAGGCAACCGCCA-1	EC_artery	2_Het_2	2_Het	0
TCATACTAGTTAGTAG-1	EC_artery	2_Het_2	2_Het	0
TCCTAATTCCTAAGTG-1	EC_artery	2_Het_2	2_Het	0
TCCTAATTCTCGACGG-1	EC_artery	2_Het_2	2_Het	0
TCCTCGACAGATCACT-1	EC_artery	2_Het_2	2_Het	1.44215
TCCTCTTGTGAATTAG-1	EC_artery	2_Het_2	2_Het	0.617393
TCGAACATCGTGGAAG-1	EC_artery	2_Het_2	2_Het	0
TCTTTGAAGATGCGAC-1	EC_artery	2_Het_2	2_Het	0
TTAGGCATCACGGAGA-1	EC_artery	2_Het_2	2_Het	0
TTGTGTTAGGCGCTTC-1	EC_artery	2_Het_2	2_Het	1.04254
TTTAGTCTCCGCAAAT-1	EC_artery	2_Het_2	2_Het	0
TTTGACTTCCCGAATA-1	EC_artery	2_Het_2	2_Het	0
ACACAGTAGGTTCCAT-1	EC_artery	4_TertCD_1	4_TertCD	0
ACAGCCGCAGGAATAT-1	EC_artery	4_TertCD_1	4_TertCD	0
AGAAATGAGGTACATA-1	EC_artery	4_TertCD_1	4_TertCD	0
AGAGCAGGTCAAAGAT-1	EC_artery	4_TertCD_1	4_TertCD	0.276247
AGTGACTAGCTCGGCT-1	EC_artery	4_TertCD_1	4_TertCD	0
CAGCGTGTCTTACGTT-1	EC_artery	4_TertCD_1	4_TertCD	2.14431
CCAATGACATGTGTCA-1	EC_artery	4_TertCD_1	4_TertCD	0.989312
CCACGTTAGTTGAAGT-1	EC_artery	4_TertCD_1	4_TertCD	0
CCACTTGAGTAAATGC-1	EC_artery	4_TertCD_1	4_TertCD	0
CCGATGGTCCCTGGTT-1	EC_artery	4_TertCD_1	4_TertCD	0
CGAGTGCGTTCTCGTC-1	EC_artery	4_TertCD_1	4_TertCD	0
CTTGATTTCGATTCCC-1	EC_artery	4_TertCD_1	4_TertCD	0
GCAACATTCTTTGATC-1	EC_artery	4_TertCD_1	4_TertCD	0
GCACATATCCGACGGT-1	EC_artery	4_TertCD_1	4_TertCD	1.81987
GGCGTCAAGTTGCATC-1	EC_artery	4_TertCD_1	4_TertCD	0
GGCTGTGTCACCTTAT-1	EC_artery	4_TertCD_1	4_TertCD	2.54244
GGGCTCACACATACTG-1	EC_artery	4_TertCD_1	4_TertCD	0
GTTACAGAGTGTTCCA-1	EC_artery	4_TertCD_1	4_TertCD	1.17711
GTTAGTGTCACTGGTA-1	EC_artery	4_TertCD_1	4_TertCD	0
GTTGAACGTGAACCGA-1	EC_artery	4_TertCD_1	4_TertCD	0
TAATCTCCACTTGACA-1	EC_artery	4_TertCD_1	4_TertCD	2.82294
TCCAGAAGTTAGGACG-1	EC_artery	4_TertCD_1	4_TertCD	0
TCCCACACATGACGAG-1	EC_artery	4_TertCD_1	4_TertCD	0.30531
TGCGATAGTTTCGTGA-1	EC_artery	4_TertCD_1	4_TertCD	0
TGTCAGACAGTTTCAG-1	EC_artery	4_TertCD_1	4_TertCD	0
TGTCCACGTCCAGGTC-1	EC_artery	4_TertCD_1	4_TertCD	0
TTCATGTGTACCGGAA-1	EC_artery	4_TertCD_1	4_TertCD	0
TTGCATTCAACGAGGT-1	EC_artery	4_TertCD_1	4_TertCD	0
TTGGATGGTATTGACC-1	EC_artery	4_TertCD_1	4_TertCD	0
TTGGGTACAAGGAGTC-1	EC_artery	4_TertCD_1	4_TertCD	0
TTTGACTAGACAACTA-1	EC_artery	4_TertCD_1	4_TertCD	2.48305
AAGTTCGTCGACACCG-1	EC_artery	4_TertCD_2	4_TertCD	0
AATTCCTAGGCACGAT-1	EC_artery	4_TertCD_2	4_TertCD	0
ACACTGATCCCAAGCG-1	EC_artery	4_TertCD_2	4_TertCD	0
ACATTTCTCTCCCATG-1	EC_artery	4_TertCD_2	4_TertCD	1.4738
ACCAACACATGTTACG-1	EC_artery	4_TertCD_2	4_TertCD	1.42788
ACGTACAAGATTGACA-1	EC_artery	4_TertCD_2	4_TertCD	0.772919
AGATCCAGTCAAGGCA-1	EC_artery	4_TertCD_2	4_TertCD	0
AGGAATAGTCCACTCT-1	EC_artery	4_TertCD_2	4_TertCD	1.07168
AGTACTGAGATACAGT-1	EC_artery	4_TertCD_2	4_TertCD	0
AGTCTCCCAGAAACCG-1	EC_artery	4_TertCD_2	4_TertCD	0
AGTGTTGAGTTTGGCT-1	EC_artery	4_TertCD_2	4_TertCD	0
ATACCTTAGAGGCGGA-1	EC_artery	4_TertCD_2	4_TertCD	0.934507
ATCGTAGCAAGGTCGA-1	EC_artery	4_TertCD_2	4_TertCD	0
CAACAGTCACGGTCTG-1	EC_artery	4_TertCD_2	4_TertCD	0
CAGAGCCGTATGAAAC-1	EC_artery	4_TertCD_2	4_TertCD	0
CATGAGTTCAATCCAG-1	EC_artery	4_TertCD_2	4_TertCD	0
CCACGAGAGCTCACTA-1	EC_artery	4_TertCD_2	4_TertCD	0
CTCCTTTTCTTTCCGG-1	EC_artery	4_TertCD_2	4_TertCD	1.25969
GATGCTAGTACCCAGC-1	EC_artery	4_TertCD_2	4_TertCD	0
GATGGAGTCGCTAGCG-1	EC_artery	4_TertCD_2	4_TertCD	0
GCTTCACAGTACTCGT-1	EC_artery	4_TertCD_2	4_TertCD	0
GGCGTCAGTGGTCTAT-1	EC_artery	4_TertCD_2	4_TertCD	0
GTAGATCTCAGGAACG-1	EC_artery	4_TertCD_2	4_TertCD	0
GTCGTAAAGTAAGAGG-1	EC_artery	4_TertCD_2	4_TertCD	0
GTGCGTGAGTGTAGTA-1	EC_artery	4_TertCD_2	4_TertCD	0
GTTAGTGCAAGCGATG-1	EC_artery	4_TertCD_2	4_TertCD	0
GTTGCTCGTCATAGTC-1	EC_artery	4_TertCD_2	4_TertCD	0
TATGTTCTCTAGGCAT-1	EC_artery	4_TertCD_2	4_TertCD	0
TCCACGTGTAACCCTA-1	EC_artery	4_TertCD_2	4_TertCD	2.56167
TCTCACGTCGCTTACC-1	EC_artery	4_TertCD_2	4_TertCD	0
TGATCTTTCCACCCTA-1	EC_artery	4_TertCD_2	4_TertCD	0.913664
TGGATGTGTCCCGGTA-1	EC_artery	4_TertCD_2	4_TertCD	0
TGTTGAGTCCACAGGC-1	EC_artery	4_TertCD_2	4_TertCD	0
TTCGATTTCACGGGAA-1	EC_artery	4_TertCD_2	4_TertCD	2.29234
TTCGCTGTCGTAGCCG-1	EC_artery	4_TertCD_2	4_TertCD	0
TTCTAACTCCACCCTA-1	EC_artery	4_TertCD_2	4_TertCD	0
TTGAACGCATGCAGGA-1	EC_artery	4_TertCD_2	4_TertCD	0.495658
TTGCGTCTCCAAGCTA-1	EC_artery	4_TertCD_2	4_TertCD	1.60405
TTGGGTACAATCGAAA-1	EC_artery	4_TertCD_2	4_TertCD	0
TTTCAGTAGCATGATA-1	EC_artery	4_TertCD_2	4_TertCD	2.72835
TTTCCTCGTATTTCTC-1	EC_artery	4_TertCD_2	4_TertCD	0
TTTGACTTCGTGCATA-1	EC_artery	4_TertCD_2	4_TertCD	0
AAACGCTTCTACTGAG-1	EC_artery	2_Het_3	2_Het	0.638086
AGGTTACCAGCTTTCC-1	EC_artery	2_Het_3	2_Het	0
AGTCATGCAGAATCGG-1	EC_artery	2_Het_3	2_Het	0
CACGGGTGTACAGAAT-1	EC_artery	2_Het_3	2_Het	3.38816
CGAGGCTGTCTAGTGT-1	EC_artery	2_Het_3	2_Het	0
CGAGTGCTCGCATAGT-1	EC_artery	2_Het_3	2_Het	0.525338
CGTCAAATCACCCATC-1	EC_artery	2_Het_3	2_Het	0
CTGTGAATCAGAGCAG-1	EC_artery	2_Het_3	2_Het	0
GATTGGTAGAGTGAAG-1	EC_artery	2_Het_3	2_Het	1.31072
GCCCAGAGTGAGTGAC-1	EC_artery	2_Het_3	2_Het	0.893219
GGAATCTCACCAATTG-1	EC_artery	2_Het_3	2_Het	1.02365
GGAATGGCAAGTAGTA-1	EC_artery	2_Het_3	2_Het	0
GGAGCAACACTATGTG-1	EC_artery	2_Het_3	2_Het	1.47353
GGGAGTAGTTGAATCC-1	EC_artery	2_Het_3	2_Het	0
TCGCACTGTTAAGGGC-1	EC_artery	2_Het_3	2_Het	0
TGAACGTCAGTTGTCA-1	EC_artery	2_Het_3	2_Het	0.253861
TGAGACTAGGAGAATG-1	EC_artery	2_Het_3	2_Het	0.542314
TGCTCCAAGAAGCGAA-1	EC_artery	2_Het_3	2_Het	0
TTGCTGCCAGACGGAT-1	EC_artery	2_Het_3	2_Het	0
TTTACCAAGTGCGCTC-1	EC_artery	2_Het_3	2_Het	0
AAAGTGAGTCCGGTCA-1	EC_artery	3_Tert_2	3_Tert	0
ACAAGCTAGAGAGCCT-1	EC_artery	3_Tert_2	3_Tert	0
ACCAACATCACCCTTG-1	EC_artery	3_Tert_2	3_Tert	1.10907
ACTATTCGTGCATTTG-1	EC_artery	3_Tert_2	3_Tert	0.845432
AGACCATAGCTAAACA-1	EC_artery	3_Tert_2	3_Tert	0
AGACTCAGTGTGTTTG-1	EC_artery	3_Tert_2	3_Tert	0
AGTACCATCTGCGGAC-1	EC_artery	3_Tert_2	3_Tert	0.621219
ATACTTCAGGTCCAGA-1	EC_artery	3_Tert_2	3_Tert	0
ATCTCTATCGCAAGAG-1	EC_artery	3_Tert_2	3_Tert	0
ATCTTCAGTGTCGCTG-1	EC_artery	3_Tert_2	3_Tert	3.34947
ATGTCCCAGACATACA-1	EC_artery	3_Tert_2	3_Tert	0
ATTCGTTGTAAGTCAA-1	EC_artery	3_Tert_2	3_Tert	0
CAACAGTGTATAGGAT-1	EC_artery	3_Tert_2	3_Tert	2.35453
CACACAATCGTAGTCA-1	EC_artery	3_Tert_2	3_Tert	0
CACGTGGGTCCTACAA-1	EC_artery	3_Tert_2	3_Tert	1.99129
CCTTGTGTCCGCGGAT-1	EC_artery	3_Tert_2	3_Tert	0
CGAGTTACAGTGTACT-1	EC_artery	3_Tert_2	3_Tert	1.05342
CTATCTAGTAGTTCCA-1	EC_artery	3_Tert_2	3_Tert	0
CTCCGATGTTTACTGG-1	EC_artery	3_Tert_2	3_Tert	0
CTCTGGTCACGCGTGT-1	EC_artery	3_Tert_2	3_Tert	0
GACCGTGGTGGCCACT-1	EC_artery	3_Tert_2	3_Tert	3.98902
GACGCTGCATTAGGCT-1	EC_artery	3_Tert_2	3_Tert	0
GAGATGGCAGCTCGGT-1	EC_artery	3_Tert_2	3_Tert	0
GAGCCTGGTCTGCCTT-1	EC_artery	3_Tert_2	3_Tert	0.563277
GATAGCTGTTGGTACT-1	EC_artery	3_Tert_2	3_Tert	0
GGCGTCAAGTCAGGGT-1	EC_artery	3_Tert_2	3_Tert	1.39546
GGGAGTACATGTGTCA-1	EC_artery	3_Tert_2	3_Tert	1.64658
GGTAATCTCGCTGTCT-1	EC_artery	3_Tert_2	3_Tert	0
GTCACGGAGAGGGCGA-1	EC_artery	3_Tert_2	3_Tert	0
GTCACTCCAGTGGGTA-1	EC_artery	3_Tert_2	3_Tert	0
GTCGCGAAGCCTCTTC-1	EC_artery	3_Tert_2	3_Tert	0
GTCTCACAGCCTCACG-1	EC_artery	3_Tert_2	3_Tert	0
GTGGCGTAGTAGATCA-1	EC_artery	3_Tert_2	3_Tert	1.03069
GTTACCCGTTCTCCAC-1	EC_artery	3_Tert_2	3_Tert	0
GTTCCGTAGATGCGAC-1	EC_artery	3_Tert_2	3_Tert	0
GTTCCGTCAAATGGTA-1	EC_artery	3_Tert_2	3_Tert	0
TAACTTCAGCGTATGG-1	EC_artery	3_Tert_2	3_Tert	0
TAATCTCAGACATCAA-1	EC_artery	3_Tert_2	3_Tert	0
TAATCTCTCCGGTAAT-1	EC_artery	3_Tert_2	3_Tert	0
TAGACCAGTCCATCTC-1	EC_artery	3_Tert_2	3_Tert	0
TAGGGTTAGGCTCAAG-1	EC_artery	3_Tert_2	3_Tert	0
TATCAGGCACGCTATA-1	EC_artery	3_Tert_2	3_Tert	0.562065
TCACACCGTTCTCTCG-1	EC_artery	3_Tert_2	3_Tert	0
TCATTGTAGTCACTGT-1	EC_artery	3_Tert_2	3_Tert	0
TCCTGCAAGGAAACGA-1	EC_artery	3_Tert_2	3_Tert	0
TCGGGACAGGGTTAAT-1	EC_artery	3_Tert_2	3_Tert	1.30775
TCTGTCGGTGGTTTAC-1	EC_artery	3_Tert_2	3_Tert	0.905025
TTCAATCAGACACACG-1	EC_artery	3_Tert_2	3_Tert	0
TTGAGTGAGACGGATC-1	EC_artery	3_Tert_2	3_Tert	0
AAGACAACAAACACCT-1	EC_artery	3_Tert_3	3_Tert	0.742374
AAGCATCAGGACTGGT-1	EC_artery	3_Tert_3	3_Tert	0.535203
ACACCAAGTCACGTGC-1	EC_artery	3_Tert_3	3_Tert	0
ACTGTCCGTCCCGGTA-1	EC_artery	3_Tert_3	3_Tert	0
AGATCCATCCAAACCA-1	EC_artery	3_Tert_3	3_Tert	0
AGGAAATTCATGCATG-1	EC_artery	3_Tert_3	3_Tert	1.41245
ATACCTTGTGTCATTG-1	EC_artery	3_Tert_3	3_Tert	0
ATAGACCGTACCTATG-1	EC_artery	3_Tert_3	3_Tert	2.57208
ATCCTATAGAGAACCC-1	EC_artery	3_Tert_3	3_Tert	0
ATGAGTCGTCCGAAAG-1	EC_artery	3_Tert_3	3_Tert	2.09541
ATGGGAGCATAACTCG-1	EC_artery	3_Tert_3	3_Tert	0
ATTCATCGTACGATGG-1	EC_artery	3_Tert_3	3_Tert	0
CACCGTTAGGGACACT-1	EC_artery	3_Tert_3	3_Tert	0
CATTGCCCAGAAGCTG-1	EC_artery	3_Tert_3	3_Tert	0
CCCGGAAGTTACACAC-1	EC_artery	3_Tert_3	3_Tert	0
CCGGTAGTCGAATCCA-1	EC_artery	3_Tert_3	3_Tert	0
CCTCAACCAAGCAGGT-1	EC_artery	3_Tert_3	3_Tert	1.43144
CGCCATTCATCTCAAG-1	EC_artery	3_Tert_3	3_Tert	0
CGCGTGAGTAGTCGGA-1	EC_artery	3_Tert_3	3_Tert	0
CGTAAGTCATGAAGGC-1	EC_artery	3_Tert_3	3_Tert	0.356885
CGTTCTGCAGCGAACA-1	EC_artery	3_Tert_3	3_Tert	0
CTAACCCGTAGACAAT-1	EC_artery	3_Tert_3	3_Tert	0.28325
CTACATTAGATGCAGC-1	EC_artery	3_Tert_3	3_Tert	0
CTACCCAAGCTGAAAT-1	EC_artery	3_Tert_3	3_Tert	0.27731
CTATCTACACCCAATA-1	EC_artery	3_Tert_3	3_Tert	0.15648
CTCAATTTCAACCTCC-1	EC_artery	3_Tert_3	3_Tert	2.5069
CTCAGGGAGCTGGAGT-1	EC_artery	3_Tert_3	3_Tert	0
CTCGAGGGTCGTACTA-1	EC_artery	3_Tert_3	3_Tert	0
CTGATCCGTCACAGTT-1	EC_artery	3_Tert_3	3_Tert	0
CTGCTCACAACCACGC-1	EC_artery	3_Tert_3	3_Tert	0
GAGTTGTAGTTCGCAT-1	EC_artery	3_Tert_3	3_Tert	0.299399
GATCATGGTGCCAAGA-1	EC_artery	3_Tert_3	3_Tert	0
GATCCCTGTGAGCTCC-1	EC_artery	3_Tert_3	3_Tert	0.572479
GATGCTATCTTGAACG-1	EC_artery	3_Tert_3	3_Tert	0
GCAACCGCAGAGGTAC-1	EC_artery	3_Tert_3	3_Tert	0.640896
GCAGGCTCACAGCCAC-1	EC_artery	3_Tert_3	3_Tert	0.780553
GCCCGAATCTCCTGCA-1	EC_artery	3_Tert_3	3_Tert	0
GCTTCACTCCGTGGGT-1	EC_artery	3_Tert_3	3_Tert	1.33567
GGCGTCAGTCGGTGTC-1	EC_artery	3_Tert_3	3_Tert	0
GGGTGTCGTGGTTTGT-1	EC_artery	3_Tert_3	3_Tert	0
GGTTCTCGTCACAGTT-1	EC_artery	3_Tert_3	3_Tert	0
GTATTGGGTGCGTTTA-1	EC_artery	3_Tert_3	3_Tert	0
TACGGTAAGACTCCGC-1	EC_artery	3_Tert_3	3_Tert	0
TAGGGTTGTTCCTACC-1	EC_artery	3_Tert_3	3_Tert	0
TCACTATGTTCTCTAT-1	EC_artery	3_Tert_3	3_Tert	0
TCCAGAAAGAGATTCA-1	EC_artery	3_Tert_3	3_Tert	0
TCGAACAAGCATATGA-1	EC_artery	3_Tert_3	3_Tert	0
TCGGGTGAGTCTAGCT-1	EC_artery	3_Tert_3	3_Tert	0
TCGTGCTGTCCAAGAG-1	EC_artery	3_Tert_3	3_Tert	0
TCTTTGAGTTTGGAGG-1	EC_artery	3_Tert_3	3_Tert	0.999416
TCTTTGATCAGTCACA-1	EC_artery	3_Tert_3	3_Tert	1.05645
TGCAGATAGAGCCATG-1	EC_artery	3_Tert_3	3_Tert	0
TGGTGATCAGGGATAC-1	EC_artery	3_Tert_3	3_Tert	1.64621
TGGTGATGTGAATGTA-1	EC_artery	3_Tert_3	3_Tert	0
TGTCCACGTCACCGAC-1	EC_artery	3_Tert_3	3_Tert	0
TGTCCTGTCGTAGCCG-1	EC_artery	3_Tert_3	3_Tert	0
TGTGTGACAGCGATTT-1	EC_artery	3_Tert_3	3_Tert	0
TTAGGCAAGTTGTACC-1	EC_artery	3_Tert_3	3_Tert	0
TTCCGGTTCACCTCGT-1	EC_artery	3_Tert_3	3_Tert	0
TTGAGTGTCAAAGCCT-1	EC_artery	3_Tert_3	3_Tert	0
TTTCAGTCAGGTTTAC-1	EC_artery	3_Tert_3	3_Tert	0
AACAGGGAGGCCCACT-1	EC_artery	3_Tert_4	3_Tert	0
AACGTCATCGTACACA-1	EC_artery	3_Tert_4	3_Tert	0
ACACGCGGTCACAATC-1	EC_artery	3_Tert_4	3_Tert	1.65338
ACTTCCGGTGTGGTCC-1	EC_artery	3_Tert_4	3_Tert	0.177562
AGAAGCGCACTCCTTG-1	EC_artery	3_Tert_4	3_Tert	0
AGTCAACAGGGAGGAC-1	EC_artery	3_Tert_4	3_Tert	0.394987
AGTTCGATCGCTGTTC-1	EC_artery	3_Tert_4	3_Tert	0
ATCGTCCAGTGTCATC-1	EC_artery	3_Tert_4	3_Tert	0
ATGAGTCTCTCCTGAC-1	EC_artery	3_Tert_4	3_Tert	0
ATTCAGGAGATAGCTA-1	EC_artery	3_Tert_4	3_Tert	0
CAAGCTACATGTTCAG-1	EC_artery	3_Tert_4	3_Tert	0
CACTTCGGTAAGGAGA-1	EC_artery	3_Tert_4	3_Tert	0
CATCGCTAGACTTCGT-1	EC_artery	3_Tert_4	3_Tert	0
CCGTGAGTCCCTCTAG-1	EC_artery	3_Tert_4	3_Tert	0
CCTCTCCGTGGGCTCT-1	EC_artery	3_Tert_4	3_Tert	0
CTCCAACTCATGTCTT-1	EC_artery	3_Tert_4	3_Tert	0
CTGTATTGTTGCCAAT-1	EC_artery	3_Tert_4	3_Tert	0.351146
GAATCGTTCTTACGGA-1	EC_artery	3_Tert_4	3_Tert	0.899052
GAGAAATCACGTTCGG-1	EC_artery	3_Tert_4	3_Tert	0
GAGAAATGTAGATTAG-1	EC_artery	3_Tert_4	3_Tert	1.11263
GAGCTGCTCGCGCCAA-1	EC_artery	3_Tert_4	3_Tert	0
GCATGATGTTGATCGT-1	EC_artery	3_Tert_4	3_Tert	3.02823
GGGTTATTCCGGACTG-1	EC_artery	3_Tert_4	3_Tert	0
GGTAGAGAGATGCTTC-1	EC_artery	3_Tert_4	3_Tert	0
GGTCACGCATTGCCGG-1	EC_artery	3_Tert_4	3_Tert	2.06408
GGTGAAGAGAATCTAG-1	EC_artery	3_Tert_4	3_Tert	0.73242
GGTTCTCTCACGTCCT-1	EC_artery	3_Tert_4	3_Tert	2.87146
GTTACCCTCACTCCGT-1	EC_artery	3_Tert_4	3_Tert	0
GTTCCGTTCTGCCTCA-1	EC_artery	3_Tert_4	3_Tert	0
GTTGAACGTCTGTAGT-1	EC_artery	3_Tert_4	3_Tert	0
TAAGCGTTCTCTCAAT-1	EC_artery	3_Tert_4	3_Tert	0
TAATCTCAGGTTTGAA-1	EC_artery	3_Tert_4	3_Tert	1.19605
TACCCGTAGAGGGTCT-1	EC_artery	3_Tert_4	3_Tert	0
TACTGCCTCTGACAGT-1	EC_artery	3_Tert_4	3_Tert	0.926539
TATGTTCGTAACTAAG-1	EC_artery	3_Tert_4	3_Tert	0.809799
TATTCCAAGATGGCAC-1	EC_artery	3_Tert_4	3_Tert	0
TCAGTTTTCGAAGCCC-1	EC_artery	3_Tert_4	3_Tert	0
TCCACGTAGGGATCAC-1	EC_artery	3_Tert_4	3_Tert	0
TCGACCTCACACACGC-1	EC_artery	3_Tert_4	3_Tert	0
TCGACCTCATACCACA-1	EC_artery	3_Tert_4	3_Tert	0
TCGTCCAGTACCTAAC-1	EC_artery	3_Tert_4	3_Tert	1.37081
TCGTGCTCAAGATCCT-1	EC_artery	3_Tert_4	3_Tert	0
TCGTGGGGTACCACGC-1	EC_artery	3_Tert_4	3_Tert	0
TGAGGGAAGTAGGAAG-1	EC_artery	3_Tert_4	3_Tert	0
TGCATCCGTCCACTCT-1	EC_artery	3_Tert_4	3_Tert	0
TGCTTGCGTCTAACTG-1	EC_artery	3_Tert_4	3_Tert	0
TGGGTTAGTCCTTAAG-1	EC_artery	3_Tert_4	3_Tert	0
TGTTGAGAGTCACGAG-1	EC_artery	3_Tert_4	3_Tert	0
GGTGGCTTCCGAGGCT-1	EC_artery	2_Het_2	2_Het	0
AACACACCAGAACTTC-1	EC_artery	3_Tert_1	3_Tert
AACACACGTCATCCCT-1	EC_artery	3_Tert_1	3_Tert
ACATGCAGTCATCGGC-1	EC_artery	3_Tert_1	3_Tert
ACGGAAGAGAGAGTTT-1	EC_artery	3_Tert_1	3_Tert
ACGTCCTGTTGGAGGT-1	EC_artery	3_Tert_1	3_Tert
ACGTTCCAGGCTAGCA-1	EC_artery	3_Tert_1	3_Tert
AGCGTATTCAGGACGA-1	EC_artery	3_Tert_1	3_Tert
AGGATAAAGACGGTCA-1	EC_artery	3_Tert_1	3_Tert
AGGGTTTCAGATCCAT-1	EC_artery	3_Tert_1	3_Tert
AGGTTACAGCTAGTTC-1	EC_artery	3_Tert_1	3_Tert
AGTGACTTCTACCACC-1	EC_artery	3_Tert_1	3_Tert
ATCCTATCAGGTTACT-1	EC_artery	3_Tert_1	3_Tert
ATCGGATAGTCAAGCG-1	EC_artery	3_Tert_1	3_Tert
ATTTACCAGGCATGGT-1	EC_artery	3_Tert_1	3_Tert
CACCGTTGTTAAACAG-1	EC_artery	3_Tert_1	3_Tert
CAGAGCCAGTATGGCG-1	EC_artery	3_Tert_1	3_Tert
CATTGAGAGGCATGCA-1	EC_artery	3_Tert_1	3_Tert
CATTGTTCAGAACGCA-1	EC_artery	3_Tert_1	3_Tert
CCGTAGGCACACAGAG-1	EC_artery	3_Tert_1	3_Tert
CCTATCGAGCAAGTGC-1	EC_artery	3_Tert_1	3_Tert
CGCATAATCACTGAAC-1	EC_artery	3_Tert_1	3_Tert
CGGCAGTAGTGCACCC-1	EC_artery	3_Tert_1	3_Tert
CGGGCATAGGCACCAA-1	EC_artery	3_Tert_1	3_Tert
CTATCTATCGCGTGAC-1	EC_artery	3_Tert_1	3_Tert
CTGATCCGTGCTAGCC-1	EC_artery	3_Tert_1	3_Tert
CTGGCAGAGTCAATCC-1	EC_artery	3_Tert_1	3_Tert
CTTCCTTTCCGCAGTG-1	EC_artery	3_Tert_1	3_Tert
CTTTCAAAGCCATTTG-1	EC_artery	3_Tert_1	3_Tert
GAAGGGTGTCGGTGAA-1	EC_artery	3_Tert_1	3_Tert
GAATAGACATCCTGTC-1	EC_artery	3_Tert_1	3_Tert
GACCGTGGTTGTCAGT-1	EC_artery	3_Tert_1	3_Tert
GATCCCTAGGAAAGAC-1	EC_artery	3_Tert_1	3_Tert
GGAATGGCACTAGAGG-1	EC_artery	3_Tert_1	3_Tert
GTATTGGGTTTCGTAG-1	EC_artery	3_Tert_1	3_Tert
GTGACGCAGAGCATTA-1	EC_artery	3_Tert_1	3_Tert
GTGAGTTCAAATCCCA-1	EC_artery	3_Tert_1	3_Tert
GTGGAGAAGGTGCATG-1	EC_artery	3_Tert_1	3_Tert
TCCGGGAGTTTGGGAG-1	EC_artery	3_Tert_1	3_Tert
TCCTTCTAGAGCTGAC-1	EC_artery	3_Tert_1	3_Tert
TCTACCGAGAAGCCTG-1	EC_artery	3_Tert_1	3_Tert
TGACTCCCAGGTCAGA-1	EC_artery	3_Tert_1	3_Tert
TGCTTCGAGGAGTACC-1	EC_artery	3_Tert_1	3_Tert
TGGTACAGTAGGCAGT-1	EC_artery	3_Tert_1	3_Tert
TGTTGAGCAGATTCGT-1	EC_artery	3_Tert_1	3_Tert
TTACCGCAGTTTCGGT-1	EC_artery	3_Tert_1	3_Tert
TTCTGTATCCACGTGG-1	EC_artery	3_Tert_1	3_Tert
TTGGTTTAGCTAGAGC-1	EC_artery	3_Tert_1	3_Tert
GGGATCCAGGCATCGA-1	EC_gCap	3_Tert_5	3_Tert	0
AGGAATAGTGCCCGTA-1	EC_gCap	2_Het_1	2_Het	0
AAACCCAGTACGGATG-1	EC_gCap	3_Tert_6	3_Tert	3.7835
AAAGGGCAGCTCCGAC-1	EC_gCap	1_WT_1	1_WT	0
AACAGGGGTTGGAGAC-1	EC_gCap	1_WT_1	1_WT	0
AACCTGACATCTGGGC-1	EC_gCap	1_WT_1	1_WT	0
AACCTTTCAAAGCTAA-1	EC_gCap	1_WT_1	1_WT	0
AAGACAATCCGATTAG-1	EC_gCap	1_WT_1	1_WT	0
AATTCCTGTGCATGTT-1	EC_gCap	1_WT_1	1_WT	1.5557
ACAAAGAAGTAGATCA-1	EC_gCap	1_WT_1	1_WT	0
ACAAAGAGTCCATCTC-1	EC_gCap	1_WT_1	1_WT	0
ACACTGAAGATGGTCG-1	EC_gCap	1_WT_1	1_WT	0
ACAGAAACATAACTCG-1	EC_gCap	1_WT_1	1_WT	0
ACCACAAAGATCGCTT-1	EC_gCap	1_WT_1	1_WT	1.41038
ACCCTCACAGTCCCGA-1	EC_gCap	1_WT_1	1_WT	1.59383
ACGCACGAGCATTTCG-1	EC_gCap	1_WT_1	1_WT	0
ACGTAACAGGCACCAA-1	EC_gCap	1_WT_1	1_WT	0
ACTGATGCAGCAGTGA-1	EC_gCap	1_WT_1	1_WT	0
ACTTCCGCAAAGACTA-1	EC_gCap	1_WT_1	1_WT	0
AGAAATGGTCACTTAG-1	EC_gCap	1_WT_1	1_WT	2.89215
AGACCCGCAAATGGAT-1	EC_gCap	1_WT_1	1_WT	0
AGACTCACATGTGGCC-1	EC_gCap	1_WT_1	1_WT	0
AGATCGTCACGACCTG-1	EC_gCap	1_WT_1	1_WT	4.02739
AGATGCTTCTGCATGA-1	EC_gCap	1_WT_1	1_WT	0
AGCATCAAGCCTGGAA-1	EC_gCap	1_WT_1	1_WT	0
AGCATCACATCGAAGG-1	EC_gCap	1_WT_1	1_WT	0
AGCCAGCTCGGTGCAC-1	EC_gCap	1_WT_1	1_WT	0
AGCTACACAAAGGCAC-1	EC_gCap	1_WT_1	1_WT	0
AGCTACAGTCAAAGTA-1	EC_gCap	1_WT_1	1_WT	1.08609
AGGAAATAGTAACGTA-1	EC_gCap	1_WT_1	1_WT	0
AGGAATAGTCACGCTG-1	EC_gCap	1_WT_1	1_WT	0
AGGAGGTTCGTTAGTG-1	EC_gCap	1_WT_1	1_WT	0
AGGCATTCAAGAGGTC-1	EC_gCap	1_WT_1	1_WT	0
AGGCTGCGTACAAAGT-1	EC_gCap	1_WT_1	1_WT	0
AGGTCTACAATTGCTG-1	EC_gCap	1_WT_1	1_WT	0
AGTAGTCCATGCACTA-1	EC_gCap	1_WT_1	1_WT	2.56484
AGTCACATCTACACTT-1	EC_gCap	1_WT_1	1_WT	0
AGTCATGGTCGGTGTC-1	EC_gCap	1_WT_1	1_WT	0
ATATCCTCATAGCTGT-1	EC_gCap	1_WT_1	1_WT	0
ATATCCTTCCTCACTG-1	EC_gCap	1_WT_1	1_WT	0
ATCGGCGAGACTGGGT-1	EC_gCap	1_WT_1	1_WT	0
ATCGTCCGTAAGTTAG-1	EC_gCap	1_WT_1	1_WT	0
ATCTCTAGTACGCTTA-1	EC_gCap	1_WT_1	1_WT	0
ATCTTCATCTGGGCGT-1	EC_gCap	1_WT_1	1_WT	2.28478
ATGAAAGAGATTAGAC-1	EC_gCap	1_WT_1	1_WT	0
ATGATCGCATACAGAA-1	EC_gCap	1_WT_1	1_WT	0
ATGGGTTCACCTGCTT-1	EC_gCap	1_WT_1	1_WT	1.11242
ATGTCTTTCAATCCAG-1	EC_gCap	1_WT_1	1_WT	0
ATTATCCTCTCGGTAA-1	EC_gCap	1_WT_1	1_WT	2.49146
ATTCAGGCAAGGGTCA-1	EC_gCap	3_Tert_6	3_Tert	1.49176
ATTCAGGGTCTCGACG-1	EC_gCap	1_WT_1	1_WT	3.05568
ATTCATCTCGGTGCAC-1	EC_gCap	1_WT_1	1_WT	0
ATTCTTGGTTCTCGCT-1	EC_gCap	1_WT_1	1_WT	0
CAACGGCGTTTACTGG-1	EC_gCap	1_WT_1	1_WT	1.74503
CACACAAAGGACTTCT-1	EC_gCap	1_WT_1	1_WT	1.54057
CACCGTTCAGGCATGA-1	EC_gCap	1_WT_1	1_WT	0
CACCGTTCATGGGTTT-1	EC_gCap	1_WT_1	1_WT	0
CACTAAGGTTCCTAGA-1	EC_gCap	1_WT_1	1_WT	0
CACTTCGTCCACAAGT-1	EC_gCap	1_WT_1	1_WT	0
CATAGACCAGTTTCGA-1	EC_gCap	1_WT_1	1_WT	0
CATCCCAAGACTACCT-1	EC_gCap	1_WT_1	1_WT	0
CATCCCATCCTCACTG-1	EC_gCap	1_WT_1	1_WT	0
CATCGGGTCTTCGGAA-1	EC_gCap	1_WT_1	1_WT	0
CATGAGTTCGCCGAAC-1	EC_gCap	1_WT_1	1_WT	0
CATGGATGTACCTAAC-1	EC_gCap	1_WT_1	1_WT	0
CATGGATTCACTGTCC-1	EC_gCap	1_WT_1	1_WT	2.21705
CATTCCGTCGATAACC-1	EC_gCap	1_WT_1	1_WT	0
CATTCTAGTTCCTACC-1	EC_gCap	1_WT_1	1_WT	0
CATTGTTGTTGACGGA-1	EC_gCap	1_WT_1	1_WT	1.62926
CCAATGACAATGCAAA-1	EC_gCap	1_WT_1	1_WT	0
CCCTTAGAGCATCAGG-1	EC_gCap	1_WT_1	1_WT	0
CCGAACGAGAGCAGAA-1	EC_gCap	1_WT_1	1_WT	0
CCTGCATTCCCTCTTT-1	EC_gCap	1_WT_1	1_WT	0
CCTTGTGAGTCTAGAA-1	EC_gCap	1_WT_1	1_WT	0
CGAGAAGAGAGGCTGT-1	EC_gCap	1_WT_1	1_WT	0
CGAGGCTAGCGCAATG-1	EC_gCap	1_WT_1	1_WT	0
CGATCGGAGACGCAGT-1	EC_gCap	1_WT_1	1_WT	0
CGATCGGCAGCTACCG-1	EC_gCap	1_WT_1	1_WT	0
CGATGGCCACCAAATC-1	EC_gCap	1_WT_1	1_WT	0
CGCCATTGTGTCATGT-1	EC_gCap	1_WT_1	1_WT	0
CGCGTGACATCTCGTC-1	EC_gCap	1_WT_1	1_WT	0
CGGAATTGTTCAAACC-1	EC_gCap	1_WT_1	1_WT	0
CGGACACCAAAGTGTA-1	EC_gCap	1_WT_1	1_WT	0
CGGAGAATCGCATGAT-1	EC_gCap	1_WT_1	1_WT	0
CGGGACTGTTCAGCGC-1	EC_gCap	1_WT_1	1_WT	0
CGTCAAATCGTTAGTG-1	EC_gCap	1_WT_1	1_WT	0
CGTGATACAGAGGCTA-1	EC_gCap	1_WT_1	1_WT	0
CGTTAGAAGGTATAGT-1	EC_gCap	1_WT_1	1_WT	0
CTAACCCAGGACGGAG-1	EC_gCap	1_WT_1	1_WT	0
CTAACCCTCGATGCTA-1	EC_gCap	1_WT_1	1_WT	0
CTACCTGAGACCTTTG-1	EC_gCap	1_WT_1	1_WT	0
CTACCTGTCAGGGTAG-1	EC_gCap	1_WT_1	1_WT	0
CTACTATTCTTGAGCA-1	EC_gCap	1_WT_1	1_WT	1.82068
CTATAGGCACAGCGCT-1	EC_gCap	1_WT_1	1_WT	1.75687
CTCACTGGTCCCTGAG-1	EC_gCap	1_WT_1	1_WT	1.54044
CTCAGTCCAAAGAGTT-1	EC_gCap	1_WT_1	1_WT	0
CTCCACATCGACTCCT-1	EC_gCap	1_WT_1	1_WT	0
CTCCGATCAATGAGCG-1	EC_gCap	1_WT_1	1_WT	0
CTCCGATGTCCAGCCA-1	EC_gCap	1_WT_1	1_WT	2.08457
CTCTCGAAGATGTTAG-1	EC_gCap	1_WT_1	1_WT	0
CTCTCGAGTCACCCTT-1	EC_gCap	1_WT_1	1_WT	0
CTCTGGTGTGAGGAAA-1	EC_gCap	1_WT_1	1_WT	0
CTGATCCTCTGGACCG-1	EC_gCap	1_WT_1	1_WT	1.2419
CTGCAGGCATTGACAC-1	EC_gCap	1_WT_1	1_WT	0
CTGCCTATCCTTATGT-1	EC_gCap	1_WT_1	1_WT	0
CTGGTCTTCACAGTGT-1	EC_gCap	1_WT_1	1_WT	1.71387
CTGTGGGAGGGATCAC-1	EC_gCap	1_WT_1	1_WT	0
CTGTGGGTCCTATGGA-1	EC_gCap	1_WT_1	1_WT	0
CTTCCTTGTCAACCTA-1	EC_gCap	1_WT_1	1_WT	0
CTTTCGGCAATAGAGT-1	EC_gCap	1_WT_1	1_WT	1.96784
GAAGCCCCACATCATG-1	EC_gCap	1_WT_1	1_WT	0
GAAGGACGTTTACACG-1	EC_gCap	1_WT_1	1_WT	1.37363
GAAGTAATCTCTAGGA-1	EC_gCap	1_WT_1	1_WT	0
GAATCACAGATGTAGT-1	EC_gCap	1_WT_1	1_WT	0
GACCCAGCAAGCGCTC-1	EC_gCap	1_WT_1	1_WT	1.31182
GACCCTTGTATGCTAC-1	EC_gCap	1_WT_1	1_WT	0
GACTCTCTCAAGCCCG-1	EC_gCap	1_WT_1	1_WT	0.977959
GACTGATCAGTCAGCC-1	EC_gCap	1_WT_1	1_WT	1.93388
GACTTCCAGACTCTAC-1	EC_gCap	1_WT_1	1_WT	0
GAGAAATAGGATACCG-1	EC_gCap	1_WT_1	1_WT	0
GAGTGAGAGATCGCCC-1	EC_gCap	1_WT_1	1_WT	2.09834
GAGTTACCACCCAACG-1	EC_gCap	1_WT_1	1_WT	0
GAGTTTGAGCACTCTA-1	EC_gCap	1_WT_1	1_WT	0
GATGAGGAGAGGCCAT-1	EC_gCap	1_WT_1	1_WT	0
GATGATCGTGAAAGTT-1	EC_gCap	1_WT_1	1_WT	0
GATGATCTCGTAGGAG-1	EC_gCap	1_WT_1	1_WT	0
GATGATCTCTAAGGAA-1	EC_gCap	1_WT_1	1_WT	1.25306
GCACATAAGATGCGAC-1	EC_gCap	1_WT_1	1_WT	0
GCACGGTAGACATACA-1	EC_gCap	1_WT_1	1_WT	2.61986
GCAGGCTAGCTTGTGT-1	EC_gCap	1_WT_1	1_WT	2.07653
GCAGTTACAAGTGGGT-1	EC_gCap	1_WT_1	1_WT	1.177
GCATCTCCACTAGGTT-1	EC_gCap	1_WT_1	1_WT	0
GCATCTCCAGTTACCA-1	EC_gCap	1_WT_1	1_WT	0
GCCAGGTGTTACCTTT-1	EC_gCap	1_WT_1	1_WT	1.42553
GCCGTGAGTACATTGC-1	EC_gCap	1_WT_1	1_WT	0
GCGAGAAAGTGAACAT-1	EC_gCap	1_WT_1	1_WT	0
GCTACCTTCGGAGTAG-1	EC_gCap	1_WT_1	1_WT	0
GCTGAATCATCTTTCA-1	EC_gCap	1_WT_1	1_WT	2.39194
GCTTGGGTCCATTGTT-1	EC_gCap	1_WT_1	1_WT	0
GGCACGTAGAAGCGGG-1	EC_gCap	1_WT_1	1_WT	0
GGCTTGGTCGACGCGT-1	EC_gCap	1_WT_1	1_WT	2.60114
GGGAGATAGGACACTG-1	EC_gCap	1_WT_1	1_WT	1.56019
GGGAGATTCTAGTCAG-1	EC_gCap	1_WT_1	1_WT	0
GGGCCATTCTGCTCTG-1	EC_gCap	1_WT_1	1_WT	0
GGGTATTAGGTAACTA-1	EC_gCap	1_WT_1	1_WT	0
GGGTGAATCTCAGTCC-1	EC_gCap	1_WT_1	1_WT	0
GGGTTATGTCGGAACA-1	EC_gCap	1_WT_1	1_WT	0
GGGTTTACACTAGGCC-1	EC_gCap	1_WT_1	1_WT	1.57541
GGTAGAGGTAGAGATT-1	EC_gCap	1_WT_1	1_WT	1.48783
GGTCTGGCATCAGTCA-1	EC_gCap	1_WT_1	1_WT	0
GGTTAACTCGCGGACT-1	EC_gCap	1_WT_1	1_WT	1.46954
GTAACACTCACAAGAA-1	EC_gCap	1_WT_1	1_WT	0
GTCAAACTCTGTCAGA-1	EC_gCap	1_WT_1	1_WT	0
GTCACTCAGGGTCACA-1	EC_gCap	1_WT_1	1_WT	0
GTCATCCTCCCAGTGG-1	EC_gCap	1_WT_1	1_WT	0
GTCCACTAGCCGGATA-1	EC_gCap	1_WT_1	1_WT	1.87738
GTCCACTAGTAGGAAG-1	EC_gCap	1_WT_1	1_WT	0.872297
GTCCTCATCGTTCGCT-1	EC_gCap	1_WT_1	1_WT	0
GTCGTAAAGCCACCGT-1	EC_gCap	1_WT_1	1_WT	0
GTCGTTCAGGTGCGAT-1	EC_gCap	1_WT_1	1_WT	0
GTCTAGATCTTCCTAA-1	EC_gCap	1_WT_1	1_WT	0
GTCTCACTCTTAATCC-1	EC_gCap	1_WT_1	1_WT	0
GTGAGTTGTGATCATC-1	EC_gCap	1_WT_1	1_WT	0
GTGATGTTCTCGTCGT-1	EC_gCap	1_WT_1	1_WT	0
GTGCTGGAGCGATGAC-1	EC_gCap	1_WT_1	1_WT	0
GTGTGGCGTGGCTCTG-1	EC_gCap	1_WT_1	1_WT	0
GTGTTCCTCAGGGTAG-1	EC_gCap	1_WT_1	1_WT	0
GTTACGAGTACGAGCA-1	EC_gCap	1_WT_1	1_WT	0
GTTAGACAGTGTTCCA-1	EC_gCap	1_WT_1	1_WT	0
GTTAGTGGTGTCCCTT-1	EC_gCap	1_WT_1	1_WT	0
GTTATGGAGGGCAATC-1	EC_gCap	1_WT_1	1_WT	0
GTTCTATAGTACGAGC-1	EC_gCap	1_WT_1	1_WT	0
GTTTGGACAAGCGATG-1	EC_gCap	1_WT_1	1_WT	1.62975
TAACTTCAGCTAGTTC-1	EC_gCap	1_WT_1	1_WT	0
TAAGTCGTCCTTTGAT-1	EC_gCap	1_WT_1	1_WT	0
TACAACGAGGTCGTCC-1	EC_gCap	1_WT_1	1_WT	0
TACATTCAGCAACCAG-1	EC_gCap	1_WT_1	1_WT	1.22445
TACCCACAGGCGTCCT-1	EC_gCap	1_WT_1	1_WT	0
TACGTCCTCAGACCGC-1	EC_gCap	1_WT_1	1_WT	0
TACTTCATCTTGCGCT-1	EC_gCap	1_WT_1	1_WT	0
TACTTGTGTTCAAGTC-1	EC_gCap	1_WT_1	1_WT	0
TAGAGTCCAGAAATTG-1	EC_gCap	1_WT_1	1_WT	0
TAGGTACTCGTTCATT-1	EC_gCap	1_WT_1	1_WT	0
TATCCTAGTGGGACAT-1	EC_gCap	1_WT_1	1_WT	2.03484
TATCTGTGTAAGCGGT-1	EC_gCap	1_WT_1	1_WT	0
TCAAGCATCATTACCT-1	EC_gCap	1_WT_1	1_WT	0
TCAGCAAAGATCGACG-1	EC_gCap	1_WT_1	1_WT	0
TCATACTGTGCCTGAC-1	EC_gCap	1_WT_1	1_WT	0
TCATGAGGTATGAGCG-1	EC_gCap	1_WT_1	1_WT	1.85959
TCATGGATCGACCAAT-1	EC_gCap	1_WT_1	1_WT	0
TCCCACAGTGACTAAA-1	EC_gCap	1_WT_1	1_WT	0
TCCCAGTTCGTGTGAT-1	EC_gCap	1_WT_1	1_WT	0
TCCGATCTCGGTCGAC-1	EC_gCap	1_WT_1	1_WT	0
TCCGTGTGTTCAAGGG-1	EC_gCap	1_WT_1	1_WT	0
TCCTCCCGTAGCGTAG-1	EC_gCap	1_WT_1	1_WT	0
TCGACCTGTACGGCAA-1	EC_gCap	1_WT_1	1_WT	0
TCGACCTGTTGCCAAT-1	EC_gCap	1_WT_1	1_WT	0
TCGATTTGTAGCACGA-1	EC_gCap	1_WT_1	1_WT	1.28638
TCGCACTTCCAGTGCG-1	EC_gCap	1_WT_1	1_WT	0
TCTATACCAAGCACAG-1	EC_gCap	1_WT_1	1_WT	1.82995
TCTCTGGCAGTCGGTC-1	EC_gCap	1_WT_1	1_WT	0
TCTCTGGGTCCTTTGC-1	EC_gCap	1_WT_1	1_WT	2.16244
TCTTGCGGTATAGGAT-1	EC_gCap	1_WT_1	1_WT	0
TGAACGTGTTCGGTAT-1	EC_gCap	1_WT_1	1_WT	2.03672
TGACTCCAGTCACACT-1	EC_gCap	1_WT_1	1_WT	0
TGACTCCCAGTAGAAT-1	EC_gCap	1_WT_1	1_WT	1.57708
TGAGGTTAGTGGAATT-1	EC_gCap	1_WT_1	1_WT	0
TGAGTCAAGCTGGTGA-1	EC_gCap	1_WT_1	1_WT	0
TGATCAGAGGAGTACC-1	EC_gCap	1_WT_1	1_WT	1.67051
TGATGGTCAAGGCGTA-1	EC_gCap	1_WT_1	1_WT	0
TGATTCTGTCGTCTCT-1	EC_gCap	1_WT_1	1_WT	1.79251
TGCGATACATCAGTCA-1	EC_gCap	1_WT_1	1_WT	1.43772
TGCTGAATCCTAAGTG-1	EC_gCap	1_WT_1	1_WT	0
TGGAGAGTCTGGGATT-1	EC_gCap	1_WT_1	1_WT	0
TGGATGTTCGCAGATT-1	EC_gCap	1_WT_1	1_WT	0
TGGGCGTCATTGAAAG-1	EC_gCap	1_WT_1	1_WT	0
TGGGCTGGTGAATTGA-1	EC_gCap	1_WT_1	1_WT	0
TGTGATGTCGCCTATC-1	EC_gCap	1_WT_1	1_WT	0
TGTTCATCAGTTCTAG-1	EC_gCap	1_WT_1	1_WT	1.70338
TGTTCTAGTTACCTTT-1	EC_gCap	1_WT_1	1_WT	2.10183
TTACCATTCCGAGATT-1	EC_gCap	1_WT_1	1_WT	0
TTACCGCAGGAGCTGT-1	EC_gCap	1_WT_1	1_WT	0
TTACCGCTCTGCGGAC-1	EC_gCap	1_WT_1	1_WT	0
TTACTGTTCATTGCCC-1	EC_gCap	1_WT_1	1_WT	0
TTCAATCAGACTCAAA-1	EC_gCap	1_WT_1	1_WT	0
TTCAATCGTATGGTAA-1	EC_gCap	1_WT_1	1_WT	0
TTCCTAATCGGTAGGA-1	EC_gCap	1_WT_1	1_WT	0
TTCCTCTAGAAGCGCT-1	EC_gCap	1_WT_1	1_WT	0
TTCTAGTGTGATACAA-1	EC_gCap	1_WT_1	1_WT	0
TTCTCTCGTCTAGGCC-1	EC_gCap	1_WT_1	1_WT	0
TTCTGTAGTGTCCGGT-1	EC_gCap	1_WT_1	1_WT	0
TTGACCCCAACCCGCA-1	EC_gCap	1_WT_1	1_WT	0
TTGACCCGTAGGACCA-1	EC_gCap	1_WT_1	1_WT	0
TTGATGGGTTCAACGT-1	EC_gCap	1_WT_1	1_WT	0
TTGATGGTCTTAGCCC-1	EC_gCap	1_WT_1	1_WT	0
TTGCCTGAGACTCATC-1	EC_gCap	1_WT_1	1_WT	0
TTGGATGAGGTTCAGG-1	EC_gCap	1_WT_1	1_WT	0
TTGGGCGTCTGGGAGA-1	EC_gCap	1_WT_1	1_WT	0
TTGGGTACAAGATGGC-1	EC_gCap	1_WT_1	1_WT	0
TTGTGGATCCGGGACT-1	EC_gCap	1_WT_1	1_WT	0
TTGTTGTAGCGAGAAA-1	EC_gCap	1_WT_1	1_WT	0
TTGTTGTGTCGGAAAC-1	EC_gCap	1_WT_1	1_WT	1.88042
TTTCACATCGGTCGGT-1	EC_gCap	1_WT_1	1_WT	0
TTTCATGGTATAATGG-1	EC_gCap	1_WT_1	1_WT	0
AAACGCTGTACCGTCG-1	EC_gCap	3_Tert_5	3_Tert	0
AAAGTGACAGCACAAG-1	EC_gCap	3_Tert_5	3_Tert	0
AAAGTGATCGCTGATA-1	EC_gCap	3_Tert_5	3_Tert	0
AAATGGACAGTCTCTC-1	EC_gCap	3_Tert_5	3_Tert	0
AACAAGATCCGTGTGG-1	EC_gCap	3_Tert_5	3_Tert	2.06562
AACAAGATCGTAGTCA-1	EC_gCap	3_Tert_5	3_Tert	0
AACAGGGGTACAGTAA-1	EC_gCap	3_Tert_5	3_Tert	0
AACCACACAATAACCC-1	EC_gCap	3_Tert_5	3_Tert	0.922104
AACCACAGTCTTGCTC-1	EC_gCap	3_Tert_5	3_Tert	0
AACCACAGTTCGGTAT-1	EC_gCap	3_Tert_5	3_Tert	1.92753
AACCCAAAGGGCCCTT-1	EC_gCap	3_Tert_5	3_Tert	0
AACCTTTCATTGAAAG-1	EC_gCap	3_Tert_5	3_Tert	1.48107
AACGTCATCTTCCCGA-1	EC_gCap	3_Tert_5	3_Tert	0
AACTTCTAGGTCGTCC-1	EC_gCap	3_Tert_5	3_Tert	1.54772
AAGACTCAGAAATGGG-1	EC_gCap	3_Tert_5	3_Tert	1.04566
AAGACTCGTAACAGTA-1	EC_gCap	3_Tert_5	3_Tert	2.2735
AAGGTAACAATGAAAC-1	EC_gCap	3_Tert_5	3_Tert	0.981559
AAGGTAACAGCGAACA-1	EC_gCap	3_Tert_5	3_Tert	2.11502
AAGGTAATCCAAGCCG-1	EC_gCap	3_Tert_5	3_Tert	0
AAGTACCCAACCAATC-1	EC_gCap	3_Tert_5	3_Tert	0
AAGTACCGTTCCCACT-1	EC_gCap	3_Tert_5	3_Tert	0
AATAGAGAGTCCGTCG-1	EC_gCap	3_Tert_5	3_Tert	0
AATCGACTCATTGCGA-1	EC_gCap	3_Tert_5	3_Tert	0
AATCGTGCACGTTCGG-1	EC_gCap	3_Tert_5	3_Tert	0
AATGACCGTTCACCGG-1	EC_gCap	3_Tert_5	3_Tert	0
AATGCCAAGTATTGCC-1	EC_gCap	3_Tert_5	3_Tert	0
AATGGCTCACAGCATT-1	EC_gCap	3_Tert_5	3_Tert	0
ACAAGCTGTAGCTTTG-1	EC_gCap	3_Tert_5	3_Tert	0
ACACAGTAGTCACTAC-1	EC_gCap	3_Tert_5	3_Tert	3.3783
ACACAGTCATAGTCGT-1	EC_gCap	3_Tert_5	3_Tert	0
ACACAGTGTACTGACT-1	EC_gCap	3_Tert_5	3_Tert	0
ACACTGAGTGTATTGC-1	EC_gCap	3_Tert_5	3_Tert	2.43973
ACAGAAAAGCGACTTT-1	EC_gCap	3_Tert_5	3_Tert	0
ACAGGGAGTGGTTTGT-1	EC_gCap	3_Tert_5	3_Tert	1.09444
ACCAACAGTGTACGCC-1	EC_gCap	3_Tert_5	3_Tert	0
ACCACAAAGCCACAAG-1	EC_gCap	3_Tert_5	3_Tert	1.23786
ACCACAAGTGTCCAAT-1	EC_gCap	3_Tert_5	3_Tert	0
ACCCTCATCAGATTGC-1	EC_gCap	3_Tert_5	3_Tert	0
ACCCTTGCAGACACAG-1	EC_gCap	3_Tert_5	3_Tert	0
ACCTACCCACATGGTT-1	EC_gCap	3_Tert_5	3_Tert	0
ACCTGAAAGCCTCTGG-1	EC_gCap	3_Tert_5	3_Tert	0
ACGGTCGCAAGATGTA-1	EC_gCap	3_Tert_5	3_Tert	1.0894
ACGGTCGTCTGCCCTA-1	EC_gCap	3_Tert_5	3_Tert	0
ACGTAACGTGGCAGAT-1	EC_gCap	3_Tert_5	3_Tert	1.36997
ACGTAGTTCTTTCTAG-1	EC_gCap	3_Tert_5	3_Tert	0
ACGTCCTTCGGATTAC-1	EC_gCap	3_Tert_5	3_Tert	0
ACTGCAAGTAGTTCCA-1	EC_gCap	3_Tert_5	3_Tert	0
ACTGTGAAGCGTGTCC-1	EC_gCap	3_Tert_5	3_Tert	0.942324
ACTGTGACATACTTTC-1	EC_gCap	3_Tert_5	3_Tert	1.67493
ACTTTCAGTGTCTTCC-1	EC_gCap	3_Tert_5	3_Tert	0
AGAAATGCAAATGCTC-1	EC_gCap	3_Tert_5	3_Tert	1.07841
AGAACAATCGTGCTCT-1	EC_gCap	3_Tert_5	3_Tert	0
AGAACAATCTGTAACG-1	EC_gCap	3_Tert_5	3_Tert	0
AGAACCTCACGGTCTG-1	EC_gCap	3_Tert_5	3_Tert	0
AGAACCTGTCCACTTC-1	EC_gCap	3_Tert_5	3_Tert	1.54005
AGAAGCGTCTCGGTCT-1	EC_gCap	3_Tert_5	3_Tert	0
AGACAGGTCGCAGTGC-1	EC_gCap	3_Tert_5	3_Tert	0
AGACCCGAGGGACTGT-1	EC_gCap	3_Tert_5	3_Tert	0
AGAGCAGCAGATTAAG-1	EC_gCap	3_Tert_5	3_Tert	0
AGATGAACACGCTGTG-1	EC_gCap	3_Tert_5	3_Tert	0
AGCCAGCTCATAAGGA-1	EC_gCap	3_Tert_5	3_Tert	0
AGCGATTAGAGGTCAC-1	EC_gCap	3_Tert_5	3_Tert	0
AGCGTATGTGCCTATA-1	EC_gCap	3_Tert_5	3_Tert	2.4784
AGCTTCCAGCAGGTCA-1	EC_gCap	3_Tert_5	3_Tert	0
AGGAAATTCAGCCTCT-1	EC_gCap	3_Tert_5	3_Tert	0
AGGAATAAGTTTGCTG-1	EC_gCap	3_Tert_5	3_Tert	0
AGGCATTGTTGTGTTG-1	EC_gCap	3_Tert_5	3_Tert	2.09517
AGGGTGAAGCTGACCC-1	EC_gCap	3_Tert_5	3_Tert	0
AGGGTTTAGACATAAC-1	EC_gCap	3_Tert_5	3_Tert	0
AGGTCTAAGTCTACCA-1	EC_gCap	3_Tert_5	3_Tert	0
AGGTGTTAGTTTGGCT-1	EC_gCap	3_Tert_5	3_Tert	1.99788
AGGTTGTAGCAATTAG-1	EC_gCap	3_Tert_5	3_Tert	0
AGGTTGTGTGCAACAG-1	EC_gCap	3_Tert_5	3_Tert	0
AGTACCACACGCTGAC-1	EC_gCap	3_Tert_5	3_Tert	0
AGTAGTCGTTGTATGC-1	EC_gCap	3_Tert_5	3_Tert	0
AGTGTTGGTGTGAATA-1	EC_gCap	3_Tert_5	3_Tert	0
AGTTAGCCACTGTCCT-1	EC_gCap	3_Tert_5	3_Tert	1.1383
AGTTCCCCAACTAGAA-1	EC_gCap	3_Tert_5	3_Tert	0
AGTTCGACAGGAGACT-1	EC_gCap	3_Tert_5	3_Tert	1.30477
ATACCTTGTCCGGACT-1	EC_gCap	3_Tert_5	3_Tert	0
ATACTTCCAAACACCT-1	EC_gCap	3_Tert_5	3_Tert	0
ATAGAGACAAGTGATA-1	EC_gCap	3_Tert_5	3_Tert	1.81766
ATCAGGTAGAGTACCG-1	EC_gCap	3_Tert_5	3_Tert	0
ATCCCTGGTTAAACAG-1	EC_gCap	3_Tert_5	3_Tert	0
ATCCGTCGTAGATTGA-1	EC_gCap	3_Tert_5	3_Tert	0
ATCCGTCTCAGGGTAG-1	EC_gCap	3_Tert_5	3_Tert	0
ATCCTATGTCAAACGG-1	EC_gCap	3_Tert_5	3_Tert	1.33386
ATCGGCGTCACAAGGG-1	EC_gCap	3_Tert_5	3_Tert	2.40138
ATCGGCGTCACCTTGC-1	EC_gCap	3_Tert_5	3_Tert	0
ATCGTAGCAAGCGCTC-1	EC_gCap	3_Tert_5	3_Tert	0
ATCGTGAGTCTACGAT-1	EC_gCap	3_Tert_5	3_Tert	0
ATCGTGATCCTTATCA-1	EC_gCap	3_Tert_5	3_Tert	1.24752
ATGACCAGTGGTACAG-1	EC_gCap	3_Tert_5	3_Tert	0
ATGAGGGCAGAGATGC-1	EC_gCap	3_Tert_5	3_Tert	0
ATGATCGGTCGTACTA-1	EC_gCap	3_Tert_5	3_Tert	1.71392
ATGCGATGTTTGTTCT-1	EC_gCap	3_Tert_5	3_Tert	0
ATGGAGGTCAAACCTG-1	EC_gCap	3_Tert_5	3_Tert	0
ATGTCCCAGTCACACT-1	EC_gCap	3_Tert_5	3_Tert	0
ATGTCTTGTACCGCGT-1	EC_gCap	3_Tert_5	3_Tert	0
ATTACTCCAGCGTAGA-1	EC_gCap	3_Tert_5	3_Tert	0
ATTATCCAGCAAATCA-1	EC_gCap	3_Tert_5	3_Tert	0
ATTCAGGAGCACAAAT-1	EC_gCap	3_Tert_5	3_Tert	0
ATTCATCAGCTGTGCC-1	EC_gCap	3_Tert_5	3_Tert	1.33168
ATTCCCGCAGGTACGA-1	EC_gCap	3_Tert_5	3_Tert	2.00936
ATTCCCGGTCTCGGGT-1	EC_gCap	3_Tert_5	3_Tert	1.3392
ATTCCTAGTCAACATC-1	EC_gCap	3_Tert_5	3_Tert	0
ATTTACCAGGTGCCAA-1	EC_gCap	3_Tert_5	3_Tert	0
ATTTACCCAGCTGAAG-1	EC_gCap	3_Tert_5	3_Tert	1.24846
ATTTCTGAGTAGCCAG-1	EC_gCap	3_Tert_5	3_Tert	0
ATTTCTGGTCTTTCAT-1	EC_gCap	3_Tert_5	3_Tert	0
ATTTCTGTCGAAGCAG-1	EC_gCap	3_Tert_5	3_Tert	0
CAACAACTCAGACCCG-1	EC_gCap	3_Tert_5	3_Tert	0
CAACAACTCCAGCACG-1	EC_gCap	3_Tert_5	3_Tert	0
CAACAGTCAAGAGCTG-1	EC_gCap	3_Tert_5	3_Tert	0
CAACCAAGTCGACTTA-1	EC_gCap	3_Tert_5	3_Tert	0
CAACCTCGTGAGAGGG-1	EC_gCap	3_Tert_5	3_Tert	0
CAAGACTCAACGTAAA-1	EC_gCap	3_Tert_5	3_Tert	0
CAAGCTACAGAGGGTT-1	EC_gCap	3_Tert_5	3_Tert	1.52691
CAATACGGTAGATCGG-1	EC_gCap	3_Tert_5	3_Tert	0
CAATCGACAGTTCACA-1	EC_gCap	3_Tert_5	3_Tert	0
CAATTTCCAATGACCT-1	EC_gCap	3_Tert_5	3_Tert	0
CACAACAAGCAGCCCT-1	EC_gCap	3_Tert_5	3_Tert	1.77025
CACAACACATGGAACG-1	EC_gCap	3_Tert_5	3_Tert	1.65904
CACAGATGTTAACCTG-1	EC_gCap	3_Tert_5	3_Tert	0
CACAGGCGTCGTGGAA-1	EC_gCap	3_Tert_5	3_Tert	0
CACCAAACACCGGTCA-1	EC_gCap	3_Tert_5	3_Tert	0
CACGAATTCAGGAAAT-1	EC_gCap	3_Tert_5	3_Tert	0
CACGGGTGTGTTCATG-1	EC_gCap	3_Tert_5	3_Tert	0
CACGTGGAGCGATTCT-1	EC_gCap	3_Tert_5	3_Tert	1.40856
CACTAAGTCAGCGCAC-1	EC_gCap	3_Tert_5	3_Tert	0
CACTTCGCATGACTGT-1	EC_gCap	3_Tert_5	3_Tert	1.69531
CACTTCGCATTGAAGA-1	EC_gCap	3_Tert_5	3_Tert	0
CAGAGCCGTGATAGAT-1	EC_gCap	3_Tert_5	3_Tert	1.71813
CAGATACAGTTTGGCT-1	EC_gCap	3_Tert_5	3_Tert	0
CAGATTGAGTGTTCAC-1	EC_gCap	3_Tert_5	3_Tert	0
CAGCCAGTCGACCCAG-1	EC_gCap	3_Tert_5	3_Tert	0
CAGGCCATCACAACCA-1	EC_gCap	3_Tert_5	3_Tert	0
CAGGGCTAGGGCAAGG-1	EC_gCap	3_Tert_5	3_Tert	0
CAGTGCGCAAAGGATT-1	EC_gCap	3_Tert_5	3_Tert	0
CAGTTCCGTTATGTCG-1	EC_gCap	3_Tert_5	3_Tert	1.60581
CATAAGCAGATGACAT-1	EC_gCap	3_Tert_5	3_Tert	0
CATAAGCGTTAATCGC-1	EC_gCap	3_Tert_5	3_Tert	1.66667
CATCCCAAGGTAAGTT-1	EC_gCap	3_Tert_5	3_Tert	3.50795
CATCCCATCTGTGCGG-1	EC_gCap	3_Tert_5	3_Tert	1.99822
CATCCGTCACACGGTC-1	EC_gCap	3_Tert_5	3_Tert	0
CATCGTCTCCCTGTTG-1	EC_gCap	3_Tert_5	3_Tert	1.20505
CATGCCTCATTCGATG-1	EC_gCap	3_Tert_5	3_Tert	1.32295
CATGCCTTCAGTGGGA-1	EC_gCap	3_Tert_5	3_Tert	0
CATGCGGCAAGTGGAC-1	EC_gCap	3_Tert_5	3_Tert	0
CATGCTCAGCTCGAAG-1	EC_gCap	3_Tert_5	3_Tert	0
CATGGATAGGGTCACA-1	EC_gCap	3_Tert_5	3_Tert	0
CATTGAGGTGCAATAA-1	EC_gCap	3_Tert_5	3_Tert	0
CATTGTTCACTCTAGA-1	EC_gCap	3_Tert_5	3_Tert	0
CCAAGCGGTCAATCTG-1	EC_gCap	3_Tert_5	3_Tert	0
CCAAGCGGTGATTCAC-1	EC_gCap	3_Tert_5	3_Tert	1.2754
CCAAGCGTCTGGAGAG-1	EC_gCap	3_Tert_5	3_Tert	0
CCAATGAAGATTTGCC-1	EC_gCap	3_Tert_5	3_Tert	1.81549
CCAATGAGTAGTGGCA-1	EC_gCap	3_Tert_5	3_Tert	2.0055
CCAATGATCATTGGTG-1	EC_gCap	3_Tert_5	3_Tert	1.1384
CCACCATAGCATCAGG-1	EC_gCap	3_Tert_5	3_Tert	0
CCACCATTCTCGCTCA-1	EC_gCap	3_Tert_5	3_Tert	0
CCACGAGCAGCTGTGC-1	EC_gCap	3_Tert_5	3_Tert	0
CCACGTTTCATCACTT-1	EC_gCap	3_Tert_5	3_Tert	0
CCCGGAACATCGCTCT-1	EC_gCap	3_Tert_5	3_Tert	0
CCCGGAATCCAACTGA-1	EC_gCap	3_Tert_5	3_Tert	1.42425
CCCTAACGTCGCGTCA-1	EC_gCap	3_Tert_5	3_Tert	0
CCCTCAATCTTGTTAC-1	EC_gCap	3_Tert_5	3_Tert	1.11574
CCCTCTCAGAGAACCC-1	EC_gCap	3_Tert_5	3_Tert	1.37783
CCCTCTCGTGCATCTA-1	EC_gCap	3_Tert_5	3_Tert	0.833614
CCCTCTCTCCCGAACG-1	EC_gCap	3_Tert_5	3_Tert	0
CCGAACGGTACTTCCC-1	EC_gCap	3_Tert_5	3_Tert	0
CCGTGAGGTATCTCTT-1	EC_gCap	3_Tert_5	3_Tert	2.01454
CCGTTCAAGTCATGGG-1	EC_gCap	3_Tert_5	3_Tert	0
CCTAACCTCCCAGTGG-1	EC_gCap	3_Tert_5	3_Tert	0
CCTAAGAGTGTGCCTG-1	EC_gCap	3_Tert_5	3_Tert	0
CCTCACAGTACGTGAG-1	EC_gCap	3_Tert_5	3_Tert	0.926924
CCTCATGGTGCAGTGA-1	EC_gCap	3_Tert_5	3_Tert	0
CCTCCAATCAGCGCAC-1	EC_gCap	3_Tert_5	3_Tert	1.65827
CCTCTCCGTAATTAGG-1	EC_gCap	3_Tert_5	3_Tert	0
CCTGTTGAGACAACTA-1	EC_gCap	3_Tert_5	3_Tert	0
CCTTGTGGTCCCGGTA-1	EC_gCap	3_Tert_5	3_Tert	0
CCTTTGGTCGGAAACG-1	EC_gCap	3_Tert_5	3_Tert	0
CGAAGGAGTGCATACT-1	EC_gCap	3_Tert_5	3_Tert	0
CGAAGTTAGGGCAGAG-1	EC_gCap	3_Tert_5	3_Tert	2.7308
CGAAGTTCACTTCTCG-1	EC_gCap	3_Tert_5	3_Tert	0
CGAAGTTCAGCAGATG-1	EC_gCap	3_Tert_5	3_Tert	0
CGAGAAGAGGAACATT-1	EC_gCap	3_Tert_5	3_Tert	0
CGAGGAAAGCAGCGAT-1	EC_gCap	3_Tert_5	3_Tert	0
CGATGCGGTGTAAACA-1	EC_gCap	3_Tert_5	3_Tert	0
CGCATGGTCTATCGTT-1	EC_gCap	3_Tert_5	3_Tert	0
CGCCATTAGGGCCAAT-1	EC_gCap	3_Tert_5	3_Tert	0
CGGAATTTCACCTTGC-1	EC_gCap	3_Tert_5	3_Tert	0
CGGGTGTTCATATGGC-1	EC_gCap	3_Tert_5	3_Tert	0
CGGGTGTTCTTACGGA-1	EC_gCap	3_Tert_5	3_Tert	0
CGTAAGTTCACTACTT-1	EC_gCap	3_Tert_5	3_Tert	0
CGTAATGCATCCTTGC-1	EC_gCap	3_Tert_5	3_Tert	0
CGTAGTACAAGGTACG-1	EC_gCap	3_Tert_5	3_Tert	0
CGTCAAACAATACGAA-1	EC_gCap	3_Tert_5	3_Tert	0
CGTCAAACACGTGTGC-1	EC_gCap	3_Tert_5	3_Tert	0
CGTGCTTCAATTCTTC-1	EC_gCap	3_Tert_5	3_Tert	0
CGTTAGAAGACCCGCT-1	EC_gCap	3_Tert_5	3_Tert	0
CTAACCCTCGCTATTT-1	EC_gCap	3_Tert_5	3_Tert	0
CTAACTTTCACAGTGT-1	EC_gCap	3_Tert_5	3_Tert	0
CTACAGAAGGATATGT-1	EC_gCap	3_Tert_5	3_Tert	0
CTACAGAGTTTACACG-1	EC_gCap	3_Tert_5	3_Tert	0
CTACTATGTACTCAAC-1	EC_gCap	3_Tert_5	3_Tert	2.02189
CTACTATGTCTTGCGG-1	EC_gCap	3_Tert_5	3_Tert	0
CTAGGTAGTGAAGCTG-1	EC_gCap	3_Tert_5	3_Tert	3.6498
CTATAGGAGAAGCTCG-1	EC_gCap	3_Tert_5	3_Tert	0
CTATAGGAGTGTTCCA-1	EC_gCap	3_Tert_5	3_Tert	0
CTATCTATCCCTATTA-1	EC_gCap	3_Tert_5	3_Tert	0
CTCAGGGAGCACCAGA-1	EC_gCap	3_Tert_5	3_Tert	1.07793
CTCAGGGTCCGTGTGG-1	EC_gCap	3_Tert_5	3_Tert	0
CTCAGGGTCGAGAACG-1	EC_gCap	3_Tert_5	3_Tert	0
CTCATCGGTACCGGAA-1	EC_gCap	3_Tert_5	3_Tert	0
CTCATTATCGAGAAAT-1	EC_gCap	3_Tert_5	3_Tert	1.64184
CTCCCTCCAAGACAAT-1	EC_gCap	3_Tert_5	3_Tert	0
CTCCCTCCATGGAGAC-1	EC_gCap	3_Tert_5	3_Tert	0
CTCCGATTCTTGGGCG-1	EC_gCap	3_Tert_5	3_Tert	0
CTCCTTTTCATCGACA-1	EC_gCap	3_Tert_5	3_Tert	0
CTCGAGGAGACCTGGA-1	EC_gCap	3_Tert_5	3_Tert	0
CTCTCAGAGGTTCCGC-1	EC_gCap	3_Tert_5	3_Tert	0
CTCTCAGTCCTAACAG-1	EC_gCap	3_Tert_5	3_Tert	0
CTCTCGAAGGTAAGAG-1	EC_gCap	3_Tert_5	3_Tert	0
CTCTGGTTCGCGTGCA-1	EC_gCap	3_Tert_5	3_Tert	0
CTGAATGCAGAACATA-1	EC_gCap	3_Tert_5	3_Tert	0
CTGAGCGTCAAGTCGT-1	EC_gCap	3_Tert_5	3_Tert	0
CTGCAGGAGGTCCAGA-1	EC_gCap	3_Tert_5	3_Tert	0
CTGCTCATCAGACATC-1	EC_gCap	3_Tert_5	3_Tert	0
CTGGACGAGACGCCCT-1	EC_gCap	3_Tert_5	3_Tert	2.44357
CTGGACGTCAGGAGAC-1	EC_gCap	3_Tert_5	3_Tert	0
CTGTGGGGTGGAATGC-1	EC_gCap	3_Tert_5	3_Tert	0
CTTACCGGTACCTAAC-1	EC_gCap	3_Tert_5	3_Tert	2.60527
CTTCCGAGTATTAAGG-1	EC_gCap	3_Tert_5	3_Tert	0
CTTCGGTCATATTCGG-1	EC_gCap	3_Tert_5	3_Tert	0
CTTGATTTCAACTGGT-1	EC_gCap	3_Tert_5	3_Tert	0
CTTTCGGTCTCATGCC-1	EC_gCap	3_Tert_5	3_Tert	1.33343
GAACGTTAGGGCAATC-1	EC_gCap	3_Tert_5	3_Tert	0
GAAGGGTTCGACACTA-1	EC_gCap	3_Tert_5	3_Tert	0
GAATAGAAGTTCCGTA-1	EC_gCap	3_Tert_5	3_Tert	2.50538
GAATCACGTCAACATC-1	EC_gCap	3_Tert_5	3_Tert	0
GAATCACGTGCGTGCT-1	EC_gCap	3_Tert_5	3_Tert	0
GAATCGTCACAGAGCA-1	EC_gCap	3_Tert_5	3_Tert	0
GACACGCGTTACAGCT-1	EC_gCap	3_Tert_5	3_Tert	0
GACAGCCCAACGATCT-1	EC_gCap	3_Tert_5	3_Tert	0
GACAGCCCAGCCCAGT-1	EC_gCap	3_Tert_5	3_Tert	0
GACATCAAGGGCAACT-1	EC_gCap	3_Tert_5	3_Tert	0
GACATCACAGACGATG-1	EC_gCap	3_Tert_5	3_Tert	0
GACATCATCGGCATCG-1	EC_gCap	3_Tert_5	3_Tert	1.87398
GACCAATCACTGTTCC-1	EC_gCap	3_Tert_5	3_Tert	0
GACCCAGCACCTCTAC-1	EC_gCap	3_Tert_5	3_Tert	0
GACCCAGTCAGAGTTC-1	EC_gCap	3_Tert_5	3_Tert	0
GACCCTTAGGTGAGCT-1	EC_gCap	3_Tert_5	3_Tert	0
GACGTTACACGCGGTT-1	EC_gCap	3_Tert_5	3_Tert	0
GACTATGCAAATACAG-1	EC_gCap	3_Tert_5	3_Tert	1.30202
GACTCAATCTAAACGC-1	EC_gCap	3_Tert_5	3_Tert	0
GACTCAATCTTCACGC-1	EC_gCap	3_Tert_5	3_Tert	0
GACTGATCAAATGCGG-1	EC_gCap	3_Tert_5	3_Tert	0
GAGCCTGCACATATCG-1	EC_gCap	3_Tert_5	3_Tert	0
GAGCCTGTCACTGCTC-1	EC_gCap	3_Tert_5	3_Tert	0
GAGGCAACACAGAAGC-1	EC_gCap	3_Tert_5	3_Tert	0
GAGGCCTCACTAGTAC-1	EC_gCap	3_Tert_5	3_Tert	1.46841
GAGGGATGTAGGAGTC-1	EC_gCap	3_Tert_5	3_Tert	2.14901
GAGGGTAGTAGATGTA-1	EC_gCap	3_Tert_5	3_Tert	0
GAGTCATTCGCAACAT-1	EC_gCap	3_Tert_5	3_Tert	0
GAGTCTATCAAACGAA-1	EC_gCap	3_Tert_5	3_Tert	0
GAGTTGTAGTTGGAGC-1	EC_gCap	3_Tert_5	3_Tert	0
GAGTTTGCAGTTGAAA-1	EC_gCap	3_Tert_5	3_Tert	0
GAGTTTGGTGGAGAAA-1	EC_gCap	3_Tert_5	3_Tert	0
GAGTTTGGTTCCAAAC-1	EC_gCap	3_Tert_5	3_Tert	0
GAGTTTGTCTTTCGAT-1	EC_gCap	3_Tert_5	3_Tert	0
GATCAGTTCTATTCGT-1	EC_gCap	3_Tert_5	3_Tert	0
GATCATGTCAGTCCGG-1	EC_gCap	3_Tert_5	3_Tert	0
GATCCCTTCTACCAGA-1	EC_gCap	3_Tert_5	3_Tert	1.34993
GATCGTAGTCTAGGTT-1	EC_gCap	3_Tert_5	3_Tert	0
GATGACTCAGATCCAT-1	EC_gCap	3_Tert_5	3_Tert	0
GATGACTTCCGAGGCT-1	EC_gCap	3_Tert_5	3_Tert	0
GATGATCTCCATTTCA-1	EC_gCap	3_Tert_5	3_Tert	0
GATGCTAGTAGACAGC-1	EC_gCap	3_Tert_5	3_Tert	0
GATTGGTCATGACTTG-1	EC_gCap	3_Tert_5	3_Tert	0
GATTGGTGTCTGTAGT-1	EC_gCap	3_Tert_5	3_Tert	0
GATTTCTGTTCCTACC-1	EC_gCap	3_Tert_5	3_Tert	2.25858
GCAACATCATGATAGA-1	EC_gCap	3_Tert_5	3_Tert	0
GCACGGTAGTATGACA-1	EC_gCap	3_Tert_5	3_Tert	0
GCACGTGCAATACGCT-1	EC_gCap	3_Tert_5	3_Tert	0
GCAGCTGAGATCGCCC-1	EC_gCap	3_Tert_5	3_Tert	0
GCAGGCTAGACGATAT-1	EC_gCap	3_Tert_5	3_Tert	2.15895
GCAGGCTCAAGGAGTC-1	EC_gCap	3_Tert_5	3_Tert	2.0199
GCAGTTACAATGCTCA-1	EC_gCap	3_Tert_5	3_Tert	0
GCCAACGAGGGACACT-1	EC_gCap	3_Tert_5	3_Tert	2.19317
GCCAACGCAGATCACT-1	EC_gCap	3_Tert_5	3_Tert	0
GCCAACGCAGCGTTGC-1	EC_gCap	3_Tert_5	3_Tert	0
GCCAGCAGTTTCACAG-1	EC_gCap	3_Tert_5	3_Tert	1.18988
GCCATTCCAGCAATTC-1	EC_gCap	3_Tert_5	3_Tert	0
GCCCGAACAATTGCAC-1	EC_gCap	3_Tert_5	3_Tert	1.01745
GCGAGAATCCTACAAG-1	EC_gCap	3_Tert_5	3_Tert	0
GCGGATCAGCTAAATG-1	EC_gCap	3_Tert_5	3_Tert	1.30655
GCGTGCAGTTTCACTT-1	EC_gCap	3_Tert_5	3_Tert	0
GCTACAACAAATCGGG-1	EC_gCap	3_Tert_5	3_Tert	0
GCTACCTCAGCGTTTA-1	EC_gCap	3_Tert_5	3_Tert	0
GCTGAATCAGCTCGGT-1	EC_gCap	3_Tert_5	3_Tert	0
GCTGGGTTCATTCATC-1	EC_gCap	3_Tert_5	3_Tert	1.31669
GGAATCTCAACCGTGC-1	EC_gCap	3_Tert_5	3_Tert	0
GGACGTCGTGAGATCG-1	EC_gCap	3_Tert_5	3_Tert	0
GGAGATGGTTCAGGTT-1	EC_gCap	3_Tert_5	3_Tert	1.58735
GGAGGATGTAGGTGCA-1	EC_gCap	3_Tert_5	3_Tert	0
GGAGGATGTGCGGCTT-1	EC_gCap	3_Tert_5	3_Tert	0
GGAGGTAAGATTGAGT-1	EC_gCap	3_Tert_5	3_Tert	0
GGCGTCATCCCATAAG-1	EC_gCap	3_Tert_5	3_Tert	0
GGCTGTGTCTCGGTCT-1	EC_gCap	3_Tert_5	3_Tert	0
GGCTTTCGTATCGATC-1	EC_gCap	3_Tert_5	3_Tert	0
GGCTTTCGTTCAAGTC-1	EC_gCap	3_Tert_5	3_Tert	0
GGGACAAGTGAATTGA-1	EC_gCap	3_Tert_5	3_Tert	0
GGGACCTAGCTTCTAG-1	EC_gCap	3_Tert_5	3_Tert	0
GGGACTCGTACCCGAC-1	EC_gCap	3_Tert_5	3_Tert	0
GGGAGTATCGCATTAG-1	EC_gCap	3_Tert_5	3_Tert	0
GGGATCCAGCTTCATG-1	EC_gCap	3_Tert_5	3_Tert	0
GGGCCATCACAGTCAT-1	EC_gCap	3_Tert_5	3_Tert	0
GGGTCTGAGGTAAGGA-1	EC_gCap	3_Tert_5	3_Tert	0
GGGTGAAAGCCAAGGT-1	EC_gCap	3_Tert_5	3_Tert	0
GGGTTATGTTTCGCTC-1	EC_gCap	3_Tert_5	3_Tert	0
GGGTTTATCTTACGGA-1	EC_gCap	3_Tert_5	3_Tert	0
GGTAACTTCGCTACGG-1	EC_gCap	3_Tert_5	3_Tert	1.28547
[truncated: 5,055 more rows]

## Sheet: Fig7F
Distribution of CD34+ cells in each EC subtype relative to the total number of CD34+ ECs
CD34+ cells	1_WT_1	2_Het_1	2_Het_2	2_Het_3	3_Tert_2	3_Tert_3	3_Tert_4	3_Tert_5	3_Tert_6	4_TertCD_1	4_TertCD_2
EC_aCap	0.432624	0.389474	0.212821	0.125	0.345865	0.335849	0.274854	0.411184	0.331429	0.20339	0.284615
EC_artery	0.0425532	0.0526316	0.0461538	0.1125	0.112782	0.0716981	0.0818713	0.0690789	0.0714286	0.0847458	0.1
EC_gCap	0.390071	0.389474	0.576923	0.45	0.360902	0.45283	0.48538	0.404605	0.457143	0.635593	0.353846
EC_lymphatic	0.0141844	0.0315789	0.0358974	0.025	0.0150376	0.0226415	0.0233918	0.0164474	0.02	0.0254237	0.0538462
EC_vein	0.120567	0.136842	0.128205	0.2875	0.165414	0.116981	0.134503	0.0986842	0.12	0.0508475	0.207692
