# Supplementary material for: mTert induction in p21-positive cells counteracts capillary rarefaction and pulmonary emphysema
Source: EMBO Rep. 2024 Feb 29;25(3):36. doi: 10.1038/s44319-023-00041-1 (PMC10933469; doi:10.1038/s44319-023-00041-1)
Supplement: Supplementary file 10 — Source Data Fig. 8 [file 44319_2023_41_MOESM10_ESM.zip]

Archive with 140 entries (131 files):
- Source data Figure 8/
- __MACOSX/._Source data Figure 8
- Source data Figure 8/8B Numerical data Image quantif wo images/
- __MACOSX/Source data Figure 8/._8B Numerical data Image quantif wo images
- Source data Figure 8/8C Image data Micr images/
- __MACOSX/Source data Figure 8/._8C Image data Micr images
- Source data Figure 8/8D Image data Micr images/
- __MACOSX/Source data Figure 8/._8D Image data Micr images
- Source data Figure 8/8A Image data Micr images/
- __MACOSX/Source data Figure 8/._8A Image data Micr images
- Source data Figure 8/8B Numerical data Image quantif wo images/BrdU posities cells (% of total).xlsx
- __MACOSX/Source data Figure 8/8B Numerical data Image quantif wo images/._BrdU posities cells (% of total).xlsx
- Source data Figure 8/8C Image data Micr images/p21+- Dapi.tif
- __MACOSX/Source data Figure 8/8C Image data Micr images/._p21+- Dapi.tif
- Source data Figure 8/8C Image data Micr images/p21+- (Dapi + CD34) ZOOM.tif
- __MACOSX/Source data Figure 8/8C Image data Micr images/._p21+- (Dapi + CD34) ZOOM.tif
- Source data Figure 8/8C Image data Micr images/p21++ CD34.tif
- __MACOSX/Source data Figure 8/8C Image data Micr images/._p21++ CD34.tif
- Source data Figure 8/8C Image data Micr images/p21+TERT (Dapi + CD34) ZOOM.tif
- __MACOSX/Source data Figure 8/8C Image data Micr images/._p21+TERT (Dapi + CD34) ZOOM.tif
- Source data Figure 8/8C Image data Micr images/p21+- CD34.tif
- __MACOSX/Source data Figure 8/8C Image data Micr images/._p21+- CD34.tif
- Source data Figure 8/8C Image data Micr images/p21++ Dapi.tif
- __MACOSX/Source data Figure 8/8C Image data Micr images/._p21++ Dapi.tif
- Source data Figure 8/8C Image data Micr images/p21++ (Dapi + CD34) ZOOM.tif
- __MACOSX/Source data Figure 8/8C Image data Micr images/._p21++ (Dapi + CD34) ZOOM.tif
- Source data Figure 8/8C Image data Micr images/p21+TERT Dapi.tif
- __MACOSX/Source data Figure 8/8C Image data Micr images/._p21+TERT Dapi.tif
- Source data Figure 8/8C Image data Micr images/p21+TERT CI CD34.tif
- __MACOSX/Source data Figure 8/8C Image data Micr images/._p21+TERT CI CD34.tif
- Source data Figure 8/8C Image data Micr images/p21+TERT CI Dapi.tif
- __MACOSX/Source data Figure 8/8C Image data Micr images/._p21+TERT CI Dapi.tif
- Source data Figure 8/8C Image data Micr images/p21+TERT CD34.tif
- __MACOSX/Source data Figure 8/8C Image data Micr images/._p21+TERT CD34.tif
- Source data Figure 8/8C Image data Micr images/p21+TERT CI (Dapi + CD34) ZOOM.tif
- __MACOSX/Source data Figure 8/8C Image data Micr images/._p21+TERT CI (Dapi + CD34) ZOOM.tif
- Source data Figure 8/8D Image data Micr images/young/
- __MACOSX/Source data Figure 8/8D Image data Micr images/._young
- Source data Figure 8/8D Image data Micr images/aged/
- __MACOSX/Source data Figure 8/8D Image data Micr images/._aged
- Source data Figure 8/8A Image data Micr images/young/
- __MACOSX/Source data Figure 8/8A Image data Micr images/._young
- Source data Figure 8/8A Image data Micr images/aged/
- __MACOSX/Source data Figure 8/8A Image data Micr images/._aged
- Source data Figure 8/8D Image data Micr images/young/p21+TERT CI (p21 + DAPI + CD34).tif
- __MACOSX/Source data Figure 8/8D Image data Micr images/young/._p21+TERT CI (p21 + DAPI + CD34).tif
- Source data Figure 8/8D Image data Micr images/young/p21+TERT (p21 + DAPI + CD34) ZOOM.tif
- __MACOSX/Source data Figure 8/8D Image data Micr images/young/._p21+TERT (p21 + DAPI + CD34) ZOOM.tif
- Source data Figure 8/8D Image data Micr images/young/p21+- (p21 + DAPI).tif
- __MACOSX/Source data Figure 8/8D Image data Micr images/young/._p21+- (p21 + DAPI).tif
- Source data Figure 8/8D Image data Micr images/young/p21++ (p21 + DAPI + CD34).tif
- __MACOSX/Source data Figure 8/8D Image data Micr images/young/._p21++ (p21 + DAPI + CD34).tif
- Source data Figure 8/8D Image data Micr images/young/p21+TERT (p21 + DAPI).tif
- __MACOSX/Source data Figure 8/8D Image data Micr images/young/._p21+TERT (p21 + DAPI).tif
- Source data Figure 8/8D Image data Micr images/young/p21++ (p21 + DAPI).tif
- __MACOSX/Source data Figure 8/8D Image data Micr images/young/._p21++ (p21 + DAPI).tif
- Source data Figure 8/8D Image data Micr images/young/p21+TERT CI (p21 + DAPI + CD34) ZOOM.tif
- __MACOSX/Source data Figure 8/8D Image data Micr images/young/._p21+TERT CI (p21 + DAPI + CD34) ZOOM.tif
- Source data Figure 8/8D Image data Micr images/young/p21+- (p21 + DAPI + CD34).tif
- __MACOSX/Source data Figure 8/8D Image data Micr images/young/._p21+- (p21 + DAPI + CD34).tif
- Source data Figure 8/8D Image data Micr images/young/p21+- (p21 + DAPI + CD34) ZOOM.tif
- __MACOSX/Source data Figure 8/8D Image data Micr images/young/._p21+- (p21 + DAPI + CD34) ZOOM.tif
- Source data Figure 8/8D Image data Micr images/young/p21+TERT CI (p21 + DAPI).tif
- __MACOSX/Source data Figure 8/8D Image data Micr images/young/._p21+TERT CI (p21 + DAPI).tif
- Source data Figure 8/8D Image data Micr images/young/p21++ (p21 + DAPI + CD34) ZOOM.tif
- __MACOSX/Source data Figure 8/8D Image data Micr images/young/._p21++ (p21 + DAPI + CD34) ZOOM.tif
- Source data Figure 8/8D Image data Micr images/young/p21+TERT (p21 + DAPI + CD34).tif
- __MACOSX/Source data Figure 8/8D Image data Micr images/young/._p21+TERT (p21 + DAPI + CD34).tif
- Source data Figure 8/8D Image data Micr images/aged/p21+TERT CI (p21 + DAPI + CD34).tif
- __MACOSX/Source data Figure 8/8D Image data Micr images/aged/._p21+TERT CI (p21 + DAPI + CD34).tif
- Source data Figure 8/8D Image data Micr images/aged/p21+TERT (p21 + DAPI + CD34) ZOOM.tif
- __MACOSX/Source data Figure 8/8D Image data Micr images/aged/._p21+TERT (p21 + DAPI + CD34) ZOOM.tif
- Source data Figure 8/8D Image data Micr images/aged/p21+- (p21 + DAPI).tif
- __MACOSX/Source data Figure 8/8D Image data Micr images/aged/._p21+- (p21 + DAPI).tif
- Source data Figure 8/8D Image data Micr images/aged/p21++ (p21 + DAPI + CD34).tif
- __MACOSX/Source data Figure 8/8D Image data Micr images/aged/._p21++ (p21 + DAPI + CD34).tif
- Source data Figure 8/8D Image data Micr images/aged/p21+TERT (p21 + DAPI).tif
- __MACOSX/Source data Figure 8/8D Image data Micr images/aged/._p21+TERT (p21 + DAPI).tif
- Source data Figure 8/8D Image data Micr images/aged/p21++ (p21 + DAPI).tif
- __MACOSX/Source data Figure 8/8D Image data Micr images/aged/._p21++ (p21 + DAPI).tif
- Source data Figure 8/8D Image data Micr images/aged/p21+TERT CI (p21 + DAPI + CD34) ZOOM.tif
- __MACOSX/Source data Figure 8/8D Image data Micr images/aged/._p21+TERT CI (p21 + DAPI + CD34) ZOOM.tif
- Source data Figure 8/8D Image data Micr images/aged/p21+- (p21 + DAPI+ CD34).tif
- __MACOSX/Source data Figure 8/8D Image data Micr images/aged/._p21+- (p21 + DAPI+ CD34).tif
- Source data Figure 8/8D Image data Micr images/aged/p21+- (p21 + DAPI + CD34) ZOOM.tif
- __MACOSX/Source data Figure 8/8D Image data Micr images/aged/._p21+- (p21 + DAPI + CD34) ZOOM.tif
- Source data Figure 8/8D Image data Micr images/aged/p21+TERT CI (p21 + DAPI).tif
- __MACOSX/Source data Figure 8/8D Image data Micr images/aged/._p21+TERT CI (p21 + DAPI).tif
- Source data Figure 8/8D Image data Micr images/aged/p21++ (p21 + DAPI + CD34) ZOOM.tif
- __MACOSX/Source data Figure 8/8D Image data Micr images/aged/._p21++ (p21 + DAPI + CD34) ZOOM.tif
- Source data Figure 8/8D Image data Micr images/aged/p21+TERT (p21 + DAPI + CD34).tif
- __MACOSX/Source data Figure 8/8D Image data Micr images/aged/._p21+TERT (p21 + DAPI + CD34).tif
- Source data Figure 8/8A Image data Micr images/young/p21+TERT young (p16 + DAPI).tif
- __MACOSX/Source data Figure 8/8A Image data Micr images/young/._p21+TERT young (p16 + DAPI).tif
- Source data Figure 8/8A Image data Micr images/young/p21+TERT CI young (p16 + DAPI + CD34).tif
- __MACOSX/Source data Figure 8/8A Image data Micr images/young/._p21+TERT CI young (p16 + DAPI + CD34).tif
- Source data Figure 8/8A Image data Micr images/young/p21+- young (p16 + DAPI + CD34) ZOOM.tif
- __MACOSX/Source data Figure 8/8A Image data Micr images/young/._p21+- young (p16 + DAPI + CD34) ZOOM.tif
- Source data Figure 8/8A Image data Micr images/young/p21++ young (p16 + DAPI + CD34) ZOOM.tif
- __MACOSX/Source data Figure 8/8A Image data Micr images/young/._p21++ young (p16 + DAPI + CD34) ZOOM.tif
- Source data Figure 8/8A Image data Micr images/young/p21++ young (p16 + DAPI).tif
- __MACOSX/Source data Figure 8/8A Image data Micr images/young/._p21++ young (p16 + DAPI).tif
- Source data Figure 8/8A Image data Micr images/young/p21++ young (p16 + DAPI + CD34).tif
- __MACOSX/Source data Figure 8/8A Image data Micr images/young/._p21++ young (p16 + DAPI + CD34).tif
- Source data Figure 8/8A Image data Micr images/young/p21+- young (p16 + DAPI).tif
- __MACOSX/Source data Figure 8/8A Image data Micr images/young/._p21+- young (p16 + DAPI).tif
- Source data Figure 8/8A Image data Micr images/young/p21+- young (p16 + DAPI + CD34).tif
- __MACOSX/Source data Figure 8/8A Image data Micr images/young/._p21+- young (p16 + DAPI + CD34).tif
- Source data Figure 8/8A Image data Micr images/young/p21+TERT young (p16 + DAPI + CD34) ZOOM.tif
- __MACOSX/Source data Figure 8/8A Image data Micr images/young/._p21+TERT young (p16 + DAPI + CD34) ZOOM.tif
- Source data Figure 8/8A Image data Micr images/young/p21+TERT CI young (p16 + DAPI + CD34) ZOOM.tif
- __MACOSX/Source data Figure 8/8A Image data Micr images/young/._p21+TERT CI young (p16 + DAPI + CD34) ZOOM.tif
- Source data Figure 8/8A Image data Micr images/young/p21+TERT CI young (p16 + DAPI).tif
- __MACOSX/Source data Figure 8/8A Image data Micr images/young/._p21+TERT CI young (p16 + DAPI).tif
- Source data Figure 8/8A Image data Micr images/young/p21+TERT young (p16 + DAPI + CD34).tif
- __MACOSX/Source data Figure 8/8A Image data Micr images/young/._p21+TERT young (p16 + DAPI + CD34).tif
- Source data Figure 8/8A Image data Micr images/aged/p21+TERT CI aged (p16 + DAPI + CD34) ZOOM.tif
- __MACOSX/Source data Figure 8/8A Image data Micr images/aged/._p21+TERT CI aged (p16 + DAPI + CD34) ZOOM.tif
- Source data Figure 8/8A Image data Micr images/aged/p21+TERT CI aged  (p16 + DAPI).tif
- __MACOSX/Source data Figure 8/8A Image data Micr images/aged/._p21+TERT CI aged  (p16 + DAPI).tif
- Source data Figure 8/8A Image data Micr images/aged/p21+TERT aged (p16 + DAPI + CD34).tif
- __MACOSX/Source data Figure 8/8A Image data Micr images/aged/._p21+TERT aged (p16 + DAPI + CD34).tif
- Source data Figure 8/8A Image data Micr images/aged/p21+- aged (p16 + DAPI).tif
- __MACOSX/Source data Figure 8/8A Image data Micr images/aged/._p21+- aged (p16 + DAPI).tif
- Source data Figure 8/8A Image data Micr images/aged/p21+- aged (p16 + DAPI + CD34) ZOOM.tif
- __MACOSX/Source data Figure 8/8A Image data Micr images/aged/._p21+- aged (p16 + DAPI + CD34) ZOOM.tif
- Source data Figure 8/8A Image data Micr images/aged/p21++ aged (p16 + DAPI + CD34) ZOOM.tif
- __MACOSX/Source data Figure 8/8A Image data Micr images/aged/._p21++ aged (p16 + DAPI + CD34) ZOOM.tif
- Source data Figure 8/8A Image data Micr images/aged/p21++ aged (p16 + DAPI + CD34).tif
- __MACOSX/Source data Figure 8/8A Image data Micr images/aged/._p21++ aged (p16 + DAPI + CD34).tif
- Source data Figure 8/8A Image data Micr images/aged/p21+TERT CI aged (p16 + DAPI + CD34).tif
- __MACOSX/Source data Figure 8/8A Image data Micr images/aged/._p21+TERT CI aged (p16 + DAPI + CD34).tif
- Source data Figure 8/8A Image data Micr images/aged/p21++ aged  (p16 + DAPI).tif
- __MACOSX/Source data Figure 8/8A Image data Micr images/aged/._p21++ aged  (p16 + DAPI).tif
- Source data Figure 8/8A Image data Micr images/aged/p21+TERT aged (p16 + DAPI + CD34) ZOOM.tif
- __MACOSX/Source data Figure 8/8A Image data Micr images/aged/._p21+TERT aged (p16 + DAPI + CD34) ZOOM.tif
- Source data Figure 8/8A Image data Micr images/aged/p21+- aged (p16 + DAPI + CD34).tif
- __MACOSX/Source data Figure 8/8A Image data Micr images/aged/._p21+- aged (p16 + DAPI + CD34).tif
- Source data Figure 8/8A Image data Micr images/aged/p21+TERT aged  (p16 + DAPI).tif
- __MACOSX/Source data Figure 8/8A Image data Micr images/aged/._p21+TERT aged  (p16 + DAPI).tif
