# Supplementary material for: mTert induction in p21-positive cells counteracts capillary rarefaction and pulmonary emphysema
Source: EMBO Rep. 2024 Feb 29;25(3):36. doi: 10.1038/s44319-023-00041-1 (PMC10933469; doi:10.1038/s44319-023-00041-1)
Supplement: Supplementary file 10 — Source Data Fig. 8 [file 44319_2023_41_MOESM10_ESM.zip › Source data Figure 8/8B Numerical data Image quantif wo images/BrdU posities cells (% of total).xlsx]

## Sheet: Feuil1
p21+/+	p21+/-	p21+/Tert	p21+/Tert-CI
0	0.149701	1.67364	0.533041
0.0725426	0.0659196	0.388457	0.409599
0	0	1.13269	0.05005
	0.383877	1.20275	0.865141
	0.0914913	0.721501	0.338424
	0.0817661	0.934579	0.32972
		3.82752	0.118257
		3.53622	0.337998
		3.76902
		3.62562
		4.04896
