# Supplementary material for: mTert induction in p21-positive cells counteracts capillary rarefaction and pulmonary emphysema
Source: EMBO Rep. 2024 Feb 29;25(3):36. doi: 10.1038/s44319-023-00041-1 (PMC10933469; doi:10.1038/s44319-023-00041-1)
Supplement: Supplementary file 11 — Source Data Fig. 9 [file 44319_2023_41_MOESM11_ESM.zip]

Archive with 50 entries (41 files):
- Source data Figure 9/
- __MACOSX/._Source data Figure 9
- Source data Figure 9/9D Image data Micr image/
- __MACOSX/Source data Figure 9/._9D Image data Micr image
- Source data Figure 9/9B Numerical data image quantif (wo images)/
- __MACOSX/Source data Figure 9/._9B Numerical data image quantif (wo images)
- Source data Figure 9/9A Numerical data image quantif (wo images)/
- __MACOSX/Source data Figure 9/._9A Numerical data image quantif (wo images)
- Source data Figure 9/9B Image data Micr image/
- __MACOSX/Source data Figure 9/._9B Image data Micr image
- Source data Figure 9/9C Numerical data image quantif (wo images)/
- __MACOSX/Source data Figure 9/._9C Numerical data image quantif (wo images)
- Source data Figure 9/9A Image data Micr image/
- __MACOSX/Source data Figure 9/._9A Image data Micr image
- Source data Figure 9/9C Image data Micr image/
- __MACOSX/Source data Figure 9/._9C Image data Micr image
- Source data Figure 9/9D Numerical data image quantif (wo images)/
- __MACOSX/Source data Figure 9/._9D Numerical data image quantif (wo images)
- Source data Figure 9/9D Image data Micr image/p21 +TERT Hypoxia.tif
- __MACOSX/Source data Figure 9/9D Image data Micr image/._p21 +TERT Hypoxia.tif
- Source data Figure 9/9D Image data Micr image/p21+TERT CI Normoxia.tif
- __MACOSX/Source data Figure 9/9D Image data Micr image/._p21+TERT CI Normoxia.tif
- Source data Figure 9/9D Image data Micr image/p21+TERT CI Hypoxia + SUGEN.tif
- __MACOSX/Source data Figure 9/9D Image data Micr image/._p21+TERT CI Hypoxia + SUGEN.tif
- Source data Figure 9/9B Numerical data image quantif (wo images)/MLI values for p21+- mice.xlsx
- __MACOSX/Source data Figure 9/9B Numerical data image quantif (wo images)/._MLI values for p21+- mice.xlsx
- Source data Figure 9/9A Numerical data image quantif (wo images)/MLI values for p21++ mice.xlsx
- __MACOSX/Source data Figure 9/9A Numerical data image quantif (wo images)/._MLI values for p21++ mice.xlsx
- Source data Figure 9/9B Image data Micr image/p21+- Normoxia.tif
- __MACOSX/Source data Figure 9/9B Image data Micr image/._p21+- Normoxia.tif
- Source data Figure 9/9B Image data Micr image/p21+-Hypoxia + SUGEN.tif
- __MACOSX/Source data Figure 9/9B Image data Micr image/._p21+-Hypoxia + SUGEN.tif
- Source data Figure 9/9B Image data Micr image/p21+- Hypoxia.tif
- __MACOSX/Source data Figure 9/9B Image data Micr image/._p21+- Hypoxia.tif
- Source data Figure 9/9C Numerical data image quantif (wo images)/MLI values for p21+TERT mice.xlsx
- __MACOSX/Source data Figure 9/9C Numerical data image quantif (wo images)/._MLI values for p21+TERT mice.xlsx
- Source data Figure 9/9A Image data Micr image/p21++ Normoxia.tif
- __MACOSX/Source data Figure 9/9A Image data Micr image/._p21++ Normoxia.tif
- Source data Figure 9/9A Image data Micr image/p21++ Hypoxia + SUGEN.tif
- __MACOSX/Source data Figure 9/9A Image data Micr image/._p21++ Hypoxia + SUGEN.tif
- Source data Figure 9/9A Image data Micr image/p21++ Hypoxia.tif
- __MACOSX/Source data Figure 9/9A Image data Micr image/._p21++ Hypoxia.tif
- Source data Figure 9/9C Image data Micr image/p21+TERT Hypoxia + SUGEN.tif
- __MACOSX/Source data Figure 9/9C Image data Micr image/._p21+TERT Hypoxia + SUGEN.tif
- Source data Figure 9/9C Image data Micr image/p21+TERT Normoxia.tif
- __MACOSX/Source data Figure 9/9C Image data Micr image/._p21+TERT Normoxia.tif
- Source data Figure 9/9C Image data Micr image/p21+ TERT Hypoxia.tif
- __MACOSX/Source data Figure 9/9C Image data Micr image/._p21+ TERT Hypoxia.tif
- Source data Figure 9/9D Numerical data image quantif (wo images)/MLI values for p21+TERT CI mice.xlsx
- __MACOSX/Source data Figure 9/9D Numerical data image quantif (wo images)/._MLI values for p21+TERT CI mice.xlsx
