# Supplementary material for: mTert induction in p21-positive cells counteracts capillary rarefaction and pulmonary emphysema
Source: EMBO Rep. 2024 Feb 29;25(3):36. doi: 10.1038/s44319-023-00041-1 (PMC10933469; doi:10.1038/s44319-023-00041-1)
Supplement: Supplementary file 11 — Source Data Fig. 9 [file 44319_2023_41_MOESM11_ESM.zip › Source data Figure 9/9A Numerical data image quantif (wo images)/MLI values for p21++ mice.xlsx]

## Sheet: Feuil1
Normoxia	Hypoxia	Hypoxia + SUGEN
14.34	17.32	17.3
15.96	17.76	19.45
15.25	18.84	19.47
15.29	16.21	18.05
15.27	15.2	19.9
15.77	16.24	17.36
16.32	17.85	18.21
16.27
15.54
16.58
16.41
16.58
15.81
17.02
15.07
15.9
15.15
