# Supplementary material for: mTert induction in p21-positive cells counteracts capillary rarefaction and pulmonary emphysema
Source: EMBO Rep. 2024 Feb 29;25(3):36. doi: 10.1038/s44319-023-00041-1 (PMC10933469; doi:10.1038/s44319-023-00041-1)
Supplement: Supplementary file 11 — Source Data Fig. 9 [file 44319_2023_41_MOESM11_ESM.zip › Source data Figure 9/9C Numerical data image quantif (wo images)/MLI values for p21+TERT mice.xlsx]

## Sheet: Feuil1
Normoxia	Hypoxia	Hypoxia + SUGEN
17.62	17.4	18.58
17.26	17.44	17.82
16.2	16.88	16.41
17.06	18.86	18.29
17.04	18.3	17.12
16.2	15.88	18.1
17.01	18.03
16.51	16.83
17.4
16.33
17.82
16.84
15.97
16.56
