# Supplementary material for: mTert induction in p21-positive cells counteracts capillary rarefaction and pulmonary emphysema
Source: EMBO Rep. 2024 Feb 29;25(3):36. doi: 10.1038/s44319-023-00041-1 (PMC10933469; doi:10.1038/s44319-023-00041-1)
Supplement: Supplementary file 11 — Source Data Fig. 9 [file 44319_2023_41_MOESM11_ESM.zip › Source data Figure 9/9D Numerical data image quantif (wo images)/MLI values for p21+TERT CI mice.xlsx]

## Sheet: Feuil1
Normoxia	Hypoxia	Hypoxia + SUGEN
15.1	18.82	19.45
15.09	18.85	18.67
14.73	17.24	17.75
16.79	17.76	18.76
18.27	16.58	19.68
17.29	18.95	19.49
16.01	18.01	18.98
15.8
16.36
14.93
15.73
16.24
