# Supplementary material for: mTert induction in p21-positive cells counteracts capillary rarefaction and pulmonary emphysema
Source: EMBO Rep. 2024 Feb 29;25(3):36. doi: 10.1038/s44319-023-00041-1 (PMC10933469; doi:10.1038/s44319-023-00041-1)
Supplement: Supplementary file 12 — Source Data Fig. 10 [file 44319_2023_41_MOESM12_ESM.zip]

Archive with 64 entries (59 files):
- Source data Figure 10 /
- __MACOSX/._Source data Figure 10 
- Source data Figure 10 /.DS_Store
- __MACOSX/Source data Figure 10 /._.DS_Store
- Source data Figure 10 /10 Upper panel Image data Micr Images/
- __MACOSX/Source data Figure 10 /._10 Upper panel Image data Micr Images
- Source data Figure 10 /10 Lower panel Image data Image quantif (wo images)/
- __MACOSX/Source data Figure 10 /._10 Lower panel Image data Image quantif (wo images)
- Source data Figure 10 /10 Upper panel Image data Micr Images/Normoxia/
- __MACOSX/Source data Figure 10 /10 Upper panel Image data Micr Images/._Normoxia
- Source data Figure 10 /10 Upper panel Image data Micr Images/Hypoxia + SUGEN/
- __MACOSX/Source data Figure 10 /10 Upper panel Image data Micr Images/._Hypoxia + SUGEN
- Source data Figure 10 /10 Lower panel Image data Image quantif (wo images)/p16 positives cells (% of total).xlsx
- __MACOSX/Source data Figure 10 /10 Lower panel Image data Image quantif (wo images)/._p16 positives cells (% of total).xlsx
- Source data Figure 10 /10 Lower panel Image data Image quantif (wo images)/CD31 area fraction (%).xlsx
- __MACOSX/Source data Figure 10 /10 Lower panel Image data Image quantif (wo images)/._CD31 area fraction (%).xlsx
- Source data Figure 10 /10 Upper panel Image data Micr Images/Normoxia/p21+TERT CI (p16+ DAPI + CD31) ZOOM.tif
- __MACOSX/Source data Figure 10 /10 Upper panel Image data Micr Images/Normoxia/._p21+TERT CI (p16+ DAPI + CD31) ZOOM.tif
- Source data Figure 10 /10 Upper panel Image data Micr Images/Normoxia/p21+TERT CI (p16+ DAPI).tif
- __MACOSX/Source data Figure 10 /10 Upper panel Image data Micr Images/Normoxia/._p21+TERT CI (p16+ DAPI).tif
- Source data Figure 10 /10 Upper panel Image data Micr Images/Normoxia/p21++ (p16+ DAPI + CD31) ZOOM.tif
- __MACOSX/Source data Figure 10 /10 Upper panel Image data Micr Images/Normoxia/._p21++ (p16+ DAPI + CD31) ZOOM.tif
- Source data Figure 10 /10 Upper panel Image data Micr Images/Normoxia/p21+TERT (p16+ DAPI + CD31) ZOOM.tif
- __MACOSX/Source data Figure 10 /10 Upper panel Image data Micr Images/Normoxia/._p21+TERT (p16+ DAPI + CD31) ZOOM.tif
- Source data Figure 10 /10 Upper panel Image data Micr Images/Normoxia/p21+TERT (p16+ DAPI + CD31).tif
- __MACOSX/Source data Figure 10 /10 Upper panel Image data Micr Images/Normoxia/._p21+TERT (p16+ DAPI + CD31).tif
- Source data Figure 10 /10 Upper panel Image data Micr Images/Normoxia/p21++ (p16+ DAPI+ CD31).tif
- __MACOSX/Source data Figure 10 /10 Upper panel Image data Micr Images/Normoxia/._p21++ (p16+ DAPI+ CD31).tif
- Source data Figure 10 /10 Upper panel Image data Micr Images/Normoxia/p21+- (p16+ DAPI).tif
- __MACOSX/Source data Figure 10 /10 Upper panel Image data Micr Images/Normoxia/._p21+- (p16+ DAPI).tif
- Source data Figure 10 /10 Upper panel Image data Micr Images/Normoxia/p21+TERT (p16+ DAPI).tif
- __MACOSX/Source data Figure 10 /10 Upper panel Image data Micr Images/Normoxia/._p21+TERT (p16+ DAPI).tif
- Source data Figure 10 /10 Upper panel Image data Micr Images/Normoxia/p21+TERT CI (p16+ DAPI + CD31).tif
- __MACOSX/Source data Figure 10 /10 Upper panel Image data Micr Images/Normoxia/._p21+TERT CI (p16+ DAPI + CD31).tif
- Source data Figure 10 /10 Upper panel Image data Micr Images/Normoxia/p21+- (p16+ DAPI + CD31) ZOOM.tif
- __MACOSX/Source data Figure 10 /10 Upper panel Image data Micr Images/Normoxia/._p21+- (p16+ DAPI + CD31) ZOOM.tif
- Source data Figure 10 /10 Upper panel Image data Micr Images/Normoxia/p21++ (p16+ DAPI).tif
- __MACOSX/Source data Figure 10 /10 Upper panel Image data Micr Images/Normoxia/._p21++ (p16+ DAPI).tif
- Source data Figure 10 /10 Upper panel Image data Micr Images/Normoxia/p21+- (p16+ DAPI+ CD31).tif
- __MACOSX/Source data Figure 10 /10 Upper panel Image data Micr Images/Normoxia/._p21+- (p16+ DAPI+ CD31).tif
- Source data Figure 10 /10 Upper panel Image data Micr Images/Hypoxia + SUGEN/p21+TERT CI (p16+ DAPI + CD31) ZOOM.tif
- __MACOSX/Source data Figure 10 /10 Upper panel Image data Micr Images/Hypoxia + SUGEN/._p21+TERT CI (p16+ DAPI + CD31) ZOOM.tif
- Source data Figure 10 /10 Upper panel Image data Micr Images/Hypoxia + SUGEN/p21+TERT CI (p16+ DAPI).tif
- __MACOSX/Source data Figure 10 /10 Upper panel Image data Micr Images/Hypoxia + SUGEN/._p21+TERT CI (p16+ DAPI).tif
- Source data Figure 10 /10 Upper panel Image data Micr Images/Hypoxia + SUGEN/p21++ (p16+ DAPI + CD31).tif
- __MACOSX/Source data Figure 10 /10 Upper panel Image data Micr Images/Hypoxia + SUGEN/._p21++ (p16+ DAPI + CD31).tif
- Source data Figure 10 /10 Upper panel Image data Micr Images/Hypoxia + SUGEN/p21+TERT (p16+ DAPI + CD31) ZOOM.tif
- __MACOSX/Source data Figure 10 /10 Upper panel Image data Micr Images/Hypoxia + SUGEN/._p21+TERT (p16+ DAPI + CD31) ZOOM.tif
- Source data Figure 10 /10 Upper panel Image data Micr Images/Hypoxia + SUGEN/p21++(p16+ DAPI + CD31) ZOOM.tif
- __MACOSX/Source data Figure 10 /10 Upper panel Image data Micr Images/Hypoxia + SUGEN/._p21++(p16+ DAPI + CD31) ZOOM.tif
- Source data Figure 10 /10 Upper panel Image data Micr Images/Hypoxia + SUGEN/p21+- (p16+ DAPI+ CD31) ZOOM.tif
- __MACOSX/Source data Figure 10 /10 Upper panel Image data Micr Images/Hypoxia + SUGEN/._p21+- (p16+ DAPI+ CD31) ZOOM.tif
- Source data Figure 10 /10 Upper panel Image data Micr Images/Hypoxia + SUGEN/p21+- (p16+ DAPI).tif
- __MACOSX/Source data Figure 10 /10 Upper panel Image data Micr Images/Hypoxia + SUGEN/._p21+- (p16+ DAPI).tif
- Source data Figure 10 /10 Upper panel Image data Micr Images/Hypoxia + SUGEN/p21+TERT (p16+ DAPI).tif
- __MACOSX/Source data Figure 10 /10 Upper panel Image data Micr Images/Hypoxia + SUGEN/._p21+TERT (p16+ DAPI).tif
- Source data Figure 10 /10 Upper panel Image data Micr Images/Hypoxia + SUGEN/p21+TERT CI (p16+ DAPI + CD31).tif
- __MACOSX/Source data Figure 10 /10 Upper panel Image data Micr Images/Hypoxia + SUGEN/._p21+TERT CI (p16+ DAPI + CD31).tif
- Source data Figure 10 /10 Upper panel Image data Micr Images/Hypoxia + SUGEN/p21+- (p16+ DAPI +CD31).tif
- __MACOSX/Source data Figure 10 /10 Upper panel Image data Micr Images/Hypoxia + SUGEN/._p21+- (p16+ DAPI +CD31).tif
- Source data Figure 10 /10 Upper panel Image data Micr Images/Hypoxia + SUGEN/p21+TERT  (p16+ DAPI + CD31).tif
- __MACOSX/Source data Figure 10 /10 Upper panel Image data Micr Images/Hypoxia + SUGEN/._p21+TERT  (p16+ DAPI + CD31).tif
- Source data Figure 10 /10 Upper panel Image data Micr Images/Hypoxia + SUGEN/p21++ (p16+ DAPI).tif
- __MACOSX/Source data Figure 10 /10 Upper panel Image data Micr Images/Hypoxia + SUGEN/._p21++ (p16+ DAPI).tif
