# Supplementary material for: mTert induction in p21-positive cells counteracts capillary rarefaction and pulmonary emphysema
Source: EMBO Rep. 2024 Feb 29;25(3):36. doi: 10.1038/s44319-023-00041-1 (PMC10933469; doi:10.1038/s44319-023-00041-1)
Supplement: Supplementary file 12 — Source Data Fig. 10 [file 44319_2023_41_MOESM12_ESM.zip › Source data Figure 10 /10 Lower panel Image data Image quantif (wo images)/p16 positives cells (% of total).xlsx]

## Sheet: Feuil1
	NORMOXIA					Nypoxia + SUGEN
p21+/+	p21+/-	p21+/TERT	p21+/TERT CI	-	p21+/+	p21+/-	p21+/TERT	p21+/TERT CI
8.245	11.96	7.96	4.075		46.05	58	5.42	52.05
8.74	3.45	1.86	0.755		23.55	41.16	3.89	46.6
4.889	5.3	3.23	3.5		25.8	50.2	12.55	20.56
3.29	1.58	2.29	3.15		41.26	43.67	15.985	30.9
