# Supplementary material for: mTert induction in p21-positive cells counteracts capillary rarefaction and pulmonary emphysema
Source: EMBO Rep. 2024 Feb 29;25(3):36. doi: 10.1038/s44319-023-00041-1 (PMC10933469; doi:10.1038/s44319-023-00041-1)
Supplement: Supplementary file 12 — Source Data Fig. 10 [file 44319_2023_41_MOESM12_ESM.zip › Source data Figure 10 /10 Lower panel Image data Image quantif (wo images)/CD31 area fraction (%).xlsx]

## Sheet: Feuil1
	NORMOXIA					Nypoxia + SUGEN
p21+/+	p21+/-	p21+/TERT	p21+/TERT CI	-	p21+/+	p21+/-	p21+/TERT	p21+/TERT CI
17.795	20.15	19.785	17.39		1.985	3	15.16	4.675
21.575	21.045	24	17.995		2.76	1.4	7.8	1.96
17.93	19.915	21.2	19.62		1.2	2.09	11.635	1.68
16.055	17.13	21.095	17.925		5.15	8.19	9.535	3.245
