# Supplementary material for: mTert induction in p21-positive cells counteracts capillary rarefaction and pulmonary emphysema
Source: EMBO Rep. 2024 Feb 29;25(3):36. doi: 10.1038/s44319-023-00041-1 (PMC10933469; doi:10.1038/s44319-023-00041-1)
Supplement: Supplementary file 13 — Source Data EV2 SD [file 44319_2023_41_MOESM13_ESM.zip]

Archive with 20 entries (15 files):
- Source data EV2 SD/
- __MACOSX/._Source data EV2 SD
- Source data EV2 SD/EV2 B Numerical data/
- __MACOSX/Source data EV2 SD/._EV2 B Numerical data
- Source data EV2 SD/EV2 E Numerical data/
- __MACOSX/Source data EV2 SD/._EV2 E Numerical data
- Source data EV2 SD/EV2 C Numerical data/
- __MACOSX/Source data EV2 SD/._EV2 C Numerical data
- Source data EV2 SD/EV2 A Numerical data/
- __MACOSX/Source data EV2 SD/._EV2 A Numerical data
- Source data EV2 SD/EV2 B Numerical data/mCherry relative expression.xlsx
- __MACOSX/Source data EV2 SD/EV2 B Numerical data/._mCherry relative expression.xlsx
- Source data EV2 SD/EV2 E Numerical data/p21++ short telomeres par genome.xlsx
- __MACOSX/Source data EV2 SD/EV2 E Numerical data/._p21++ short telomeres par genome.xlsx
- Source data EV2 SD/EV2 E Numerical data/p21+TERT short telomeres par genome.xlsx
- __MACOSX/Source data EV2 SD/EV2 E Numerical data/._p21+TERT short telomeres par genome.xlsx
- Source data EV2 SD/EV2 C Numerical data/Telomerase activity by TRAP.xlsx
- __MACOSX/Source data EV2 SD/EV2 C Numerical data/._Telomerase activity by TRAP.xlsx
- Source data EV2 SD/EV2 A Numerical data/TERT relative expression.xlsx
- __MACOSX/Source data EV2 SD/EV2 A Numerical data/._TERT relative expression.xlsx
