# Supplementary material for: mTert induction in p21-positive cells counteracts capillary rarefaction and pulmonary emphysema
Source: EMBO Rep. 2024 Feb 29;25(3):36. doi: 10.1038/s44319-023-00041-1 (PMC10933469; doi:10.1038/s44319-023-00041-1)
Supplement: Supplementary file 13 — Source Data EV2 SD [file 44319_2023_41_MOESM13_ESM.zip › Source data EV2 SD/EV2 E Numerical data/p21++ short telomeres par genome.xlsx]

## Sheet: Feuil1
telomere length (kb)	passage 6	passage 10
0.1	0	0
0.2	0.06	0.1
0.3	0.13	0.14
0.4	0.14	0.2
0.5	0.16	0.27
0.6	0.21	0.3
0.7	0.23	0.36
0.8	0.26	0.42
0.9	0.28	0.5
1	0.29	0.54
1.1	0.31	0.61
1.2	0.33	0.64
1.3	0.36	0.66
1.4	0.38	0.71
1.5	0.39	0.74
1.6	0.41	0.75
1.7	0.42	0.79
1.8	0.43	0.85
1.9	0.47	0.88
2	0.49	0.95
2.1	0.5	0.96
2.2	0.52	1.01
2.3	0.54	1.07
2.4	0.56	1.11
2.5	0.6	1.15
2.6	0.62	1.18
2.7	0.64	1.24
2.8	0.66	1.26
2.9	0.67	1.29
3	0.7	1.34
3.1	0.7	1.4
3.2	0.7	1.4
3.3	0.72	1.44
3.4	0.72	1.45
3.5	0.73	1.47
3.6	0.75	1.5
3.7	0.77	1.51
3.8	0.77	1.55
3.9	0.79	1.57
4	0.79	1.6
4.1	0.8	1.62
4.2	0.8	1.64
4.3	0.82	1.66
4.4	0.83	1.71
4.5	0.83	1.74
4.6	0.84	1.74
4.7	0.85	1.75
4.8	0.88	1.8
4.9	0.89	1.81
5	0.9	1.84
5.1	0.91	1.84
5.2	0.91	1.86
5.3	0.92	1.87
5.4	0.92	1.89
5.5	0.93	1.89
5.6	0.93	1.94
5.7	0.96	1.95
5.8	0.98	1.98
5.9	1	2
6	1	2.03
6.1	1.01	2.06
6.2	1.02	2.06
6.3	1.02	2.08
6.4	1.02	2.1
6.5	1.02	2.11
6.6	1.02	2.13
6.7	1.03	2.15
6.8	1.04	2.16
6.9	1.05	2.17
7	1.05	2.17
7.1	1.05	2.17
7.2	1.06	2.19
7.3	1.06	2.21
7.4	1.06	2.21
7.5	1.07	2.23
7.6	1.07	2.24
7.7	1.08	2.25
7.8	1.08	2.25
7.9	1.09	2.25
8	1.1	2.26
8.1	1.1	2.28
8.2	1.1	2.28
8.3	1.1	2.28
8.4	1.11	2.28
8.5	1.11	2.28
8.6	1.11	2.31
8.7	1.12	2.32
8.8	1.12	2.32
8.9	1.12	2.33
9	1.13	2.33
9.1	1.13	2.33
9.2	1.13	2.33
9.3	1.13	2.33
9.4	1.14	2.33
9.5	1.14	2.33
9.6	1.14	2.33
9.7	1.14	2.33
9.8	1.14	2.33
9.9	1.14	2.33
10	1.14	2.35
10.1	1.14	2.35
10.2	1.14	2.35
10.3	1.14	2.35
10.4	1.14	2.35
10.5	1.14	2.35
10.6	1.14	2.35
10.7	1.14	2.35
10.8	1.14	2.35
10.9	1.14	2.36
11	1.14	2.36
11.1	1.14	2.36
11.2	1.14	2.36
11.3	1.14	2.36
11.4	1.14	2.36
11.5	1.14	2.36
11.6	1.14	2.36
11.7	1.14	2.37
11.8	1.14	2.37
11.9	1.14	2.37
12	1.14	2.37
