# Supplementary material for: mTert induction in p21-positive cells counteracts capillary rarefaction and pulmonary emphysema
Source: EMBO Rep. 2024 Feb 29;25(3):36. doi: 10.1038/s44319-023-00041-1 (PMC10933469; doi:10.1038/s44319-023-00041-1)
Supplement: Supplementary file 13 — Source Data EV2 SD [file 44319_2023_41_MOESM13_ESM.zip › Source data EV2 SD/EV2 E Numerical data/p21+TERT short telomeres par genome.xlsx]

## Sheet: Feuil1
telomere length (kb)	passage 4	passage 10
0.1	0	0
0.2	0.06	0.06
0.3	0.12	0.12
0.4	0.15	0.17
0.5	0.19	0.22
0.6	0.21	0.24
0.7	0.22	0.29
0.8	0.24	0.29
0.9	0.27	0.32
1	0.3	0.32
1.1	0.32	0.34
1.2	0.34	0.35
1.3	0.34	0.38
1.4	0.36	0.4
1.5	0.39	0.45
1.6	0.42	0.46
1.7	0.43	0.49
1.8	0.45	0.52
1.9	0.5	0.52
2	0.52	0.54
2.1	0.55	0.57
2.2	0.57	0.59
2.3	0.6	0.6
2.4	0.61	0.63
2.5	0.63	0.65
2.6	0.66	0.66
2.7	0.7	0.72
2.8	0.71	0.72
2.9	0.73	0.76
3	0.75	0.78
3.1	0.77	0.79
3.2	0.78	0.79
3.3	0.81	0.8
3.4	0.81	0.82
3.5	0.83	0.83
3.6	0.83	0.83
3.7	0.84	0.84
3.8	0.84	0.87
3.9	0.85	0.88
4	0.87	0.9
4.1	0.88	0.92
4.2	0.88	0.94
4.3	0.9	0.95
4.4	0.9	0.96
4.5	0.91	0.98
4.6	0.93	0.99
4.7	0.93	1
4.8	0.94	1.01
4.9	0.97	1.03
5	0.97	1.03
5.1	0.99	1.06
5.2	1	1.07
5.3	1.01	1.1
5.4	1.01	1.1
5.5	1.03	1.1
5.6	1.03	1.13
5.7	1.03	1.14
5.8	1.07	1.15
5.9	1.08	1.16
6	1.09	1.18
6.1	1.1	1.19
6.2	1.12	1.19
6.3	1.12	1.2
6.4	1.14	1.2
6.5	1.15	1.2
6.6	1.16	1.21
6.7	1.17	1.23
6.8	1.18	1.23
6.9	1.19	1.24
7	1.19	1.26
7.1	1.19	1.27
7.2	1.2	1.27
7.3	1.21	1.28
7.4	1.22	1.28
7.5	1.23	1.3
7.6	1.23	1.3
7.7	1.24	1.31
7.8	1.25	1.33
7.9	1.25	1.33
8	1.27	1.34
8.1	1.28	1.35
8.2	1.28	1.35
8.3	1.3	1.35
8.4	1.32	1.35
8.5	1.32	1.36
8.6	1.32	1.36
8.7	1.32	1.36
8.8	1.32	1.37
8.9	1.32	1.38
9	1.32	1.4
9.1	1.32	1.4
9.2	1.32	1.4
9.3	1.33	1.4
9.4	1.34	1.4
9.5	1.35	1.4
9.6	1.36	1.4
9.7	1.36	1.42
9.8	1.37	1.43
9.9	1.37	1.44
10	1.37	1.44
10.1	1.37	1.44
10.2	1.37	1.45
10.3	1.37	1.45
10.4	1.39	1.45
10.5	1.39	1.46
10.6	1.39	1.46
10.7	1.39	1.46
10.8	1.39	1.46
10.9	1.39	1.47
11	1.39	1.47
11.1	1.39	1.47
11.2	1.41	1.47
11.3	1.41	1.47
11.4	1.41	1.47
11.5	1.41	1.47
11.6	1.41	1.48
11.7	1.41	1.49
11.8	1.41	1.5
11.9	1.41	1.5
12	1.41	1.5
