# Supplementary material for: mTert induction in p21-positive cells counteracts capillary rarefaction and pulmonary emphysema
Source: EMBO Rep. 2024 Feb 29;25(3):36. doi: 10.1038/s44319-023-00041-1 (PMC10933469; doi:10.1038/s44319-023-00041-1)
Supplement: Supplementary file 13 — Source Data EV2 SD [file 44319_2023_41_MOESM13_ESM.zip › Source data EV2 SD/EV2 C Numerical data/Telomerase activity by TRAP.xlsx]

## Sheet: Feuil1
p21++	p21+TERT
0.8025	2.848
0.9992	2.129
0.2675	1.3688
