# Supplementary material for: mTert induction in p21-positive cells counteracts capillary rarefaction and pulmonary emphysema
Source: EMBO Rep. 2024 Feb 29;25(3):36. doi: 10.1038/s44319-023-00041-1 (PMC10933469; doi:10.1038/s44319-023-00041-1)
Supplement: Supplementary file 13 — Source Data EV2 SD [file 44319_2023_41_MOESM13_ESM.zip › Source data EV2 SD/EV2 A Numerical data/TERT relative expression.xlsx]

## Sheet: Feuil1
	p21+/+		p21+/Tert
P4-6	0.74	1.26	73.95	70.52
P9-11	0.48	0.47	95.23	79.73
